# Supplementary material for: Identifying brain-penetrant small-molecule modulators of human microglia using a cellular model of synaptic pruning
Source: Neuropsychopharmacology. 2025 May 9;50(10):1544–52. doi: 10.1038/s41386-025-02123-1 (PMC12339681; doi:10.1038/s41386-025-02123-1)
Supplement: Supplementary file 2 — Supplementary Data Table S1 [file 41386_2025_2123_MOESM2_ESM.xlsx]

## Sheet: Sheet1
Product Name	Cat. No.	Synonyms	Solvent	Formula	M.Wt	Saltdata	CAS No.	Target	Pathway	Research Area
Epothilone B	HY-17029	EPO 906; Patupilone	DMSO Solution	C27H41NO6S	507.68	Free Base	152044-54-7	Antibiotic; Apoptosis; Fungal; Microtubule/Tubulin	Anti-infection; Apoptosis; Cell Cycle/DNA Damage; Cytoskeleton	Cancer; Infection
Terbinafine	HY-17395A	TDT 067	DMSO Solution	C21H25N	291.43	Free Base	91161-71-6	Antibiotic; Bacterial; Fungal	Anti-infection	Infection
Erlotinib	HY-50896	CP-358774; NSC 718781; OSI-774	DMSO Solution	C22H23N3O4	393.44	Free Base	183321-74-6	Autophagy; EGFR	Autophagy; JAK/STAT Signaling; Protein Tyrosine Kinase/RTK	Cancer
Lapatinib	HY-50898	GW572016; GW2016	DMSO Solution	C29H26ClFN4O4S	581.06	Free Base	231277-92-2	Autophagy; EGFR; Ferroptosis	Apoptosis; Autophagy; JAK/STAT Signaling; Protein Tyrosine Kinase/RTK	Cancer
Temozolomide	HY-17364	NSC 362856; CCRG 81045; TMZ	DMSO Solution	C6H6N6O2	194.15	Free Base	85622-93-1	Apoptosis; Autophagy; DNA Alkylator/Crosslinker	Apoptosis; Autophagy; Cell Cycle/DNA Damage	Cancer
Miquelianin	HY-13930	Quercetin 3-O-glucuronide; Quercetin 3-glucuronide	DMSO Solution	C21H18O13	478.36	Free Acid	22688-79-5	Endogenous Metabolite	Metabolic Enzyme/Protease	Cancer
LP-935509	HY-117626		DMSO Solution	C20H24N6O3	396.44	Free Base	1454555-29-3	Others	Others	Inflammation/Immunology; Neurological Disease
Topiramate	HY-B0122	McN 4853; RWJ 17021	DMSO Solution	C12H21NO8S	339.36	Free Base	97240-79-4	Calcium Channel; Carbonic Anhydrase; GABA Receptor; iGluR; Potassium Channel; Sodium Channel	Membrane Transporter/Ion Channel; Metabolic Enzyme/Protease; Neuronal Signaling	Neurological Disease
Ethionamide	HY-B0276	2-ethylthioisonicotinamide	DMSO Solution	C8H10N2S	166.24	Free Base	536-33-4	Antibiotic; Bacterial	Anti-infection	Infection
Milnacipran (hydrochloride)	HY-B0168A		DMSO Solution	C15H23ClN2O	282.81	Hydrochloride	101152-94-7	Serotonin Transporter	Neuronal Signaling	Neurological Disease
Gefitinib	HY-50895	ZD1839	DMSO Solution	C22H24ClFN4O3	446.90	Free Base	184475-35-2	Autophagy; EGFR	Autophagy; JAK/STAT Signaling; Protein Tyrosine Kinase/RTK	Cancer
Candesartan Cilexetil	HY-17505	TCV-116	DMSO Solution	C33H34N6O6	610.66	Free Base	145040-37-5	Angiotensin Receptor; Apoptosis	Apoptosis; GPCR/G Protein	Cardiovascular Disease; Endocrinology
Mefloquine (hydrochloride)	HY-17437A	Mefloquin hydrochloride	DMSO Solution	C17H17ClF6N2O	414.77	Hydrochloride	51773-92-3	Autophagy; Parasite	Anti-infection; Autophagy	Infection
Flavopiridol	HY-10005	HMR-1275; Alvocidib; L86-8275	DMSO Solution	C21H20ClNO5	401.84	Free Base	146426-40-6	Autophagy; CDK; HIV	Anti-infection; Autophagy; Cell Cycle/DNA Damage	Cancer
Pexidartinib (hydrochloride)	HY-16749A	PLX-3397 (hydrochloride)	DMSO Solution	C20H16Cl2F3N5	454.28	Hydrochloride	2040295-03-0	Apoptosis; c-Fms; c-Kit	Apoptosis; Protein Tyrosine Kinase/RTK	Cancer
Ibiglustat	HY-16743	Venglustat; SAR402671; GZ402671	DMSO Solution	C20H24FN3O2S	389.49	Free Base	1401090-53-6	Others	Others	Metabolic Disease
Ibiglustat (L-Malic acid)	HY-16743A	Venglustat (L-Malic acid); SAR402671 (L-Malic acid); GZ402671 (L-Malic acid)	DMSO Solution	C24H30FN3O7S	523.57		1629063-78-0	Others	Others	Metabolic Disease
Pexidartinib	HY-16749	PLX-3397	DMSO Solution	C20H15ClF3N5	417.81	Free Base	1029044-16-3	Apoptosis; c-Fms; c-Kit	Apoptosis; Protein Tyrosine Kinase/RTK	Cancer
Ozanimod	HY-12288	RPC-1063	DMSO Solution	C23H24N4O3	404.46	Free Base	1306760-87-1	LPL Receptor	GPCR/G Protein	Inflammation/Immunology
PFE-360	HY-120085	PF-06685360	DMSO Solution	C16H16N6O	308.34	Free Base	1527475-61-1	LRRK2	Autophagy	Neurological Disease
Indomethacin	HY-14397	Indometacin	DMSO Solution	C19H16ClNO4	357.79	Free Acid	53-86-1	Autophagy; COX	Autophagy; Immunology/Inflammation	Cancer; Inflammation/Immunology
Lopinavir	HY-14588	ABT-378	DMSO Solution	C37H48N4O5	628.80	Free Base	192725-17-0	HIV; HIV Protease; SARS-CoV	Anti-infection; Metabolic Enzyme/Protease	Infection
Tamoxifen (Citrate)	HY-13757	ICI 46474; (Z)-Tamoxifen (Citrate); trans-Tamoxifen (Citrate)	DMSO Solution	C32H37NO8	563.64	Citrate	54965-24-1	Apoptosis; Autophagy; Estrogen Receptor/ERR; HSP	Apoptosis; Autophagy; Cell Cycle/DNA Damage; Metabolic Enzyme/Protease; Others	Cancer
Ofloxacin	HY-B0125	Hoe-280	DMSO Solution	C18H20FN3O4	361.37	Free Acid	82419-36-1	Antibiotic; Bacterial	Anti-infection	Infection
Granisetron (Hydrochloride)	HY-B0071A	BRL 43694A	DMSO Solution	C18H25ClN4O	348.87	Hydrochloride	107007-99-8	5-HT Receptor	GPCR/G Protein; Neuronal Signaling	Neurological Disease
Pivagabine	HY-108295	CXB-722	DMSO Solution	C9H17NO3	187.24	Free Acid	69542-93-4	GABA Receptor	Membrane Transporter/Ion Channel; Neuronal Signaling	Neurological Disease
Resatorvid	HY-11109	TAK-242; CLI-095	DMSO Solution	C15H17ClFNO4S	361.82	Free Base	243984-11-4	Autophagy; Interleukin Related; TNF Receptor; Toll-like Receptor (TLR)	Apoptosis; Autophagy; Immunology/Inflammation	Inflammation/Immunology; Cancer
Cefepime (Dihydrochloride Monohydrate)	HY-B0616		DMSO Solution	C19H28Cl2N6O6S2	571.50	Hydrochloride	123171-59-5	Antibiotic; Bacterial	Anti-infection	Infection
Sulfamethoxypyridazine	HY-B1387		DMSO Solution	C11H12N4O3S	280.30	Free Base	80-35-3	Antibiotic; Bacterial; PD-1/PD-L1	Anti-infection; Immunology/Inflammation	Infection
Tranylcypromine (hemisulfate)	HY-B1496	dl-Tranylcypromine hemisulfate; trans-2-Phenylcyclopropylamine hemisulfate salt	DMSO Solution	C9H12NO2S0.5	182.23	Sulfate	13492-01-8	Histone Demethylase; Monoamine Oxidase	Epigenetics; Neuronal Signaling	Neurological Disease
Zonisamide	HY-B0124	AD 810; CI 912	DMSO Solution	C8H8N2O3S	212.23	Free Base	68291-97-4	Calcium Channel; Carbonic Anhydrase; Sodium Channel	Membrane Transporter/Ion Channel; Metabolic Enzyme/Protease; Neuronal Signaling	Neurological Disease
Sumatriptan (succinate)	HY-B0121	GR 43175	DMSO Solution	C18H27N3O6S	413.49	Succinate	103628-48-4	5-HT Receptor	GPCR/G Protein; Neuronal Signaling	Neurological Disease
Voriconazole	HY-76200	UK-109496	DMSO Solution	C16H14F3N5O	349.31	Free Base	137234-62-9	Fungal	Anti-infection	Infection
Rotigotine	HY-75502	N-0437; N-0923	DMSO Solution	C19H25NOS	315.47	Free Base	99755-59-6	5-HT Receptor; Adrenergic Receptor; Dopamine Receptor	GPCR/G Protein; Neuronal Signaling	Neurological Disease; Endocrinology
Felodipine	HY-B0309		DMSO Solution	C18H19Cl2NO4	384.25	Free Base	72509-76-3	Autophagy; Calcium Channel	Autophagy; Membrane Transporter/Ion Channel; Neuronal Signaling	Cardiovascular Disease
URMC-099	HY-12599		DMSO Solution	C27H27N5	421.54	Free Base	1229582-33-5	Autophagy; Mixed Lineage Kinase	Autophagy; MAPK/ERK Pathway	Neurological Disease; Cancer
Chlorzoxazone	HY-B1462		DMSO Solution	C7H4ClNO2	169.57	Free Base	95-25-0	Cytochrome P450	Metabolic Enzyme/Protease	Inflammation/Immunology
Fluphenazine decanoate	HY-B1904		DMSO Solution	C32H44F3N3O2S	591.77		5002-47-1	Dopamine Receptor	GPCR/G Protein; Neuronal Signaling	Neurological Disease
Amitriptyline (hydrochloride)	HY-B0527A		DMSO Solution	C20H24ClN	313.86	Hydrochloride	549-18-8	5-HT Receptor; Adrenergic Receptor; Histamine Receptor; mAChR; Serotonin Transporter; Sodium Channel; Trk Receptor	GPCR/G Protein; Immunology/Inflammation; Membrane Transporter/Ion Channel; Neuronal Signaling; Protein Tyrosine Kinase/RTK	Neurological Disease
Propranolol (hydrochloride)	HY-B0573		DMSO Solution	C16H22ClNO2	295.80	Hydrochloride	318-98-9	Adrenergic Receptor	GPCR/G Protein; Neuronal Signaling	Neurological Disease; Endocrinology
Olaparib	HY-10162	AZD2281; KU0059436	DMSO Solution	C24H23FN4O3	434.46	Free Base	763113-22-0	Autophagy; Mitophagy; PARP	Autophagy; Cell Cycle/DNA Damage; Epigenetics	Cancer
RG7713	HY-12981	RO5028442	DMSO Solution	C25H28ClN3O2	437.96	Free Base	920022-47-5	Vasopressin Receptor	GPCR/G Protein	Neurological Disease; Endocrinology
Alectinib	HY-13011	CH5424802; RO5424802; AF802	DMSO Solution	C30H34N4O2	482.62	Free Base	1256580-46-7	ALK	Protein Tyrosine Kinase/RTK	Cancer
BMS-202	HY-19745		DMSO Solution	C25H29N3O3	419.52	Free Base	1675203-84-5	Apoptosis; PD-1/PD-L1	Apoptosis; Immunology/Inflammation	Cancer
AZD1390	HY-109566		DMSO Solution	C27H32FN5O2	477.57	Free Base	2089288-03-7	ATM/ATR	Cell Cycle/DNA Damage; PI3K/Akt/mTOR	Cancer; Inflammation/Immunology
Veliparib	HY-10129	ABT-888	DMSO Solution	C13H16N4O	244.29	Free Base	912444-00-9	Autophagy; PARP	Autophagy; Cell Cycle/DNA Damage; Epigenetics	Cancer
VU 6008667	HY-101281		DMSO Solution	C24H17ClF2N2O2	438.85	Free Base	2092923-21-0	mAChR	GPCR/G Protein; Neuronal Signaling	Neurological Disease
Edaravone	HY-B0099	MCI-186	DMSO Solution	C10H10N2O	174.20	Free Base	89-25-8	Apoptosis; MMP	Apoptosis; Metabolic Enzyme/Protease	Neurological Disease
Fluvoxamine (maleate)	HY-B0103A	DU-23000 (maleate)	DMSO Solution	C19H25F3N2O6	434.41	Maleate	61718-82-9	Serotonin Transporter	Neuronal Signaling	Neurological Disease
Vigabatrin	HY-15399	γ-Vinyl-GABA	DMSO Solution	C6H11NO2	129.16	Free Acid	68506-86-5	GABA Receptor	Membrane Transporter/Ion Channel; Neuronal Signaling	Neurological Disease
Alectinib (Hydrochloride)	HY-13011A	CH5424802 (Hydrochloride); RO5424802 (Hydrochloride); AF-802 (Hydrochloride)	DMSO Solution	C30H35ClN4O2	519.08	Hydrochloride	1256589-74-8	ALK	Protein Tyrosine Kinase/RTK	Cancer
Bozitinib	HY-125017	PLB-1001; CBT-101	DMSO Solution	C20H15F3N8	424.38		1440964-89-5	c-Met/HGFR	Protein Tyrosine Kinase/RTK	Cancer
Ketorolac (tromethamine salt)	HY-B0138	Ketorolac Tromethamine; Ketorolac tris salt; RS37619 tromethamine salt	DMSO Solution	C19H24N2O6	376.40	Tris	74103-07-4	COX	Immunology/Inflammation	Inflammation/Immunology
Benztropine (mesylate)	HY-B0520A	Benzatropine mesylate; Benzotropine mesylate; Benztropine methanesulfonate	DMSO Solution	C22H29NO4S	403.54	Mesylate	132-17-2	mAChR	GPCR/G Protein; Neuronal Signaling	Neurological Disease
Delavirdine (mesylate)	HY-10571A	U 90152 (mesylate); BHAP-U 90152 (mesylate)	DMSO Solution	C23H32N6O6S2	552.67	Mesylate	147221-93-0	HIV; Reverse Transcriptase	Anti-infection	Infection
Lamivudine	HY-B0250	BCH-189	DMSO Solution	C8H11N3O3S	229.26	Free Base	134678-17-4	HIV; Reverse Transcriptase	Anti-infection	Infection
Disulfiram	HY-B0240	Tetraethylthiuram disulfide; TETD	DMSO Solution	C10H20N2S4	296.54	Free Base	97-77-8	Aldehyde Dehydrogenase (ALDH); Interleukin Related; Pyroptosis	Apoptosis; Immunology/Inflammation; Metabolic Enzyme/Protease	Metabolic Disease; Cancer
Quinidine	HY-B1751		DMSO Solution	C20H24N2O2	324.42	Free Base	56-54-2	Parasite	Anti-infection	Infection; Cardiovascular Disease
Mezlocillin (sodium)	HY-B1466		DMSO Solution	C21H24N5NaO8S2	561.56	Sodium	42057-22-7	Antibiotic; Bacterial	Anti-infection	Infection
VER-155008	HY-10941		DMSO Solution	C25H23Cl2N7O4	556.40	Free Base	1134156-31-2	Autophagy; HSP	Autophagy; Cell Cycle/DNA Damage; Metabolic Enzyme/Protease	Neurological Disease; Cancer
Rofecoxib	HY-17372	MK 966	DMSO Solution	C17H14O4S	314.36	Free Base	162011-90-7	COX	Immunology/Inflammation	Inflammation/Immunology; Cancer
Atazanavir (sulfate)	HY-17367A	BMS-232632 sulfate	DMSO Solution	C38H54N6O11S	802.93	Sulfate	229975-97-7	Cytochrome P450; HIV; HIV Protease; P-glycoprotein	Anti-infection; Membrane Transporter/Ion Channel; Metabolic Enzyme/Protease	Cancer; Infection
Ibuprofen	HY-78131	(±)-Ibuprofen	DMSO Solution	C13H18O2	206.28	Free Acid	15687-27-1	COX	Immunology/Inflammation	Inflammation/Immunology; Cancer
FPS-ZM1	HY-19370		DMSO Solution	C20H22ClNO	327.85	Free Base	945714-67-0	Amyloid-β	Neuronal Signaling	Neurological Disease
Thalidomide	HY-14658		DMSO Solution	C13H10N2O4	258.23	Free Base	50-35-1	Apoptosis; Autophagy; Ligand for E3 Ligase	Apoptosis; Autophagy; PROTAC	Cancer; Inflammation/Immunology
PF-06751979	HY-112157		DMSO Solution	C18H19F2N5O3S2	455.50	Free Base	1818339-66-0	Beta-secretase	Neuronal Signaling	Neurological Disease
Elenbecestat	HY-109055	E2609	DMSO Solution	C19H18F3N5O2S	437.44	Free Base	1388651-30-6	Beta-secretase	Neuronal Signaling	Neurological Disease
Debio 0932	HY-13469	CUDC-305	DMSO Solution	C22H30N6O2S	442.58	Free Base	1061318-81-7	HSP	Cell Cycle/DNA Damage; Metabolic Enzyme/Protease	Cancer
SNT-207707	HY-11029		DMSO Solution	C32H44ClN5O	550.18	Hydrochloride	1064662-40-3	Melanocortin Receptor	GPCR/G Protein; Neuronal Signaling	Cancer; Metabolic Disease; Endocrinology
SB-590885	HY-10966		DMSO Solution	C27H27N5O2	453.54	Free Base	405554-55-4	Raf	MAPK/ERK Pathway	Cancer
Ribociclib succinate hydrate	HY-15777C	LEE011 (succinate hydrate)	DMSO Solution	C27H38N8O6	570.64	Succinate	1374639-79-8	CDK	Cell Cycle/DNA Damage	Cancer
IDO1-IN-5	HY-111540		DMSO Solution	C23H25FN2O3	396.45	Free Base	2166616-75-5	Indoleamine 2,3-Dioxygenase (IDO)	Metabolic Enzyme/Protease	Cancer
PF-00446687	HY-10622		DMSO Solution	C28H36F2N2O2	470.59	Free Base	862281-92-3	Melanocortin Receptor	GPCR/G Protein; Neuronal Signaling	Endocrinology
Ritonavir	HY-90001	ABT 538; RTV	DMSO Solution	C37H48N6O5S2	720.94	Free Base	155213-67-5	Apoptosis; HIV; HIV Protease	Anti-infection; Apoptosis; Metabolic Enzyme/Protease	Infection
Levetiracetam	HY-B0106	UCB L059	DMSO Solution	C8H14N2O2	170.21	Free Base	102767-28-2	mAChR	GPCR/G Protein; Neuronal Signaling	Neurological Disease
Nortriptyline (hydrochloride)	HY-B1417	Desmethylamitriptyline hydrochloride	DMSO Solution	C19H22ClN	299.84	Hydrochloride	894-71-3	Apoptosis; Autophagy; Drug Metabolite	Apoptosis; Autophagy; Metabolic Enzyme/Protease	Neurological Disease; Cancer
Stavudine	HY-B0116	d4T	DMSO Solution	C10H12N2O4	224.21	Free Base	3056-17-5	Apoptosis; Autophagy; HIV; NOD-like Receptor (NLR); Nucleoside Antimetabolite/Analog; Reverse Transcriptase	Anti-infection; Apoptosis; Autophagy; Cell Cycle/DNA Damage; Immunology/Inflammation	Infection
Ampyrone	HY-B1398	4-Aminoantipyrine	DMSO Solution	C11H13N3O	203.24	Free Base	83-07-8	COX; Drug Metabolite	Immunology/Inflammation; Metabolic Enzyme/Protease	Others
NCT-501	HY-18768		DMSO Solution	C21H32N6O3	416.52	Free Base	1802088-50-1	Aldehyde Dehydrogenase (ALDH)	Metabolic Enzyme/Protease	Cancer
RG7112	HY-10959	RO5045337	DMSO Solution	C38H48Cl2N4O4S	727.78	Free Base	939981-39-2	E1/E2/E3 Enzyme; MDM-2/p53	Apoptosis; Metabolic Enzyme/Protease	Cancer
Buparlisib (Hydrochloride)	HY-15180	BKM120 (Hydrochloride); NVP-BKM120 (Hydrochloride)	DMSO Solution	C18H22ClF3N6O2	446.85	Hydrochloride	1312445-63-8	Apoptosis; PI3K	Apoptosis; PI3K/Akt/mTOR	Cancer
Decanoic acid	HY-W015309		DMSO Solution	C10H20O2	172.27	Free Acid	334-48-5	iGluR	Membrane Transporter/Ion Channel; Neuronal Signaling	Neurological Disease
Protriptyline (hydrochloride)	HY-B0949		DMSO Solution	C19H22ClN	299.84	Hydrochloride	1225-55-4	AChE	Neuronal Signaling	Neurological Disease
BTRX-335140	HY-124754	CYM-53093	DMSO Solution	C25H32FN5O2	453.55		2244614-14-8	Opioid Receptor	GPCR/G Protein; Neuronal Signaling	Metabolic Disease
Erlotinib (Hydrochloride)	HY-12008	CP-358774 (Hydrochloride); NSC 718781 (Hydrochloride); OSI-774 (Hydrochloride)	DMSO Solution	C22H24ClN3O4	429.90	Hydrochloride	183319-69-9	Autophagy; EGFR	Autophagy; JAK/STAT Signaling; Protein Tyrosine Kinase/RTK	Cancer
Balovaptan	HY-109024	RG7314	DMSO Solution	C22H24ClN5O	409.91	Free Base	1228088-30-9	Vasopressin Receptor	GPCR/G Protein	Neurological Disease; Endocrinology
Cyproheptadine (hydrochloride)	HY-B0366A		DMSO Solution	C21H22ClN	323.86	Hydrochloride	969-33-5	5-HT Receptor	GPCR/G Protein; Neuronal Signaling	Neurological Disease; Cardiovascular Disease
Imatinib (Mesylate)	HY-50946	STI571 (Mesylate); CGP-57148B (Mesylate)	DMSO Solution	C30H35N7O4S	589.71	Mesylate	220127-57-1	Autophagy; Bcr-Abl; c-Kit; PDGFR	Autophagy; Protein Tyrosine Kinase/RTK	Cancer
Mirtazapine	HY-B0352	Org3770; 6-Azamianserin	DMSO Solution	C17H19N3	265.35	Free Base	85650-52-8	5-HT Receptor; Adrenergic Receptor; Histamine Receptor	GPCR/G Protein; Immunology/Inflammation; Neuronal Signaling	Inflammation/Immunology; Neurological Disease
Acetazolamide	HY-B0782		DMSO Solution	C4H6N4O3S2	222.25	Free Base	59-66-5	Autophagy; Carbonic Anhydrase	Autophagy; Metabolic Enzyme/Protease	Cardiovascular Disease; Cancer
Lamotrigine	HY-B0495	LTG; BW430C	DMSO Solution	C9H7Cl2N5	256.09	Free Base	84057-84-1	Autophagy; Sodium Channel	Autophagy; Membrane Transporter/Ion Channel	Neurological Disease
Trazodone (hydrochloride)	HY-B0478	AF-1161	DMSO Solution	C19H23Cl2N5O	408.32	Hydrochloride	25332-39-2	5-HT Receptor	GPCR/G Protein; Neuronal Signaling	Neurological Disease
Epirubicin (hydrochloride)	HY-13624A	4'-Epidoxorubicin (hydrochloride)	DMSO Solution	C27H30ClNO11	579.98	Hydrochloride	56390-09-1	Apoptosis; DNA/RNA Synthesis; Topoisomerase	Apoptosis; Cell Cycle/DNA Damage	Cancer
Tarenflurbil	HY-10291	(R)-Flurbiprofen; MPC7869	DMSO Solution	C15H13FO2	244.26	Free Acid	51543-40-9	Autophagy; RAR/RXR	Autophagy; Metabolic Enzyme/Protease	Inflammation/Immunology; Neurological Disease
Tramiprosate	HY-14602	Homotaurine; 3-Amino-1-propanesulfonic acid	DMSO Solution	C3H9NO3S	139.17	Free Acid	3687-18-1	Amyloid-β	Neuronal Signaling	Cancer
Flavopiridol (Hydrochloride)	HY-10006	Alvocidib (Hydrochloride); L86-8275 (Hydrochloride); HMR-1275 (Hydrochloride)	DMSO Solution	C21H21Cl2NO5	438.30	Hydrochloride	131740-09-5	Autophagy; CDK; HIV	Anti-infection; Autophagy; Cell Cycle/DNA Damage	Cancer
Primidone	HY-B0339		DMSO Solution	C12H14N2O2	218.25	Free Base	125-33-7	Sodium Channel	Membrane Transporter/Ion Channel	Neurological Disease
Tiagabine (hydrochloride)	HY-B0696A	NO050328 hydrochloride; NO328 hydrochloride; TGB hydrochloride	DMSO Solution	C20H26ClNO2S2	412.01	Hydrochloride	145821-59-6	GABA Receptor	Membrane Transporter/Ion Channel; Neuronal Signaling	Neurological Disease
Nefazodone (hydrochloride)	HY-B1396	BMY-13754; MJ-13754-1	DMSO Solution	C25H33Cl2N5O2	506.47	Hydrochloride	82752-99-6	5-HT Receptor; Adrenergic Receptor	GPCR/G Protein; Neuronal Signaling	Neurological Disease; Endocrinology
Trihexyphenidyl (hydrochloride)	HY-B1277		DMSO Solution	C20H32ClNO	337.93	Hydrochloride	52-49-3	mAChR	GPCR/G Protein; Neuronal Signaling	Neurological Disease
Auglurant	HY-16617	VU0424238	DMSO Solution	C16H12FN5O2	325.30	Free Base	1396337-04-4	mGluR	GPCR/G Protein; Neuronal Signaling	Neurological Disease
Naratriptan (hydrochloride)	HY-B0197A	GR-85548A hydrochloride	DMSO Solution	C17H26ClN3O2S	371.93	Hydrochloride	143388-64-1	5-HT Receptor	GPCR/G Protein; Neuronal Signaling	Neurological Disease
Amprenavir	HY-17430	VX-478	DMSO Solution	C25H35N3O6S	505.63	Free Base	161814-49-9	HIV; HIV Protease	Anti-infection; Metabolic Enzyme/Protease	Infection; Cancer
Abacavir	HY-17423		DMSO Solution	C14H18N6O	286.33	Free Base	136470-78-5	Apoptosis; HIV; Reverse Transcriptase	Anti-infection; Apoptosis	Infection
Isoniazid	HY-B0329	INH; Isonicotinic acid hydrazide; Isonicotinic hydrazide	DMSO Solution	C6H7N3O	137.14	Free Base	54-85-3	Autophagy; Bacterial; Mitophagy	Anti-infection; Autophagy	Infection
Pyrazinamide	HY-B0271	Pyrazinecarboxamide; Pyrazinoic acid amide	DMSO Solution	C5H5N3O	123.11	Free Base	98-96-4	Antibiotic; Autophagy; Bacterial	Anti-infection; Autophagy	Infection
Guanfacine (hydrochloride)	HY-17416		DMSO Solution	C9H10Cl3N3O	282.55	Hydrochloride	29110-48-3	Adrenergic Receptor	GPCR/G Protein; Neuronal Signaling	Cardiovascular Disease; Endocrinology
GSK805	HY-12776		DMSO Solution	C23H18Cl2F3NO4S	532.36	Free Base	1426802-50-7	ROR	Metabolic Enzyme/Protease	Inflammation/Immunology
Zidovudine	HY-17413	Azidothymidine; AZT; ZDV	DMSO Solution	C10H13N5O4	267.24	Free Base	30516-87-1	CRISPR/Cas9; HIV	Anti-infection; Cell Cycle/DNA Damage	Infection
SNS-032	HY-10008	BMS-387032	DMSO Solution	C17H24N4O2S2	380.53	Free Base	345627-80-7	Apoptosis; CDK	Apoptosis; Cell Cycle/DNA Damage	Cancer
Dacomitinib	HY-13272	PF-00299804; PF-299804	DMSO Solution	C24H25ClFN5O2	469.94	Free Base	1110813-31-4	Apoptosis; EGFR	Apoptosis; JAK/STAT Signaling; Protein Tyrosine Kinase/RTK	Cancer
Desipramine hydrochloride	HY-B1272		DMSO Solution	C18H23ClN2	302.84	Hydrochloride	58-28-6	Dopamine Transporter; Serotonin Transporter	Neuronal Signaling	Neurological Disease; Cancer
Desvenlafaxine (succinate hydrate)	HY-B0602A	O-Desmethylvenlafaxine succinate hydrate	DMSO Solution	C20H33NO7	399.48	Succinate	386750-22-7	Serotonin Transporter	Neuronal Signaling	Neurological Disease
Pyridostigmine (bromide)	HY-B0207A		DMSO Solution	C9H13BrN2O2	261.12	Bromide	101-26-8	AChE	Neuronal Signaling	Neurological Disease
Venlafaxine (hydrochloride)	HY-B0196A	Wy 45030 hydrochloride	DMSO Solution	C17H28ClNO2	313.86	Hydrochloride	99300-78-4	Serotonin Transporter	Neuronal Signaling	Neurological Disease
Rizatriptan (benzoate)	HY-B0206	MK 462	DMSO Solution	C22H25N5O2	391.47	Benzoate	145202-66-0	5-HT Receptor	GPCR/G Protein; Neuronal Signaling	Neurological Disease
Candesartan	HY-B0205	CV 11974	DMSO Solution	C24H20N6O3	440.45	Free Acid	139481-59-7	Angiotensin Receptor	GPCR/G Protein	Cardiovascular Disease; Endocrinology; Cancer
Dihydroergotamine (mesylate)	HY-B0670A		DMSO Solution	C34H41N5O8S	679.78	Mesylate	6190-39-2	5-HT Receptor	GPCR/G Protein; Neuronal Signaling	Neurological Disease
Ceftazidime	HY-B0593	GR20263	DMSO Solution	C22H22N6O7S2	546.58	Free Acid	72558-82-8	Antibiotic; Bacterial	Anti-infection	Infection
Phenytoin	HY-B0448	5,5-Diphenylhydantoin	DMSO Solution	C15H12N2O2	252.27	Free Base	57-41-0	Sodium Channel; Virus Protease	Anti-infection; Membrane Transporter/Ion Channel	Neurological Disease
GSK2982772	HY-101760		DMSO Solution	C20H19N5O3	377.40	Free Base	1622848-92-3	RIP kinase	Apoptosis	Inflammation/Immunology
Emtricitabine	HY-17427	BW1592	DMSO Solution	C8H10FN3O3S	247.25	Free Base	143491-57-0	HIV; Reverse Transcriptase	Anti-infection	Infection
WP1066	HY-15312		DMSO Solution	C17H14BrN3O	356.22	Free Base	857064-38-1	Apoptosis; JAK; STAT	Apoptosis; Epigenetics; JAK/STAT Signaling; Stem Cell/Wnt	Cancer
Nicardipine (hydrochloride)	HY-12515A	YC-93	DMSO Solution	C26H30ClN3O6	515.99	Hydrochloride	54527-84-3	Autophagy; Calcium Channel	Autophagy; Membrane Transporter/Ion Channel; Neuronal Signaling	Neurological Disease
Nevirapine	HY-10570	BI-RG 587; NSC 641530; NVP	DMSO Solution	C15H14N4O	266.30	Free Base	129618-40-2	HIV; Reverse Transcriptase	Anti-infection	Infection; Cancer
A-381393	HY-116941		DMSO Solution	C20H24N4	320.43	Free Base	726174-00-1	Dopamine Receptor	GPCR/G Protein; Neuronal Signaling	Neurological Disease
LM11A-31 (dihydrochloride)	HY-110155		DMSO Solution	C12H27Cl2N3O2	316.27	Hydrochloride	1243259-19-9	Others	Others	Neurological Disease
Org-12962	HY-118152		DMSO Solution	C10H11ClF3N3	265.66	Free Base	132834-56-1	5-HT Receptor	GPCR/G Protein; Neuronal Signaling	Neurological Disease
Pramipexole (dihydrochloride)	HY-17355		DMSO Solution	C10H19Cl2N3S	284.25	Hydrochloride	104632-25-9	Dopamine Receptor	GPCR/G Protein; Neuronal Signaling	Neurological Disease
RG2833	HY-16425	RGFP109	DMSO Solution	C20H25N3O2	339.43	Free Base	1215493-56-3	HDAC	Cell Cycle/DNA Damage; Epigenetics	Cancer
Liproxstatin-1	HY-12726		DMSO Solution	C19H21ClN4	340.85	Free Base	950455-15-9	Ferroptosis	Apoptosis	Cancer
Trimethobenzamide hydrochloride	HY-12751A	Ro 2-9578	DMSO Solution	C21H29ClN2O5	424.92	Hydrochloride	554-92-7	Dopamine Receptor; Influenza Virus	Anti-infection; GPCR/G Protein; Neuronal Signaling	Others
Tandutinib	HY-10202	MLN518; CT53518	DMSO Solution	C31H42N6O4	562.70	Free Base	387867-13-2	Apoptosis; c-Kit; FLT3; PDGFR	Apoptosis; Protein Tyrosine Kinase/RTK	Cancer
Sulfamethoxazole	HY-B0322	Ro 4-2130	DMSO Solution	C10H11N3O3S	253.28	Free Base	723-46-6	Antibiotic; Bacterial	Anti-infection	Infection
Atorvastatin (hemicalcium salt)	HY-17379	CI-981; Atorvastatin hemicalcium	DMSO Solution	C33H34Ca0.5FN2O5	577.67	Calcium	134523-03-8	Autophagy; Ferroptosis; HMG-CoA Reductase (HMGCR)	Apoptosis; Autophagy; Metabolic Enzyme/Protease	Metabolic Disease; Inflammation/Immunology
Iloperidone	HY-17410	HP 873	DMSO Solution	C24H27FN2O4	426.48	Free Base	133454-47-4	5-HT Receptor; Dopamine Receptor	GPCR/G Protein; Neuronal Signaling	Neurological Disease
SR-3306	HY-12829		DMSO Solution	C28H26N8O	490.56	Free Base	1128096-91-2	JNK	MAPK/ERK Pathway	Neurological Disease
MPTP (hydrochloride)	HY-15608		DMSO Solution	C12H16ClN	209.72	Hydrochloride	23007-85-4	Apoptosis; Dopamine Receptor	Apoptosis; GPCR/G Protein; Neuronal Signaling	Neurological Disease; Cancer
ML314	HY-16639		DMSO Solution	C24H28N4O3	420.50	Free Base	1448895-09-7	Neurotensin Receptor	GPCR/G Protein; Neuronal Signaling	Neurological Disease; Endocrinology
Abacavir (sulfate)	HY-17423A	Abacavir Hemisulfate; ABC sulfate	DMSO Solution	C28H38N12O6S	670.74	Sulfate	188062-50-2	Apoptosis; Reverse Transcriptase	Anti-infection; Apoptosis	Infection
SNT-207858 (free base)	HY-11030A		DMSO Solution	C32H43Cl2N5O3	616.62	Free Base	1104662-66-9	Melanocortin Receptor	GPCR/G Protein; Neuronal Signaling	Cancer; Metabolic Disease; Endocrinology
Adenosine amine congener	HY-128064	ADAC	DMSO Solution	C28H32N8O6	576.60		96760-69-9	Adenosine Receptor	GPCR/G Protein	Inflammation/Immunology; Neurological Disease
AK-7	HY-16691		DMSO Solution	C19H21BrN2O3S	437.35	Free Base	420831-40-9	Sirtuin	Cell Cycle/DNA Damage; Epigenetics	Neurological Disease
MDL-28170	HY-18236	Calpain Inhibitor III	DMSO Solution	C22H26N2O4	382.45	Free Base	88191-84-8	Proteasome	Metabolic Enzyme/Protease	Inflammation/Immunology; Neurological Disease
Miglustat (hydrochloride)	HY-17020A	N-Butyldeoxynojirimycin, Hydrochloride; NB-DNJ hydrochloride; OGT918 hydrochloride	DMSO Solution	C10H22ClNO4	255.74	Hydrochloride	210110-90-0	Others	Others	Neurological Disease
BRL-15572 (dihydrochloride)	HY-13200		DMSO Solution	C25H29Cl3N2O	479.87	Hydrochloride	193611-72-2	5-HT Receptor	GPCR/G Protein; Neuronal Signaling	Neurological Disease
Rosiglitazone	HY-17386	BRL 49653	DMSO Solution	C18H19N3O3S	357.43	Free Base	122320-73-4	Autophagy; Ferroptosis; PPAR; TRP Channel	Apoptosis; Autophagy; Cell Cycle/DNA Damage; Membrane Transporter/Ion Channel; Neuronal Signaling	Cancer; Metabolic Disease; Inflammation/Immunology; Neurological Disease
Tolcapone	HY-17406	Ro 40-7592	DMSO Solution	C14H11NO5	273.24	Free Base	134308-13-7	Amyloid-β; COMT	Metabolic Enzyme/Protease; Neuronal Signaling	Neurological Disease
Rivastigmine (tartrate)	HY-11017	ENA 713; SDZ-ENA 713	DMSO Solution	C18H28N2O8	400.42	Tartrate	129101-54-8	AChE	Neuronal Signaling	Neurological Disease
Cilengitide	HY-16141	EMD 121974	DMSO Solution	C27H40N8O7	588.66	Free Acid	188968-51-6	Autophagy; Integrin	Autophagy; Cytoskeleton	Cancer
Atomoxetine (hydrochloride)	HY-17385	Tomoxetine hydrochloride; LY 139603; (R)-Tomoxetine hydrochloride	DMSO Solution	C17H22ClNO	291.82	Hydrochloride	82248-59-7	Others	Others	Neurological Disease
Lapatinib (ditosylate)	HY-50898A	GW572016 (ditosylate); GW2016 (ditosylate)	DMSO Solution	C43H42ClFN4O10S3	925.46	Tosylate	388082-77-7	Autophagy; EGFR; Ferroptosis	Apoptosis; Autophagy; JAK/STAT Signaling; Protein Tyrosine Kinase/RTK	Cancer
BMS 299897	HY-50883		DMSO Solution	C24H21ClF3NO4S	511.94	Free Acid	290315-45-6	γ-secretase	Neuronal Signaling; Stem Cell/Wnt	Neurological Disease
Nimodipine	HY-B0265	BAY-e 9736	DMSO Solution	C21H26N2O7	418.44	Free Base	66085-59-4	Autophagy; Calcium Channel	Autophagy; Membrane Transporter/Ion Channel; Neuronal Signaling	Cardiovascular Disease; Cancer
Piroxicam	HY-B0253	CP-16171	DMSO Solution	C15H13N3O4S	331.35	Free Base	36322-90-4	COX	Immunology/Inflammation	Inflammation/Immunology; Cancer
P7C3-A20	HY-15978		DMSO Solution	C22H19Br2FN2O	506.21	Free Base	1235481-90-9	Others	Others	Neurological Disease
SH-4-54	HY-16975		DMSO Solution	C29H27F5N2O5S	610.59	Free Acid	1456632-40-8	STAT	JAK/STAT Signaling; Stem Cell/Wnt	Cancer
Seliciclib	HY-30237	Roscovitine; CYC202; R-roscovitine	DMSO Solution	C19H26N6O	354.45	Free Base	186692-46-6	CDK	Cell Cycle/DNA Damage	Cancer
Acamprosate (calcium)	HY-17030	Calcium N-acetylhomotaurinate	DMSO Solution	C5H10NO4S . 1/2 Ca	200.24	Calcium	77337-73-6	GABA Receptor	Membrane Transporter/Ion Channel; Neuronal Signaling	Neurological Disease
Rivastigmine	HY-17368	S-Rivastigmine	DMSO Solution	C14H22N2O2	250.34	Free Base	123441-03-2	AChE	Neuronal Signaling	Neurological Disease
Lenalidomide	HY-A0003	CC-5013	DMSO Solution	C13H13N3O3	259.26	Free Base	191732-72-6	Apoptosis; Ligand for E3 Ligase	Apoptosis; PROTAC	Cancer; Inflammation/Immunology
CycLuc1	HY-111653		DMSO Solution	C13H11N3O2S2	305.38	Free Acid	1247879-16-8	Reactive Oxygen Species	Immunology/Inflammation; Metabolic Enzyme/Protease; NF-κB	Others
Methotrexate	HY-14519	Amethopterin; CL14377; WR19039	DMSO Solution	C20H22N8O5	454.44	Free Acid	59-05-2	ADC Cytotoxin; Antifolate; Apoptosis; DNA/RNA Synthesis	Antibody-drug Conjugate/ADC Related; Apoptosis; Cell Cycle/DNA Damage	Cancer; Inflammation/Immunology
Ganciclovir	HY-13637	BW 759; 2'-Nor-2'-deoxyguanosine	DMSO Solution	C9H13N5O4	255.23	Free Base	82410-32-0	Antibiotic; CMV; HSV; Nucleoside Antimetabolite/Analog	Anti-infection; Cell Cycle/DNA Damage	Infection
Sodium 4-phenylbutyrate	HY-15654	4-PBA (sodium); 4-Phenylbutyric acid (sodium); Benzenebutyric acid (sodium)	DMSO Solution	C10H11NaO2	186.18	Sodium	1716-12-7	Apoptosis; Autophagy; HDAC	Apoptosis; Autophagy; Cell Cycle/DNA Damage; Epigenetics	Cancer
Didanosine	HY-B0249	2',3'-Dideoxyinosine; ddI	DMSO Solution	C10H12N4O3	236.23	Free Base	69655-05-6	HIV; Reverse Transcriptase	Anti-infection	Infection
L-745870 (hydrochloride)	HY-14325B		DMSO Solution	C18H20Cl2N4	363.28	Hydrochloride	1173023-36-3	Dopamine Receptor	GPCR/G Protein; Neuronal Signaling	Neurological Disease
Amantadine (hydrochloride)	HY-B0402A	1-Adamantanamine hydrochloride; 1-Adamantylamine hydrochloride; 1-Aminoadamantane hydrochloride	DMSO Solution	C10H18ClN	187.71	Hydrochloride	665-66-7	Influenza Virus	Anti-infection	Infection
Riluzole	HY-B0211	PK 26124	DMSO Solution	C8H5F3N2OS	234.20	Free Base	1744-22-5	GABA Receptor; Sodium Channel	Membrane Transporter/Ion Channel; Neuronal Signaling	Neurological Disease
PF-04995274	HY-18137		DMSO Solution	C23H32N2O6	432.51	Free Base	1331782-27-4	5-HT Receptor	GPCR/G Protein; Neuronal Signaling	Neurological Disease
LXR-623	HY-10629	WAY 252623	DMSO Solution	C21H12ClF5N2	422.78	Free Base	875787-07-8	LXR	Metabolic Enzyme/Protease	Metabolic Disease; Cancer
SRI-011381 (hydrochloride)	HY-100347A		DMSO Solution	C20H32ClN3O	365.94	Hydrochloride	2070014-88-7	TGF-beta/Smad	Stem Cell/Wnt; TGF-beta/Smad	Neurological Disease
Rivanicline hemioxalate	HY-13225B	RJR-2403 (hemioxalate); (E)-Metanicotine (hemioxalate)	DMSO Solution	C11H15N2O2	207.23	Oxalate		nAChR	Membrane Transporter/Ion Channel; Neuronal Signaling	Neurological Disease
Anatabine (dicitrate)	HY-19918A		DMSO Solution	C22H28N2O14	544.46	Citrate		Amyloid-β; nAChR; NF-κB	Membrane Transporter/Ion Channel; Neuronal Signaling; NF-κB	Inflammation/Immunology; Neurological Disease
Doxylamine (succinate)	HY-A0069		DMSO Solution	C21H28N2O5	388.46	Succinate	562-10-7	Histamine Receptor	GPCR/G Protein; Immunology/Inflammation; Neuronal Signaling	Inflammation/Immunology; Endocrinology
Bendamustine (hydrochloride)	HY-B0077	SDX-105	DMSO Solution	C16H22Cl3N3O2	394.72	Hydrochloride	3543-75-7	Apoptosis; DNA Alkylator/Crosslinker	Apoptosis; Cell Cycle/DNA Damage	Cancer
Etomidate	HY-B0100	R 16659	DMSO Solution	C14H16N2O2	244.29	Free Base	33125-97-2	GABA Receptor	Membrane Transporter/Ion Channel; Neuronal Signaling	Neurological Disease
Pamiparib	HY-104044	BGB-290	DMSO Solution	C16H15FN4O	298.31	Free Base	1446261-44-4	PARP	Cell Cycle/DNA Damage; Epigenetics	Cancer
Perphenazine	HY-A0077		DMSO Solution	C21H26ClN3OS	403.97	Free Base	58-39-9	5-HT Receptor; Adrenergic Receptor; Dopamine Receptor; Histamine Receptor	GPCR/G Protein; Immunology/Inflammation; Neuronal Signaling	Neurological Disease; Endocrinology
Lanabecestat	HY-100740	AZD3293; LY3314814	DMSO Solution	C26H28N4O	412.53	Free Base	1383982-64-6	Beta-secretase	Neuronal Signaling	Neurological Disease
Palbociclib (isethionate)	HY-A0065	PD 0332991 isethionate	DMSO Solution	C26H35N7O6S	573.66	Isethionate	827022-33-3	CDK	Cell Cycle/DNA Damage	Cancer
Amoxicillin (trihydrate)	HY-B0467B	Amoxycillin (trihydrate)	DMSO Solution	C16H25N3O8S	419.45	Free Acid	61336-70-7	Antibiotic; Bacterial	Anti-infection	Infection
Capecitabine	HY-B0016		DMSO Solution	C15H22FN3O6	359.35	Free Base	154361-50-9	Apoptosis; DNA/RNA Synthesis; Nucleoside Antimetabolite/Analog	Apoptosis; Cell Cycle/DNA Damage	Cancer
Sulindac	HY-B0008	MK-231	DMSO Solution	C20H17FO3S	356.41	Free Acid	38194-50-2	Autophagy; COX	Autophagy; Immunology/Inflammation	Inflammation/Immunology; Cancer
Fosfomycin (calcium)	HY-B1075	MK-​0955 (calcium)	DMSO Solution	C3H5CaO4P	176.12	Calcium	26016-98-8	Antibiotic; Bacterial	Anti-infection	Infection
Cytosporone B	HY-N2148	Csn-B; Dothiorelone G	DMSO Solution	C18H26O5	322.40	Free Base	321661-62-5	Others	Others	Cancer
Cefotaxime (sodium salt)	HY-A0088	Cefotaxim (sodium salt); HR-756 (sodium salt)	DMSO Solution	C16H16N5NaO7S2	477.45	Sodium	64485-93-4	Antibiotic; Bacterial	Anti-infection	Infection
BPR1M97	HY-128865		DMSO Solution	C18H18Cl2N2O	349.25	Free Base	2059904-66-2	Opioid Receptor	GPCR/G Protein; Neuronal Signaling	Neurological Disease
Buspirone (hydrochloride)	HY-B1115		DMSO Solution	C21H32ClN5O2	421.96	Hydrochloride	33386-08-2	5-HT Receptor	GPCR/G Protein; Neuronal Signaling	Neurological Disease
Carbamazepine	HY-B0246	CBZ; NSC 169864	DMSO Solution	C15H12N2O	236.27	Free Base	298-46-4	Autophagy; Mitophagy; Sodium Channel	Autophagy; Membrane Transporter/Ion Channel	Neurological Disease; Cancer
Nepicastat (hydrochloride)	HY-13289A	SYN-117 hydrochloride; RS-25560-197 hydrochloride	DMSO Solution	C14H16ClF2N3S	331.81	Hydrochloride	170151-24-3	Dopamine β-hydroxylase	Metabolic Enzyme/Protease	Cardiovascular Disease
Oseltamivir acid	HY-13318	GS 4071; Ro 64-0802; Oseltamivir carboxylate	DMSO Solution	C14H24N2O4	284.35	Free Acid	187227-45-8	Drug Metabolite; Influenza Virus	Anti-infection; Metabolic Enzyme/Protease	Infection
SBI-553	HY-125880		DMSO Solution	C26H31FN4O2	450.55		1849603-72-0	Neurotensin Receptor	GPCR/G Protein; Neuronal Signaling	Endocrinology; Neurological Disease
10β,17β-dihydroxyestra-1,4-dien-3-one	HY-128976	DHED	DMSO Solution	C18H24O3	288.38	Free Base	549-02-0	Estrogen Receptor/ERR	Others	Metabolic Disease
YQ128	HY-130252		DMSO Solution	C27H29ClN2O4S2	545.11	Free Base	2454246-18-3	Interleukin Related; NOD-like Receptor (NLR)	Immunology/Inflammation	Inflammation/Immunology
GNE-7915 (tosylate)	HY-18163A		DMSO Solution	C26H29F4N5O6S	615.60	Tosylate	2070015-00-6	LRRK2	Autophagy	Neurological Disease
ADX-47273	HY-13058		DMSO Solution	C20H17F2N3O2	369.36	Free Base	851881-60-2	mGluR	GPCR/G Protein; Neuronal Signaling	Neurological Disease
PF-5274857	HY-13459		DMSO Solution	C20H25ClN4O3S	436.96	Free Base	1373615-35-0	Smo	Stem Cell/Wnt	Cancer
Prednisolone acetate	HY-B1214	Prednisolone 21-acetate	DMSO Solution	C23H30O6	402.48	Free Base	52-21-1	Others	Others	Inflammation/Immunology
Fluconazole	HY-B0101	UK-49858	DMSO Solution	C13H12F2N6O	306.27	Free Base	86386-73-4	Antibiotic; Fungal	Anti-infection	Infection
Droperidol	HY-B1240	Dehydrobenzperidol	DMSO Solution	C22H22FN3O2	379.43	Free Base	548-73-2	Dopamine Receptor	GPCR/G Protein; Neuronal Signaling	Neurological Disease
Clomipramine (hydrochloride)	HY-B0457		DMSO Solution	C19H24Cl2N2	351.31	Hydrochloride	17321-77-6	Dopamine Receptor; Serotonin Transporter	GPCR/G Protein; Neuronal Signaling	Neurological Disease
Amoxicillin (sodium)	HY-B0467	Amoxycillin (sodium)	DMSO Solution	C16H18N3NaO5S	387.39	Sodium	34642-77-8	Antibiotic; Bacterial	Anti-infection	Infection
Ketoprofen	HY-B0227	RP-19583	DMSO Solution	C16H14O3	254.28	Free Acid	22071-15-4	Apoptosis; COX	Apoptosis; Immunology/Inflammation	Inflammation/Immunology
Fluoxetine (hydrochloride)	HY-B0102A	LY 110140	DMSO Solution	C17H19ClF3NO	345.79	Hydrochloride	56296-78-7	Autophagy; Serotonin Transporter	Autophagy; Neuronal Signaling	Neurological Disease; Cancer
Trimethadione	HY-A0092	3,5,5,-Trimethyloxazolidine-2,4-dione	DMSO Solution	C6H9NO3	143.14	Free Base	127-48-0	Calcium Channel	Membrane Transporter/Ion Channel; Neuronal Signaling	Neurological Disease
IOX4	HY-120110		DMSO Solution	C15H16N6O3	328.33	Free Base	1154097-71-8	HIF/HIF Prolyl-Hydroxylase	Metabolic Enzyme/Protease	Inflammation/Immunology; Neurological Disease
AEE788	HY-10045	NVP-AEE 788	DMSO Solution	C27H32N6	440.58	Free Base	497839-62-0	Apoptosis; EGFR	Apoptosis; JAK/STAT Signaling; Protein Tyrosine Kinase/RTK	Cancer
Rolipram	HY-16900	(R,S)-Rolipram; SB 95952; ZK 62711	DMSO Solution	C16H21NO3	275.34	Free Base	61413-54-5	Bacterial; HIV; Phosphodiesterase (PDE)	Anti-infection; Metabolic Enzyme/Protease	Neurological Disease; Cancer
Meloxicam	HY-B0261		DMSO Solution	C14H13N3O4S2	351.40	Free Base	71125-38-7	Apoptosis; Autophagy; COX	Apoptosis; Autophagy; Immunology/Inflammation	Inflammation/Immunology; Cancer
VU6012962	HY-114403		DMSO Solution	C21H19F3N4O4	448.40	Free Base	2313526-86-0	mGluR	GPCR/G Protein; Neuronal Signaling	Neurological Disease
Milnacipran ((1S-cis) hydrochloride)	HY-B0168B	Levomilnacipran hydrochloride; F-2695 hydrochloride	DMSO Solution	C15H23ClN2O	282.81	Hydrochloride	175131-60-9	Serotonin Transporter	Neuronal Signaling	Neurological Disease
Clonidine (hydrochloride)	HY-B0409A		DMSO Solution	C9H10Cl3N3	266.55	Hydrochloride	4205-91-8	Adrenergic Receptor	GPCR/G Protein; Neuronal Signaling	Cardiovascular Disease; Endocrinology
Domperidone	HY-B0411	R33812	DMSO Solution	C22H24ClN5O2	425.91	Free Base	57808-66-9	Dopamine Receptor	GPCR/G Protein; Neuronal Signaling	Neurological Disease
NGP555	HY-108714		DMSO Solution	C23H23FN4S	406.52	Free Base	1304630-27-0	γ-secretase	Neuronal Signaling; Stem Cell/Wnt	Neurological Disease
Rifampicin	HY-B0272	Rifampin; Rifamycin AMP	DMSO Solution	C43H58N4O12	822.94	Free Base	13292-46-1	Antibiotic; Bacterial; Influenza Virus	Anti-infection	Infection
Ferulic acid methyl ester	HY-W018643	Methyl ferulate	DMSO Solution	C11H12O4	208.21	Free Base	2309-07-1	Autophagy; p38 MAPK	Autophagy; MAPK/ERK Pathway	Inflammation/Immunology; Neurological Disease; Cancer
TAK-285	HY-15196		DMSO Solution	C26H25ClF3N5O3	547.96	Free Base	871026-44-7	EGFR	JAK/STAT Signaling; Protein Tyrosine Kinase/RTK	Cancer
Siponimod	HY-12355	BAF-312	DMSO Solution	C29H35F3N2O3	516.60	Free Acid	1230487-00-9	LPL Receptor	GPCR/G Protein	Others
Loratadine	HY-17043	Loratidine; SCH 29851	DMSO Solution	C22H23ClN2O2	382.88	Free Base	79794-75-5	Histamine Receptor; Influenza Virus	Anti-infection; GPCR/G Protein; Immunology/Inflammation; Neuronal Signaling	Infection; Endocrinology; Inflammation/Immunology
Lonafarnib	HY-15136	Sch66336	DMSO Solution	C27H31Br2ClN4O2	638.82	Free Base	193275-84-2	Autophagy; Farnesyl Transferase; Influenza Virus	Anti-infection; Autophagy; Metabolic Enzyme/Protease	Cancer; Infection
Risperidone	HY-11018	R 64 766	DMSO Solution	C23H27FN4O2	410.48	Free Base	106266-06-2	5-HT Receptor; Dopamine Receptor; P-glycoprotein	GPCR/G Protein; Membrane Transporter/Ion Channel; Neuronal Signaling	Neurological Disease
Foliglurax (monohydrochloride)	HY-108703A	PXT002331 (monohydrochloride)	DMSO Solution	C23H24ClN3O3S	457.97	Hydrochloride	2133294-96-7	mGluR	GPCR/G Protein; Neuronal Signaling	Neurological Disease
Tetrabenazine	HY-B0590	Ro 1-9569	DMSO Solution	C19H27NO3	317.42	Free Base	58-46-8	Monoamine Transporter	Membrane Transporter/Ion Channel	Neurological Disease
Pimavanserin tartrate	HY-14557A	ACP-103 tartrate	DMSO Solution	C54H74F2N6O10	1005.20	Tartrate	706782-28-7	5-HT Receptor	GPCR/G Protein; Neuronal Signaling	Neurological Disease
Aspirin	HY-14654	Acetylsalicylic Acid; ASA	DMSO Solution	C9H8O4	180.16	Free Acid	50-78-2	Autophagy; COX; Mitophagy; Virus Protease	Anti-infection; Autophagy; Immunology/Inflammation	Inflammation/Immunology; Cancer
Vatalanib (dihydrochloride)	HY-12018	PTK787 dihydrochloride; CGP-797870 dihydrochloride; ZK-222584 dihydrochloride	DMSO Solution	C20H17Cl3N4	419.73	Hydrochloride	212141-51-0	Apoptosis; VEGFR	Apoptosis; Protein Tyrosine Kinase/RTK	Cancer
Caracemide	HY-119974	NSC-253272	DMSO Solution	C6H11N3O4	189.17	Free Base	81424-67-1	Bacterial; DNA/RNA Synthesis	Anti-infection; Cell Cycle/DNA Damage	Cancer; Infection
Vandetanib	HY-10260	ZD6474	DMSO Solution	C22H24BrFN4O2	475.35	Free Base	443913-73-3	Apoptosis; Autophagy; VEGFR	Apoptosis; Autophagy; Protein Tyrosine Kinase/RTK	Cancer
PF-06447475	HY-12477		DMSO Solution	C17H15N5O	305.33	Free Base	1527473-33-1	LRRK2	Autophagy	Neurological Disease
Probenecid	HY-B0545		DMSO Solution	C13H19NO4S	285.36	Free Acid	57-66-9	Bacterial; HIV; TRP Channel	Anti-infection; Membrane Transporter/Ion Channel; Neuronal Signaling	Metabolic Disease
Memantine (hydrochloride)	HY-B0365A	D-145 (hydrochloride)	DMSO Solution	C12H22ClN	215.76	Hydrochloride	41100-52-1	Autophagy; Cytochrome P450; iGluR	Autophagy; Membrane Transporter/Ion Channel; Metabolic Enzyme/Protease; Neuronal Signaling	Neurological Disease
Mardepodect (hydrochloride)	HY-50098A	PF-2545920 (hydrochloride)	DMSO Solution	C25H21ClN4O	428.91	Hydrochloride	2070014-78-5	Phosphodiesterase (PDE)	Metabolic Enzyme/Protease	Cancer
Cyclobenzaprine (hydrochloride)	HY-B0740	MK130 hydrochloride	DMSO Solution	C20H22ClN	311.85	Hydrochloride	6202-23-9	5-HT Receptor	GPCR/G Protein; Neuronal Signaling	Neurological Disease
Zorifertinib	HY-18750	AZD3759	DMSO Solution	C22H23ClFN5O3	459.90	Free Base	1626387-80-1	EGFR	JAK/STAT Signaling; Protein Tyrosine Kinase/RTK	Cancer
Hydroxyurea	HY-B0313	Hydroxycarbamide	DMSO Solution	CH4N2O2	76.05	Free Base	127-07-1	Apoptosis; Autophagy; DNA/RNA Synthesis; HIV	Anti-infection; Apoptosis; Autophagy; Cell Cycle/DNA Damage	Cancer
Dyclonine (hydrochloride)	HY-B0364A	Dyclocaine hydrochloride	DMSO Solution	C18H28ClNO2	325.87	Hydrochloride	536-43-6	Bacterial; Fungal	Anti-infection	Infection; Inflammation/Immunology
Ribavirin	HY-B0434	ICN-1229	DMSO Solution	C8H12N4O5	244.20	Free Base	36791-04-5	Antibiotic; HCV; RSV	Anti-infection	Infection
Sulpiride	HY-B1019		DMSO Solution	C15H23N3O4S	341.43	Free Base	15676-16-1	Dopamine Receptor	GPCR/G Protein; Neuronal Signaling	Neurological Disease
Molindone (hydrochloride)	HY-B1017	EN-1733A	DMSO Solution	C16H25ClN2O2	312.83	Hydrochloride	15622-65-8	Dopamine Receptor	GPCR/G Protein; Neuronal Signaling	Neurological Disease
(R)-(-)-Ibuprofen	HY-78131B	(R)-Ibuprofen	DMSO Solution	C13H18O2	206.28	Free Acid	51146-57-7	NF-κB	NF-κB	Inflammation/Immunology; Cancer
Buparlisib	HY-70063	BKM120; NVP-BKM120	DMSO Solution	C18H21F3N6O2	410.39	Free Base	944396-07-0	Apoptosis; PI3K	Apoptosis; PI3K/Akt/mTOR	Cancer
LY2886721	HY-13240		DMSO Solution	C18H16F2N4O2S	390.41	Free Base	1262036-50-9	Beta-secretase	Neuronal Signaling	Neurological Disease
Piperacillin (sodium)	HY-B1286	Sodium piperacillin	DMSO Solution	C23H26N5NaO7S	539.54	Sodium	59703-84-3	Antibiotic; Bacterial	Anti-infection	Infection
Vicriviroc (maleate)	HY-17377	SCH-417690 (maleate); SCH-D (maleate)	DMSO Solution	C32H42F3N5O6	649.70	Maleate	599179-03-0	CCR; HIV	Anti-infection; GPCR/G Protein; Immunology/Inflammation	Infection; Endocrinology
RTI-13951-33 hydrochloride	HY-112612A		DMSO Solution	C28H35Cl2N3O3	532.50	Hydrochloride		Others	Others	Neurological Disease
T807	HY-101184	AV-1451	DMSO Solution	C16H10FN3	263.27	Free Base	1415379-56-4	Others	Others	Neurological Disease
Q-VD-OPh	HY-12305	QVD-OPH; Quinoline-Val-Asp-Difluorophenoxymethylketone	DMSO Solution	C26H25F2N3O6	513.49	Free Acid	1135695-98-5	Caspase; HIV	Anti-infection; Apoptosis	Cancer; Infection
L-701324	HY-18698		DMSO Solution	C21H14ClNO3	363.79	Free Base	142326-59-8	iGluR	Membrane Transporter/Ion Channel; Neuronal Signaling	Neurological Disease
Orphenadrine (citrate)	HY-B0369A		DMSO Solution	C24H31NO8	461.50	Citrate	4682-36-4	iGluR	Membrane Transporter/Ion Channel; Neuronal Signaling	Neurological Disease
TIC10	HY-15615A	ONC-201	DMSO Solution	C24H26N4O	386.49	Free Base	1616632-77-9	Apoptosis; TNF Receptor	Apoptosis	Cancer
YF-2	HY-16531		DMSO Solution	C20H22ClF3N2O3	430.85	Free Base	1311423-89-8	Histone Acetyltransferase	Epigenetics	Cancer; Neurological Disease
(+)-JQ-1	HY-13030	JQ1	DMSO Solution	C23H25ClN4O2S	456.99	Free Base	1268524-70-4	Autophagy; Epigenetic Reader Domain; Ligand for Target Protein for PROTAC	Autophagy; Epigenetics; PROTAC	Cancer
Pramipexole	HY-B0410		DMSO Solution	C10H17N3S	211.33	Free Base	104632-26-0	Dopamine Receptor	GPCR/G Protein; Neuronal Signaling	Neurological Disease
PZ-2891	HY-124634		DMSO Solution	C20H23N5O	349.43	Free Base	2170608-82-7	Others	Others	Neurological Disease
Cediranib	HY-10205	AZD2171	DMSO Solution	C25H27FN4O3	450.51	Free Base	288383-20-0	Autophagy; PDGFR; VEGFR	Autophagy; Protein Tyrosine Kinase/RTK	Cancer
BLZ945	HY-12768		DMSO Solution	C20H22N4O3S	398.48	Free Base	953769-46-5	c-Fms	Protein Tyrosine Kinase/RTK	Cancer
Etodolac	HY-76251	AY-24236	DMSO Solution	C17H21NO3	287.35	Free Acid	41340-25-4	COX	Immunology/Inflammation	Inflammation/Immunology; Cancer
Iniparib	HY-12015	BSI-201; NSC-746045; IND-71677	DMSO Solution	C7H5IN2O3	292.03	Free Base	160003-66-7	Influenza Virus; PARP	Anti-infection; Cell Cycle/DNA Damage; Epigenetics	Cancer
VU0650786	HY-108710		DMSO Solution	C18H15ClFN5O2	387.80	Free Base	1809085-30-0	mGluR	GPCR/G Protein; Neuronal Signaling	Neurological Disease
Entinostat	HY-12163	MS-275; SNDX-275	DMSO Solution	C21H20N4O3	376.41	Free Base	209783-80-2	Apoptosis; Autophagy; HDAC	Apoptosis; Autophagy; Cell Cycle/DNA Damage; Epigenetics	Cancer
Diclofenac	HY-15036		DMSO Solution	C14H11Cl2NO2	296.15	Free Acid	15307-86-5	Apoptosis; COX	Apoptosis; Immunology/Inflammation	Inflammation/Immunology
SB-222200	HY-15722		DMSO Solution	C26H24N2O	380.48	Free Base	174635-69-9	Neurokinin Receptor	GPCR/G Protein; Neuronal Signaling	Neurological Disease; Endocrinology
Procarbazine (Hydrochloride)	HY-13733		DMSO Solution	C12H20ClN3O	257.76	Hydrochloride	366-70-1	DNA Alkylator/Crosslinker	Cell Cycle/DNA Damage	Cancer
Ropinirole (hydrochloride)	HY-B0623A	SKF 101468 hydrochloride	DMSO Solution	C16H25ClN2O	296.84	Hydrochloride	91374-20-8	Dopamine Receptor	GPCR/G Protein; Neuronal Signaling	Neurological Disease
Hydroxyzine (dihydrochloride)	HY-B0548A		DMSO Solution	C21H29Cl3N2O2	447.83	Hydrochloride	2192-20-3	Histamine Receptor	GPCR/G Protein; Immunology/Inflammation; Neuronal Signaling	Inflammation/Immunology; Endocrinology
A-967079	HY-108463		DMSO Solution	C12H14FNO	207.24	Free Base	1170613-55-4	TRP Channel	Membrane Transporter/Ion Channel; Neuronal Signaling	Inflammation/Immunology
Thioridazine (hydrochloride)	HY-B0965		DMSO Solution	C21H27ClN2S2	407.04	Hydrochloride	130-61-0	5-HT Receptor; Autophagy; Dopamine Receptor	Autophagy; GPCR/G Protein; Neuronal Signaling	Neurological Disease; Cancer
Nemifitide (diTFA)	HY-105077A	INN 00835 (diTFA)	DMSO Solution	C37H45F7N10O10	922.80	Trifluoroacetate	204992-09-6	5-HT Receptor	GPCR/G Protein; Neuronal Signaling	Neurological Disease
VU6005649	HY-107982		DMSO Solution	C16H12F5N3O	357.28	Free Base	2137047-43-7	mGluR	GPCR/G Protein; Neuronal Signaling	Neurological Disease
L-779450	HY-12787		DMSO Solution	C20H14ClN3O	347.80	Free Base	303727-31-3	Autophagy; Raf	Autophagy; MAPK/ERK Pathway	Cancer
Dantrolene (sodium hemiheptahydrate)	HY-12542A	Dantrolene sodium hydrate	DMSO Solution	C14H16N4NaO8.5	399.29	Sodium	24868-20-0	Autophagy; Calcium Channel	Autophagy; Membrane Transporter/Ion Channel; Neuronal Signaling	Others
Cladribine	HY-13599	2-Chloro-2′-deoxyadenosine; CldAdo; 2CdA	DMSO Solution	C10H12ClN5O3	285.69	Free Base	4291-63-8	Adenosine Deaminase; Apoptosis	Apoptosis; Metabolic Enzyme/Protease	Cardiovascular Disease; Cancer
Tamoxifen	HY-13757A	ICI 47699; (Z)-Tamoxifen; trans-Tamoxifen	DMSO Solution	C26H29NO	371.51	Free Base	10540-29-1	Apoptosis; Autophagy; Estrogen Receptor/ERR; HSP	Apoptosis; Autophagy; Cell Cycle/DNA Damage; Metabolic Enzyme/Protease; Others	Cancer
3-Methyltoxoflavin	HY-111117		DMSO Solution	C8H9N5O2	207.19	Free Base	32502-62-8	Others	Others	Cancer
SB 239063	HY-11068		DMSO Solution	C20H21FN4O2	368.40	Free Base	193551-21-2	Autophagy; p38 MAPK	Autophagy; MAPK/ERK Pathway	Inflammation/Immunology
Necrostatin-1	HY-15760	Nec-1	DMSO Solution	C13H13N3OS	259.33	Free Base	4311-88-0	Autophagy; Ferroptosis; Indoleamine 2,3-Dioxygenase (IDO); RIP kinase	Apoptosis; Autophagy; Metabolic Enzyme/Protease	Cancer
Balipodect	HY-12472	TAK-063	DMSO Solution	C23H17FN6O2	428.42	Free Base	1238697-26-1	Phosphodiesterase (PDE)	Metabolic Enzyme/Protease	Neurological Disease
Clozapine	HY-14539	HF 1854	DMSO Solution	C18H19ClN4	326.82	Free Base	5786-21-0	Dopamine Receptor; mAChR	GPCR/G Protein; Neuronal Signaling	Neurological Disease
Dexamethasone acetate	HY-14648A	Dexamethasone 21-acetate; Hexadecadrol acetate	DMSO Solution	C24H31FO6	434.50	Free Base	1177-87-3	Autophagy; Bacterial; Glucocorticoid Receptor; Mitophagy	Anti-infection; Autophagy; GPCR/G Protein	Inflammation/Immunology; Endocrinology; Cancer
Rasagiline (mesylate)	HY-14605	(R)-AGN1135 (mesylate); TVP1012 (mesylate)	DMSO Solution	C13H17NO3S	267.34	Mesylate	161735-79-1	Apoptosis; Autophagy; Monoamine Oxidase	Apoptosis; Autophagy; Neuronal Signaling	Neurological Disease
ACY-1083	HY-111791		DMSO Solution	C17H18F2N4O2	348.35	Free Base	1708113-43-2	HDAC	Cell Cycle/DNA Damage; Epigenetics	Cancer
SHA 68	HY-108625		DMSO Solution	C26H24FN3O3	445.49		847553-89-3	Neuropeptide Y Receptor	GPCR/G Protein; Neuronal Signaling	Neurological Disease
GNE-049	HY-108435		DMSO Solution	C27H32F2N6O2	510.58	Free Base	1936421-41-8	Epigenetic Reader Domain; Histone Acetyltransferase	Epigenetics	Cancer
URB-597	HY-10864	KDS-4103	DMSO Solution	C20H22N2O3	338.40	Free Base	546141-08-6	Autophagy; FAAH; Mitophagy	Autophagy; Metabolic Enzyme/Protease; Neuronal Signaling	Neurological Disease
MW-150	HY-120111	MW01-18-150SRM	DMSO Solution	C24H23N5	381.47	Free Base	1628502-91-9	Autophagy; p38 MAPK	Autophagy; MAPK/ERK Pathway	Inflammation/Immunology; Neurological Disease
Pazopanib	HY-10208	GW786034	DMSO Solution	C21H23N7O2S	437.52	Free Base	444731-52-6	Autophagy; c-Kit; FGFR; PDGFR; VEGFR	Autophagy; Protein Tyrosine Kinase/RTK	Cancer
BAY 73-6691	HY-104028	(R)-BAY 73-6691	DMSO Solution	C15H12ClF3N4O	356.73	Free Base	794568-92-6	Phosphodiesterase (PDE)	Metabolic Enzyme/Protease	Neurological Disease
BRD-6929	HY-100719		DMSO Solution	C19H17N3O2S	351.42	Free Base	849234-64-6	HDAC; HIV	Anti-infection; Cell Cycle/DNA Damage; Epigenetics	Infection; Cardiovascular Disease
PLX5622	HY-114153		DMSO Solution	C21H19F2N5O	395.41	Free Base	1303420-67-8	c-Fms	Protein Tyrosine Kinase/RTK	Neurological Disease
PLX5622 (hemifumarate)	HY-114153A		DMSO Solution	C23H21F2N5O3	453.45	Fumarate		c-Fms	Protein Tyrosine Kinase/RTK	Neurological Disease
GNE-317	HY-12763		DMSO Solution	C19H22N6O3S	414.48	Free Base	1394076-92-6	mTOR; PI3K	PI3K/Akt/mTOR	Cancer
Dexmedetomidine (hydrochloride)	HY-17034A	(+)-Medetomidine (hydrochloride); (S)-Medetomidine (hydrochloride)	DMSO Solution	C13H17ClN2	236.74	Hydrochloride	145108-58-3	Adrenergic Receptor	GPCR/G Protein; Neuronal Signaling	Neurological Disease; Endocrinology; Cancer
Escitalopram (oxalate)	HY-14258A	(S)-Citalopram (oxalate); (S)-(+)-Citalopram (oxalate)	DMSO Solution	C22H23FN2O5	414.43	Oxalate	219861-08-2	Serotonin Transporter	Neuronal Signaling	Neurological Disease
Methylprednisolone	HY-B0260	U 7532	DMSO Solution	C22H30O5	374.47	Free Base	83-43-2	Autophagy; Glucocorticoid Receptor; SARS-CoV	Anti-infection; Autophagy; GPCR/G Protein	Cancer; Infection; Endocrinology; Inflammation/Immunology
Clozapine N-oxide	HY-17366		DMSO Solution	C18H19ClN4O	342.82	Free Base	34233-69-7	Dopamine Receptor; Drug Metabolite; mAChR	GPCR/G Protein; Metabolic Enzyme/Protease; Neuronal Signaling	Neurological Disease
Flucytosine	HY-B0139	5-Fluorocytosine; NSC 103805; Ro 2-9915	DMSO Solution	C4H4FN3O	129.09	Free Base	2022-85-7	Antibiotic; Fungal	Anti-infection	Infection; Cancer
Tandutinib (hydrochloride)	HY-10202A	MLN518 (hydrochloride); CT53518 (hydrochloride)	DMSO Solution	C31H43ClN6O4	599.16	Hydrochloride		Apoptosis; c-Kit; FLT3; PDGFR	Apoptosis; Protein Tyrosine Kinase/RTK	Cancer
AZ32	HY-112305		DMSO Solution	C20H16N4O	328.37	Free Base	2288709-96-4	ATM/ATR	Cell Cycle/DNA Damage; PI3K/Akt/mTOR	Cancer
Amoxapine	HY-B0991	CL-67772	DMSO Solution	C17H16ClN3O	313.78	Free Base	14028-44-5	Others	Others	Neurological Disease
DSP-4 (hydrochloride)	HY-103210	Neurotoxin DSP 4 (hydrochloride)	DMSO Solution	C11H16BrCl2N	313.06	Hydrochloride	40616-75-9	Others	Others	Neurological Disease
Cisatracurium (besylate)	HY-13596	51W89	DMSO Solution	C65H82N2O18S2	1243.48	Benzenesulfonate	96946-42-8	Autophagy; nAChR	Autophagy; Membrane Transporter/Ion Channel; Neuronal Signaling	Neurological Disease; Cancer
Neflamapimod	HY-10328	VX-745	DMSO Solution	C19H9Cl2F2N3OS	436.26	Free Base	209410-46-8	Autophagy; p38 MAPK	Autophagy; MAPK/ERK Pathway	Inflammation/Immunology
Pemetrexed (disodium hemipenta hydrate)	HY-13781	LY231514 (disodium hemipenta hydrate)	DMSO Solution	C20H24N5Na2O8.5	516.41	Sodium	357166-30-4	Antifolate; Apoptosis; Autophagy	Apoptosis; Autophagy; Cell Cycle/DNA Damage	Cancer
A-804598	HY-100483		DMSO Solution	C19H17N5	315.37	Free Base	1125758-85-1	P2X Receptor	Membrane Transporter/Ion Channel	Cancer
Aprepitant	HY-10052	MK-0869; MK-869; L-754030	DMSO Solution	C23H21F7N4O3	534.43	Free Base	170729-80-3	Antibiotic; Bacterial; HIV; Neurokinin Receptor	Anti-infection; GPCR/G Protein; Neuronal Signaling	Neurological Disease; Endocrinology; Cancer
Diclofenac (Sodium)	HY-15037	GP 45840	DMSO Solution	C14H10Cl2NNaO2	318.13	Sodium	15307-79-6	Apoptosis; COX	Apoptosis; Immunology/Inflammation	Inflammation/Immunology
UNC2025	HY-12344		DMSO Solution	C28H40N6O	476.66	Free Base	1429881-91-3	FLT3	Protein Tyrosine Kinase/RTK	Cancer
Bupivacaine (hydrochloride)	HY-B0405A		DMSO Solution	C18H29ClN2O	324.89	Hydrochloride	18010-40-7	Sodium Channel	Membrane Transporter/Ion Channel	Cancer; Neurological Disease
KHS101 hydrochloride	HY-10996A		DMSO Solution	C18H22ClN5S	375.92	Hydrochloride	1784282-12-7	Others	Others	Neurological Disease; Cancer
Busulfan	HY-B0245		DMSO Solution	C6H14O6S2	246.30	Free Base	55-98-1	Apoptosis; DNA Alkylator/Crosslinker	Apoptosis; Cell Cycle/DNA Damage	Cancer
Pyrimethamine	HY-18062	Pirimecidan; Pirimetamin; RP 4753	DMSO Solution	C12H13ClN4	248.71	Free Base	58-14-0	Antifolate; Parasite	Anti-infection; Cell Cycle/DNA Damage	Infection
Flurbiprofen	HY-10582	dl-Flurbiprofen	DMSO Solution	C15H13FO2	244.26	Free Acid	5104-49-4	Apoptosis; COX	Apoptosis; Immunology/Inflammation	Inflammation/Immunology; Cancer
Bimiralisib	HY-12868	PQR309	DMSO Solution	C17H20F3N7O2	411.38	Free Base	1225037-39-7	mTOR; PI3K	PI3K/Akt/mTOR	Cancer
Pomalidomide	HY-10984	CC-4047	DMSO Solution	C13H11N3O4	273.24	Free Base	19171-19-8	Apoptosis; Ligand for E3 Ligase	Apoptosis; PROTAC	Cancer
Kainic acid	HY-N2309		DMSO Solution	C10H15NO4	213.23	Free Acid	487-79-6	Others	Others	Neurological Disease
Lomustine	HY-13669	CCNU; NSC 79037	DMSO Solution	C9H16ClN3O2	233.70	Free Base	13010-47-4	Apoptosis; Autophagy; DNA Alkylator/Crosslinker	Apoptosis; Autophagy; Cell Cycle/DNA Damage	Cancer
SB-3CT	HY-12354		DMSO Solution	C15H14O3S2	306.40	Free Base	292605-14-2	MMP	Metabolic Enzyme/Protease	Cancer
Glibenclamide	HY-15206	Glyburide	DMSO Solution	C23H28ClN3O5S	494.00	Free Base	10238-21-8	Autophagy; Potassium Channel	Autophagy; Membrane Transporter/Ion Channel	Metabolic Disease
Etomidate (hydrochloride)	HY-B0100A	R16659 hydrochloride	DMSO Solution	C14H17ClN2O2	280.75	Hydrochloride	53188-20-8	GABA Receptor	Membrane Transporter/Ion Channel; Neuronal Signaling	Neurological Disease
Metformin	HY-B0627	1,1-Dimethylbiguanide	DMSO Solution	C4H11N5	129.16	Free Base	657-24-9	AMPK; Autophagy; Mitophagy	Autophagy; Epigenetics; PI3K/Akt/mTOR	Cancer; Metabolic Disease; Cardiovascular Disease
Probucol	HY-B0388	DH-581	DMSO Solution	C31H48O2S2	516.84	Free Base	23288-49-5	Virus Protease	Anti-infection	Metabolic Disease
Lovastatin	HY-N0504	Mevinolin	DMSO Solution	C24H36O5	404.54	Free Base	75330-75-5	Autophagy; Ferroptosis; HMG-CoA Reductase (HMGCR)	Apoptosis; Autophagy; Metabolic Enzyme/Protease	Cardiovascular Disease; Cancer
Fosfomycin (sodium)	HY-W016420	MK-0955 (sodium)	DMSO Solution	C3H5Na2O4P	182.02	Sodium	26016-99-9	Antibiotic; Bacterial	Anti-infection	Infection
Miconazole (nitrate)	HY-B0454A	R18134 nitrate	DMSO Solution	C18H15Cl4N3O4	479.14	Nitrate	22832-87-7	Antibiotic; Bacterial; Fungal	Anti-infection	Infection
Quetiapine	HY-14544	ICI204636	DMSO Solution	C21H25N3O2S	383.51	Free Base	111974-69-7	5-HT Receptor; Dopamine Receptor	GPCR/G Protein; Neuronal Signaling	Neurological Disease
Levofloxacin	HY-B0330	(-)-Ofloxacin	DMSO Solution	C18H20FN3O4	361.37	Free Acid	100986-85-4	Antibiotic; Bacterial	Anti-infection	Infection
Cimetidine	HY-14289	SKF-92334	DMSO Solution	C10H16N6S	252.34	Free Base	51481-61-9	Histamine Receptor	GPCR/G Protein; Immunology/Inflammation; Neuronal Signaling	Cancer; Endocrinology
ML417	HY-136390		DMSO Solution	C22H25N3O3	379.45	Free Base	1386162-69-1	Dopamine Receptor	GPCR/G Protein; Neuronal Signaling	Neurological Disease
Metoprine	HY-129441	BW 197U	DMSO Solution	C11H10Cl2N4	269.13		7761-45-7	Antifolate; Histone Methyltransferase	Cell Cycle/DNA Damage; Epigenetics	Cancer; Neurological Disease
Vitamin B12	HY-B0315	Cyanocobalamin	DMSO Solution	C63H88CoN14O14P	1355.37	Free Base	68-19-9	Endogenous Metabolite	Metabolic Enzyme/Protease	Metabolic Disease
Almotriptan (malate)	HY-B0383	PNU180638	DMSO Solution	C21H31N3O7S	469.55	Malate	181183-52-8	5-HT Receptor	GPCR/G Protein; Neuronal Signaling	Neurological Disease
Alfuzosin	HY-B0192	SL 77499	DMSO Solution	C19H27N5O4	389.45	Free Base	81403-80-7	Adrenergic Receptor	GPCR/G Protein; Neuronal Signaling	Endocrinology
Daidzein	HY-N0019		DMSO Solution	C15H10O4	254.24	Free Base	486-66-8	Endogenous Metabolite; PPAR	Cell Cycle/DNA Damage; Metabolic Enzyme/Protease	Endocrinology; Cancer
Acyclovir	HY-17422	Aciclovir; Acycloguanosine	DMSO Solution	C8H11N5O3	225.20	Free Base	59277-89-3	Antibiotic; Apoptosis; Bacterial; HSV	Anti-infection; Apoptosis	Cancer; Infection
Laquinimod	HY-13010	ABR-215062	DMSO Solution	C19H17ClN2O3	356.80	Free Base	248281-84-7	Apoptosis; NF-κB	Apoptosis; NF-κB	Inflammation/Immunology
L-Aspartic acid	HY-N0666		DMSO Solution	C4H7NO4	133.10	Free Acid	56-84-8	Endogenous Metabolite	Metabolic Enzyme/Protease	Cardiovascular Disease
Genistein	HY-14596	NPI 031L	DMSO Solution	C15H10O5	270.24	Free Base	446-72-0	Apoptosis; Autophagy; EGFR; Endogenous Metabolite	Apoptosis; Autophagy; JAK/STAT Signaling; Metabolic Enzyme/Protease; Protein Tyrosine Kinase/RTK	Cancer
Rapamycin	HY-10219	Sirolimus; AY-22989	DMSO Solution	C51H79NO13	914.17	Free Base	53123-88-9	Antibiotic; Autophagy; Endogenous Metabolite; FKBP; Fungal; mTOR	Anti-infection; Apoptosis; Autophagy; Immunology/Inflammation; Metabolic Enzyme/Protease; PI3K/Akt/mTOR	Cancer
Conivaptan (hydrochloride)	HY-18347A	YM 087	DMSO Solution	C32H27ClN4O2	535.04	Hydrochloride	168626-94-6	Vasopressin Receptor	GPCR/G Protein	Cardiovascular Disease; Endocrinology
Vincristine (sulfate)	HY-N0488	Leurocristine (sulfate); NSC-67574 (sulfate); 22-Oxovincaleukoblastine (sulfate)	DMSO Solution	C46H58N4O14S	923.04	Sulfate	2068-78-2	Apoptosis; Microtubule/Tubulin	Apoptosis; Cell Cycle/DNA Damage; Cytoskeleton	Cancer
Tranexamic acid	HY-B0149		DMSO Solution	C8H15NO2	157.21	Free Acid	1197-18-8	Others	Others	Cardiovascular Disease
Methocarbamol	HY-B0262		DMSO Solution	C11H15NO5	241.24	Free Base	532-03-6	Sodium Channel	Membrane Transporter/Ion Channel	Neurological Disease
Lidocaine (hydrochloride)	HY-B0185A	Lignocaine hydrochloride	DMSO Solution	C14H23ClN2O	270.80	Hydrochloride	73-78-9	Apoptosis; ERK; MEK; NF-κB; Sodium Channel	Apoptosis; MAPK/ERK Pathway; Membrane Transporter/Ion Channel; NF-κB; Stem Cell/Wnt	Cancer; Cardiovascular Disease
Sorafenib (Tosylate)	HY-10201A	Bay 43-9006 (Tosylate)	DMSO Solution	C28H24ClF3N4O6S	637.03	Tosylate	475207-59-1	Apoptosis; Autophagy; Ferroptosis; FLT3; Raf; VEGFR	Apoptosis; Autophagy; MAPK/ERK Pathway; Protein Tyrosine Kinase/RTK	Cancer
Selumetinib	HY-50706	AZD6244; ARRY-142886	DMSO Solution	C17H15BrClFN4O3	457.68	Free Base	606143-52-6	Apoptosis; MEK	Apoptosis; MAPK/ERK Pathway	Cancer
Rufinamide	HY-A0042	CGP 33101; E 2080; RUF 331	DMSO Solution	C10H8F2N4O	238.19	Free Base	106308-44-5	Others	Others	Neurological Disease
Dimethyl fumarate	HY-17363	DMF	DMSO Solution	C6H8O4	144.13	Free Base	624-49-7	Endogenous Metabolite; Keap1-Nrf2	Metabolic Enzyme/Protease; NF-κB	Inflammation/Immunology
Valproic acid	HY-10585	VPA; 2-Propylpentanoic Acid	DMSO Solution	C8H16O2	144.21	Free Acid	99-66-1	Autophagy; HDAC; HIV; Mitophagy; Notch	Anti-infection; Autophagy; Cell Cycle/DNA Damage; Epigenetics; Neuronal Signaling; Stem Cell/Wnt	Cancer
DSR-141562	HY-136569		DMSO Solution	C19H25F3N4O3	414.42		2007975-22-4	Phosphodiesterase (PDE)	Metabolic Enzyme/Protease	Neurological Disease
Phenylbutazone	HY-B0230		DMSO Solution	C19H20N2O2	308.37	Free Base	50-33-9	COX	Immunology/Inflammation	Inflammation/Immunology
L-Cycloserine	HY-B1122	(S)-Cycloserine; (S)-4-Amino-3-isoxazolidone	DMSO Solution	C3H6N2O2	102.09	Free Base	339-72-0	GABA Receptor; HIV	Anti-infection; Membrane Transporter/Ion Channel; Neuronal Signaling	Neurological Disease; Cancer
Theophylline	HY-B0809	1,3-Dimethylxanthine; Theo-24	DMSO Solution	C7H8N4O2	180.16	Free Base	58-55-9	Adenosine Receptor; Autophagy; Endogenous Metabolite; Phosphodiesterase (PDE)	Autophagy; GPCR/G Protein; Metabolic Enzyme/Protease	Cancer
D-Cycloserine	HY-B0030		DMSO Solution	C3H6N2O2	102.09	Free Base	68-41-7	Antibiotic; Bacterial; iGluR	Anti-infection; Membrane Transporter/Ion Channel; Neuronal Signaling	Infection; Neurological Disease
Cyclosporin A	HY-B0579	Cyclosporine; Ciclosporin; CsA	DMSO Solution	C62H111N11O12	1202.61	Free Base	59865-13-3	Complement System; Phosphatase	Immunology/Inflammation; Metabolic Enzyme/Protease	Inflammation/Immunology; Cancer
Choline (chloride)	HY-B1337		DMSO Solution	C5H14ClNO	139.62	Chloride	67-48-1	Others	Others	Others
Fingolimod	HY-11063	FTY720 free base	DMSO Solution	C19H33NO2	307.47	Free Base	162359-55-9	LPL Receptor; PAK	Cell Cycle/DNA Damage; Cytoskeleton; GPCR/G Protein	Cancer; Inflammation/Immunology
Azeliragon	HY-50682	TTP488; PF-04494700	DMSO Solution	C32H38ClN3O2	532.12	Free Base	603148-36-3	Amyloid-β	Neuronal Signaling	Neurological Disease
Atabecestat	HY-109052	JNJ-54861911	DMSO Solution	C18H14FN5OS	367.40		1200493-78-2	Beta-secretase	Neuronal Signaling	Neurological Disease
Apovincaminic acid (hydrochloride salt)	HY-133813A		DMSO Solution	C20H23ClN2O2	358.86	Hydrochloride	72296-47-0	Drug Metabolite	Metabolic Enzyme/Protease	Neurological Disease
Serotonin hydrochloride	HY-B1473	5-Hydroxytryptamine hydrochloride; 5-HT hydrochloride	DMSO Solution	C10H13ClN2O	212.68	Hydrochloride	153-98-0	5-HT Receptor; COMT; Endogenous Metabolite	GPCR/G Protein; Metabolic Enzyme/Protease; Neuronal Signaling	Neurological Disease
Lidocaine	HY-B0185	Lignocaine	DMSO Solution	C14H22N2O	234.34	Free Base	137-58-6	Apoptosis; ERK; MEK; NF-κB; Sodium Channel	Apoptosis; MAPK/ERK Pathway; Membrane Transporter/Ion Channel; NF-κB; Stem Cell/Wnt	Cancer; Cardiovascular Disease
Phenytoin (sodium)	HY-B0448A	5,5-Diphenylhydantoin (sodium salt)	DMSO Solution	C15H11N2NaO2	274.25	Sodium	630-93-3	Sodium Channel; Virus Protease	Anti-infection; Membrane Transporter/Ion Channel	Neurological Disease
Sulfasalazine	HY-14655	NSC 667219	DMSO Solution	C18H14N4O5S	398.39	Free Acid	599-79-1	Antibiotic; Apoptosis; Autophagy; Bacterial; Ferroptosis; NF-κB	Anti-infection; Apoptosis; Autophagy; NF-κB	Cancer; Infection; Inflammation/Immunology
Cevimeline (hydrochloride hemihydrate)	HY-76772	SNI-2011; AF102B (hydrochloride hemihydrate)	DMSO Solution	C10H17NOS.HCl.1/2H2O	244.78	Hydrochloride	153504-70-2	mAChR	GPCR/G Protein; Neuronal Signaling	Neurological Disease
Ziprasidone (hydrochloride monohydrate)	HY-17407	CP 88059 (hydrochloride monohydrate)	DMSO Solution	C21H24Cl2N4O2S	467.41	Hydrochloride	138982-67-9	5-HT Receptor; Dopamine Receptor	GPCR/G Protein; Neuronal Signaling	Neurological Disease
CDPPB	HY-14569		DMSO Solution	C23H16N4O	364.40	Free Base	781652-57-1	mGluR	GPCR/G Protein; Neuronal Signaling	Neurological Disease
Vilazodone	HY-14262	EMD 68843; SB659746A	DMSO Solution	C26H27N5O2	441.52	Free Base	163521-12-8	5-HT Receptor; Serotonin Transporter	GPCR/G Protein; Neuronal Signaling	Neurological Disease
Indomethacin (sodium hydrate)	HY-14397A	Indometacin (sodium hydrate)	DMSO Solution	C19H21ClNNaO7	433.82	Sodium	74252-25-8	Autophagy; COX	Autophagy; Immunology/Inflammation	Cancer; Inflammation/Immunology
ML218	HY-103309		DMSO Solution	C19H26Cl2N2O	369.33	Free Base	1346233-68-8	Calcium Channel	Membrane Transporter/Ion Channel; Neuronal Signaling	Neurological Disease
Prednisone	HY-B0214	Dehydrocortisone	DMSO Solution	C21H26O5	358.43	Free Base	53-03-2	Apoptosis; Glucocorticoid Receptor	Apoptosis; GPCR/G Protein	Inflammation/Immunology; Endocrinology; Cancer
Progesterone	HY-N0437	Pregn-4-ene-3,20-dione	DMSO Solution	C21H30O2	314.46	Free Base	57-83-0	Endogenous Metabolite; Progesterone Receptor	Metabolic Enzyme/Protease; Others	Cardiovascular Disease; Cancer
Salicylic acid	HY-B0167	2-Hydroxybenzoic acid	DMSO Solution	C7H6O3	138.12	Free Acid	69-72-7	Apoptosis; Autophagy; COX; Endogenous Metabolite; Mitophagy	Apoptosis; Autophagy; Immunology/Inflammation; Metabolic Enzyme/Protease	Inflammation/Immunology; Cancer
Atenolol	HY-17498	(RS)-Atenolol	DMSO Solution	C14H22N2O3	266.34	Free Base	29122-68-7	Adrenergic Receptor	GPCR/G Protein; Neuronal Signaling	Neurological Disease; Endocrinology
Vorinostat	HY-10221	SAHA; Suberoylanilide hydroxamic acid	DMSO Solution	C14H20N2O3	264.32	Free Base	149647-78-9	Autophagy; Filovirus; HDAC; Mitophagy	Anti-infection; Autophagy; Cell Cycle/DNA Damage; Epigenetics	Cancer; Infection
Fingolimod (hydrochloride)	HY-12005	FTY720	DMSO Solution	C19H34ClNO2	343.93	Hydrochloride	162359-56-0	LPL Receptor; PAK	Cell Cycle/DNA Damage; Cytoskeleton; GPCR/G Protein	Inflammation/Immunology; Cancer
Galanthamine	HY-76299	Galantamine	DMSO Solution	C17H21NO3	287.35	Free Base	357-70-0	AChE; Apoptosis	Apoptosis; Neuronal Signaling	Neurological Disease
Olanzapine	HY-14541	LY170053	DMSO Solution	C17H20N4S	312.43	Free Base	132539-06-1	5-HT Receptor; Adrenergic Receptor; Apoptosis; Autophagy; Dopamine Receptor; mAChR; Mitophagy	Apoptosis; Autophagy; GPCR/G Protein; Neuronal Signaling	Neurological Disease; Cancer
Topotecan (Hydrochloride)	HY-13768A	SKF 104864A (Hydrochloride); NSC 609669 (Hydrochloride)	DMSO Solution	C23H24ClN3O5	457.91	Hydrochloride	119413-54-6	Apoptosis; Autophagy; Topoisomerase	Apoptosis; Autophagy; Cell Cycle/DNA Damage	Cancer
PQR530	HY-107365		DMSO Solution	C18H23F2N7O2	407.42	Free Base	1927857-61-1	mTOR; PI3K	PI3K/Akt/mTOR	Cancer
Pregnenolone monosulfate	HY-B1739	3β-Hydroxy-5-pregnen-20-one monosulfate	DMSO Solution	C21H32O5S	396.54	Free Acid	1247-64-9	Autophagy; Cannabinoid Receptor; Endogenous Metabolite	Autophagy; GPCR/G Protein; Metabolic Enzyme/Protease; Neuronal Signaling	Neurological Disease
Honokiol	HY-N0003	NSC 293100	DMSO Solution	C18H18O2	266.33	Free Base	35354-74-6	Akt; Autophagy; ERK; HCV	Anti-infection; Autophagy; MAPK/ERK Pathway; PI3K/Akt/mTOR; Stem Cell/Wnt	Cancer
Adenosine	HY-B0228	Adenine riboside; D-Adenosine	DMSO Solution	C10H13N5O4	267.24	Free Base	58-61-7	Apoptosis; Autophagy; Endogenous Metabolite; Nucleoside Antimetabolite/Analog	Apoptosis; Autophagy; Cell Cycle/DNA Damage; Metabolic Enzyme/Protease	Cancer; Metabolic Disease
Streptomycin (sulfate)	HY-B0472		DMSO Solution	C21H42N7O18S1.5	728.69	Sulfate	3810-74-0	Antibiotic; Bacterial	Anti-infection	Infection
Dasatinib	HY-10181	BMS-354825	DMSO Solution	C22H26ClN7O2S	488.01	Free Base	302962-49-8	Apoptosis; Autophagy; Bcr-Abl; Src	Apoptosis; Autophagy; Protein Tyrosine Kinase/RTK	Cancer
Aztreonam	HY-B0129	SQ-26,776	DMSO Solution	C13H17N5O8S2	435.43	Free Acid	78110-38-0	Antibiotic; Bacterial	Anti-infection	Infection
SEP-363856 (hydrochloride)	HY-136109	SEP-856 (hydrochloride)	DMSO Solution	C9H14ClNOS	219.73	Hydrochloride	1310422-41-3	5-HT Receptor	GPCR/G Protein; Neuronal Signaling	Neurological Disease
6-Mercaptopurine	HY-13677	Mercaptopurine; 6-MP	DMSO Solution	C5H4N4S	152.18	Free Base	50-44-2	Autophagy; Endogenous Metabolite; Nucleoside Antimetabolite/Analog	Autophagy; Cell Cycle/DNA Damage; Metabolic Enzyme/Protease	Cancer
Prednisolone	HY-17463		DMSO Solution	C21H28O5	360.44	Free Base	50-24-8	Endogenous Metabolite; Glucocorticoid Receptor	GPCR/G Protein; Metabolic Enzyme/Protease	Endocrinology
Sorafenib	HY-10201	Bay 43-9006	DMSO Solution	C21H16ClF3N4O3	464.83	Free Base	284461-73-0	Apoptosis; Autophagy; Ferroptosis; FLT3; Raf; VEGFR	Apoptosis; Autophagy; MAPK/ERK Pathway; Protein Tyrosine Kinase/RTK	Cancer
Trimipramine (maleate)	HY-B1213		DMSO Solution	C24H30N2O4	410.51	Maleate	521-78-8	5-HT Receptor; Bacterial	Anti-infection; GPCR/G Protein; Neuronal Signaling	Neurological Disease
Acetylcholine (chloride)	HY-B0282	ACh (chloride)	DMSO Solution	C7H16ClNO2	181.66	Chloride	60-31-1	Calcium Channel; Endogenous Metabolite; nAChR	Membrane Transporter/Ion Channel; Metabolic Enzyme/Protease; Neuronal Signaling	Neurological Disease; Cancer
Antipyrine	HY-B0171	Phenazone; Phenazon	DMSO Solution	C11H12N2O	188.23	Free Base	60-80-0	Others	Others	Inflammation/Immunology
Metronidazole	HY-B0318		DMSO Solution	C6H9N3O3	171.15	Free Base	443-48-1	Antibiotic; Apoptosis; Bacterial; Parasite	Anti-infection; Apoptosis	Infection
Penicillamine	HY-B0300	D-(-)-Penicillamine	DMSO Solution	C5H11NO2S	149.21	Free Acid	52-67-5	Others	Others	Inflammation/Immunology
Salsalate	HY-B1245	Salicylsalicylic acid; Disalicylic acid	DMSO Solution	C14H10O5	258.23	Free Acid	552-94-3	Reactive Oxygen Species	Immunology/Inflammation; Metabolic Enzyme/Protease; NF-κB	Inflammation/Immunology
N-tert-Butyl-α-phenylnitrone	HY-128463		DMSO Solution	C11H15NO	177.24		3376-24-7	COX; Reactive Oxygen Species	Immunology/Inflammation; Metabolic Enzyme/Protease; NF-κB	Metabolic Disease; Inflammation/Immunology; Neurological Disease
Cytarabine	HY-13605	Cytosine β-D-arabinofuranoside; Cytosine Arabinoside; Ara-C	DMSO Solution	C9H13N3O5	243.22	Free Base	147-94-4	Apoptosis; Autophagy; DNA/RNA Synthesis; Endogenous Metabolite; HSV; Nucleoside Antimetabolite/Analog	Anti-infection; Apoptosis; Autophagy; Cell Cycle/DNA Damage; Metabolic Enzyme/Protease	Cancer; Infection
Nav1.1 activator 1	HY-126429		DMSO Solution	C24H23F3N4O	440.46	Free Base	2332897-85-3	Sodium Channel	Membrane Transporter/Ion Channel	Neurological Disease
SKF-83566	HY-103430A		DMSO Solution	C17H18BrNO	332.23		99295-33-7	5-HT Receptor; Adenylate Cyclase; Dopamine Receptor	GPCR/G Protein; Neuronal Signaling	Neurological Disease
Imipramine (hydrochloride)	HY-B1490		DMSO Solution	C19H25ClN2	316.87	Hydrochloride	113-52-0	Serotonin Transporter	Neuronal Signaling	Neurological Disease
Vardenafil (hydrochloride)	HY-B0442A		DMSO Solution	C23H33ClN6O4S	525.06	Hydrochloride	224785-91-5	Phosphodiesterase (PDE)	Metabolic Enzyme/Protease	Cardiovascular Disease
Diethylstilbestrol	HY-14598	Stilbestrol	DMSO Solution	C18H20O2	268.35	Free Base	56-53-1	Estrogen Receptor/ERR	Others	Endocrinology; Cancer
Haloperidol	HY-14538		DMSO Solution	C21H23ClFNO2	375.86	Free Base	52-86-8	Dopamine Receptor	GPCR/G Protein; Neuronal Signaling	Neurological Disease
LSKL, Inhibitor of Thrombospondin (TSP-1) (TFA)	HY-P0299A		DMSO Solution	C23H43F3N6O7	572.62	Trifluoroacetate		TGF-β Receptor	TGF-beta/Smad	Cancer
BAY 11-7082	HY-13453	BAY 11-7821	DMSO Solution	C10H9NO2S	207.25	Free Base	19542-67-7	Apoptosis; Autophagy; Deubiquitinase; IKK	Apoptosis; Autophagy; Cell Cycle/DNA Damage; NF-κB	Cancer; Inflammation/Immunology
Ribociclib succinate	HY-15777B	LEE011 (succinate)	DMSO Solution	C27H36N8O5	552.63	Succinate	1374639-75-4	CDK	Cell Cycle/DNA Damage	Cancer
Ribociclib	HY-15777	LEE011	DMSO Solution	C23H30N8O	434.54	Free Base	1211441-98-3	CDK	Cell Cycle/DNA Damage	Cancer
Vismodegib	HY-10440	GDC-0449	DMSO Solution	C19H14Cl2N2O3S	421.30	Free Base	879085-55-9	Autophagy; Hedgehog	Autophagy; Stem Cell/Wnt	Cancer
MRK-016	HY-100370		DMSO Solution	C17H20N8O2	368.39	Free Base	342652-67-9	GABA Receptor	Membrane Transporter/Ion Channel; Neuronal Signaling	Cancer
Sertraline (hydrochloride)	HY-B0176A		DMSO Solution	C17H18Cl3N	342.69	Hydrochloride	79559-97-0	Serotonin Transporter	Neuronal Signaling	Neurological Disease
Firategrast	HY-14951	SB 683699	DMSO Solution	C27H27F2NO6	499.50	Free Acid	402567-16-2	Integrin	Cytoskeleton	Neurological Disease
S 18986	HY-10936		DMSO Solution	C10H12N2O2S	224.28	Free Base	175340-20-2	iGluR	Membrane Transporter/Ion Channel; Neuronal Signaling	Neurological Disease
PQR620	HY-100026		DMSO Solution	C21H25F2N7O2	445.47	Free Base	1927857-56-4	mTOR	PI3K/Akt/mTOR	Cancer
Aripiprazole	HY-14546	OPC-14597	DMSO Solution	C23H27Cl2N3O2	448.39	Free Base	129722-12-9	5-HT Receptor	GPCR/G Protein; Neuronal Signaling	Neurological Disease
Clioquinol	HY-14603	Iodochlorhydroxyquin	DMSO Solution	C9H5ClINO	305.50	Free Base	130-26-7	Antibiotic; Autophagy; Fungal; Mitophagy	Anti-infection; Autophagy	Infection; Cancer
VU0810464	HY-127106		DMSO Solution	C18H21ClFN3O	349.83		2126040-21-7	Potassium Channel	Membrane Transporter/Ion Channel	Neurological Disease
Enzastaurin	HY-10342	LY317615	DMSO Solution	C32H29N5O2	515.61	Free Base	170364-57-5	Apoptosis; Autophagy; PKC	Apoptosis; Autophagy; Epigenetics; TGF-beta/Smad	Cancer
JH-VIII-157-02	HY-112140		DMSO Solution	C28H27N5O2	465.55	Free Base	1639422-97-1	ALK	Protein Tyrosine Kinase/RTK	Cancer
TG4-155	HY-18971		DMSO Solution	C23H26N2O4	394.46	Free Base	1164462-05-8	Prostaglandin Receptor	GPCR/G Protein	Inflammation/Immunology; Neurological Disease; Endocrinology; Cancer
ACT-709478	HY-112723		DMSO Solution	C22H18F3N5O	425.41	Free Base	1838651-58-3	Calcium Channel	Membrane Transporter/Ion Channel; Neuronal Signaling	Neurological Disease
Dexamethasone	HY-14648	Hexadecadrol; Prednisolone F	DMSO Solution	C22H29FO5	392.46	Free Base	50-02-2	Antibiotic; Autophagy; Bacterial; Complement System; Glucocorticoid Receptor; Mitophagy; SARS-CoV	Anti-infection; Autophagy; GPCR/G Protein; Immunology/Inflammation	Cancer; Infection; Endocrinology; Inflammation/Immunology
GTS-21 (dihydrochloride)	HY-14564A	DMXB-A; DMBX-anabaseine	DMSO Solution	C19H22Cl2N2O2	381.30	Hydrochloride	156223-05-1	5-HT Receptor; nAChR	GPCR/G Protein; Membrane Transporter/Ion Channel; Neuronal Signaling	Inflammation/Immunology
LP-211	HY-111455		DMSO Solution	C30H34N4O	466.62	Free Base	1052147-86-0	5-HT Receptor	GPCR/G Protein; Neuronal Signaling	Neurological Disease
SB-269970 (hydrochloride)	HY-15370A	SB-269970A	DMSO Solution	C18H29ClN2O3S	388.95	Hydrochloride	261901-57-9	5-HT Receptor	GPCR/G Protein; Neuronal Signaling	Neurological Disease
SRX246	HY-105685		DMSO Solution	C42H49N5O5	703.87		512784-93-9	Vasopressin Receptor	GPCR/G Protein	Neurological Disease
Vorasidenib	HY-104042	AG-881	DMSO Solution	C14H13ClF6N6	414.74	Free Base	1644545-52-7	Isocitrate Dehydrogenase (IDH)	Metabolic Enzyme/Protease	Cancer
AT-007	HY-129586		DMSO Solution	C17H10F3N3O3S2	425.40	Free Acid	2170729-29-8	Aldose Reductase	Metabolic Enzyme/Protease	Metabolic Disease
NS 1738	HY-12151	NSC 213859	DMSO Solution	C14H9Cl2F3N2O2	365.13	Free Base	501684-93-1	nAChR	Membrane Transporter/Ion Channel; Neuronal Signaling	Neurological Disease
Mardepodect	HY-50098	PF-2545920	DMSO Solution	C25H20N4O	392.45	Free Base	898562-94-2	Phosphodiesterase (PDE)	Metabolic Enzyme/Protease	Neurological Disease
Ethosuximide	HY-B1378		DMSO Solution	C7H11NO2	141.17	Free Base	77-67-8	Calcium Channel	Membrane Transporter/Ion Channel; Neuronal Signaling	Neurological Disease
Deschloroclozapine	HY-42110		DMSO Solution	C18H20N4	292.38	Free Base	1977-07-7	mAChR	GPCR/G Protein; Neuronal Signaling	Neurological Disease
Givinostat (hydrochloride monohydrate)	HY-14842B	ITF-2357 hydrochloride monohydrate	DMSO Solution	C24H30ClN3O5	475.97	Hydrochloride	732302-99-7	HDAC	Cell Cycle/DNA Damage; Epigenetics	Cancer
Oxybutynin	HY-B0267		DMSO Solution	C22H31NO3	357.49	Free Base	5633-20-5	mAChR; Potassium Channel	GPCR/G Protein; Membrane Transporter/Ion Channel; Neuronal Signaling	Neurological Disease
Lazertinib	HY-109061	YH25448; GNS-1480	DMSO Solution	C30H34N8O3	554.64	Free Base	1903008-80-9	EGFR	JAK/STAT Signaling; Protein Tyrosine Kinase/RTK	Cancer
Paliperidone	HY-A0019	9-Hydroxyrisperidone	DMSO Solution	C23H27FN4O3	426.48	Free Base	144598-75-4	5-HT Receptor; Adrenergic Receptor; Dopamine Receptor	GPCR/G Protein; Neuronal Signaling	Neurological Disease
ML418	HY-122697		DMSO Solution	C19H24ClN3O3	377.87	Free Base	1928763-08-9	Potassium Channel	Membrane Transporter/Ion Channel	Neurological Disease
PF-05085727	HY-102050		DMSO Solution	C20H18F3N7	413.40	Free Base	1415637-72-7	Phosphodiesterase (PDE)	Metabolic Enzyme/Protease	Neurological Disease
Pazopanib (Hydrochloride)	HY-12009	GW786034 (Hydrochloride)	DMSO Solution	C21H24ClN7O2S	473.98	Hydrochloride	635702-64-6	Autophagy; c-Fms; c-Kit; FGFR; PDGFR; VEGFR	Autophagy; Protein Tyrosine Kinase/RTK	Cancer
GSK-3β inhibitor 2	HY-130795		DMSO Solution	C14H14N4O3S	318.35		1702428-31-6	GSK-3	PI3K/Akt/mTOR; Stem Cell/Wnt	Neurological Disease
MK-28	HY-137207		DMSO Solution	C24H20N4O2	396.44		864388-65-8	PERK	Cell Cycle/DNA Damage	Neurological Disease
JCN037	HY-136430	JGK037	DMSO Solution	C16H11BrFN3O2	376.18	Free Base	2305154-31-6	EGFR	JAK/STAT Signaling; Protein Tyrosine Kinase/RTK	Cancer
GSK356278	HY-106003		DMSO Solution	C21H25N7O2S	439.53		720704-34-7	Phosphodiesterase (PDE)	Metabolic Enzyme/Protease	Inflammation/Immunology; Neurological Disease
Ribociclib hydrochloride	HY-15777A	LEE011 (hydrochloride)	DMSO Solution	C23H31ClN8O	471.00	Hydrochloride	1211443-80-9	CDK	Cell Cycle/DNA Damage	Cancer
Cabazitaxel	HY-15459	XRP6258; RPR-116258A; taxoid XRP6258	DMSO Solution	C45H57NO14	835.93	Free Base	183133-96-2	Autophagy; Microtubule/Tubulin	Autophagy; Cell Cycle/DNA Damage; Cytoskeleton	Cancer
Clozapine N-oxide (dihydrochloride)	HY-17366A		DMSO Solution	C18H21Cl3N4O	415.74	Hydrochloride	2250025-93-3	Dopamine Receptor; Drug Metabolite; mAChR	GPCR/G Protein; Metabolic Enzyme/Protease; Neuronal Signaling	Neurological Disease
Ramelteon	HY-A0014	TAK-375	DMSO Solution	C16H21NO2	259.34	Free Base	196597-26-9	Melatonin Receptor	GPCR/G Protein; Neuronal Signaling	Neurological Disease; Endocrinology; Cancer
Bazedoxifene (acetate)	HY-A0036	TSE-424 (acetate)	DMSO Solution	C32H38N2O5	530.65	Acetate	198481-33-3	Estrogen Receptor/ERR	Others	Cancer
Metformin (hydrochloride)	HY-17471A	1,1-Dimethylbiguanide (hydrochloride)	DMSO Solution	C4H12ClN5	165.62	Hydrochloride	1115-70-4	AMPK; Autophagy; Mitophagy	Autophagy; Epigenetics; PI3K/Akt/mTOR	Metabolic Disease; Cardiovascular Disease
Sunitinib	HY-10255A	SU 11248	DMSO Solution	C22H27FN4O2	398.47	Free Base	557795-19-4	Apoptosis; Autophagy; IRE1; Mitophagy; PDGFR; VEGFR	Apoptosis; Autophagy; Cell Cycle/DNA Damage; Protein Tyrosine Kinase/RTK	Cancer
Palonosetron (Hydrochloride)	HY-A0021		DMSO Solution	C19H25ClN2O	332.87	Hydrochloride	135729-62-3	5-HT Receptor	GPCR/G Protein; Neuronal Signaling	Cardiovascular Disease
Loxapine	HY-17390		DMSO Solution	C18H18ClN3O	327.81	Free Base	1977-10-2	5-HT Receptor	GPCR/G Protein; Neuronal Signaling	Neurological Disease
Oxcarbazepine	HY-B0114	GP 47680	DMSO Solution	C15H12N2O2	252.27	Free Base	28721-07-5	Sodium Channel	Membrane Transporter/Ion Channel	Neurological Disease
LEI-401	HY-131181		DMSO Solution	C24H31N5O2	421.54		2393840-15-6	Phospholipase	Metabolic Enzyme/Protease	Neurological Disease
Irinotecan (hydrochloride trihydrate)	HY-16568	(+)-Irinotecan (hydrochloride trihydrate); CPT-11 (hydrochloride trihydrate)	DMSO Solution	C33H45ClN4O9	677.18	Hydrochloride	136572-09-3	Autophagy; Topoisomerase	Autophagy; Cell Cycle/DNA Damage	Cancer
Melatonin	HY-B0075	N-Acetyl-5-methoxytryptamine	DMSO Solution	C13H16N2O2	232.28	Free Base	73-31-4	Autophagy; Endogenous Metabolite; Melatonin Receptor; Mitophagy	Autophagy; GPCR/G Protein; Metabolic Enzyme/Protease; Neuronal Signaling	Cancer; Inflammation/Immunology; Neurological Disease
PSEM 89S (TFA)	HY-112217A		DMSO Solution	C18H23F3N2O5	404.38	Trifluoroacetate	1336913-03-1	nAChR	Membrane Transporter/Ion Channel; Neuronal Signaling	Neurological Disease
Retinoic acid	HY-14649	Vitamin A acid; all-trans-Retinoic acid; ATRA	DMSO Solution	C20H28O2	300.44	Free Acid	302-79-4	Autophagy; Endogenous Metabolite; PPAR; RAR/RXR	Autophagy; Cell Cycle/DNA Damage; Metabolic Enzyme/Protease	Cancer
sn-Glycero-3-phosphocholine	HY-17552	Choline Alfoscerate; Alpha-GPC; L-α-GPC	DMSO Solution	C8H20NO6P	257.22	Free Base	28319-77-9	AChE; Endogenous Metabolite	Metabolic Enzyme/Protease; Neuronal Signaling	Neurological Disease
Irinotecan	HY-16562	(+)-Irinotecan; CPT-11	DMSO Solution	C33H38N4O6	586.68	Free Base	97682-44-5	Autophagy; Topoisomerase	Autophagy; Cell Cycle/DNA Damage	Cancer
Acetylcysteine	HY-B0215	N-Acetylcysteine; N-Acetyl-L-cysteine; NAC	DMSO Solution	C5H9NO3S	163.19	Free Acid	616-91-1	Apoptosis; Endogenous Metabolite; Ferroptosis; Influenza Virus; Reactive Oxygen Species	Anti-infection; Apoptosis; Immunology/Inflammation; Metabolic Enzyme/Protease; NF-κB	Infection; Neurological Disease
Metaxalone	HY-B0678	AHR438; NSC170959	DMSO Solution	C12H15NO3	221.25	Free Base	1665-48-1	Others	Others	Neurological Disease
Felbamate	HY-B0184	W-554; ADD-03055	DMSO Solution	C11H14N2O4	238.24	Free Base	25451-15-4	iGluR	Membrane Transporter/Ion Channel; Neuronal Signaling	Neurological Disease
Testosterone propionate	HY-B1269		DMSO Solution	C22H32O3	344.49	Free Base	57-85-2	Androgen Receptor	Others	Others
Pregnenolone	HY-B0151	3β-Hydroxy-5-pregnen-20-one	DMSO Solution	C21H32O2	316.48	Free Base	145-13-1	Autophagy; Cannabinoid Receptor; Endogenous Metabolite	Autophagy; GPCR/G Protein; Metabolic Enzyme/Protease; Neuronal Signaling	Neurological Disease
S-(+)-Ketoprofen	HY-B2137	(S)-Ketoprofen; Dexketoprofen	DMSO Solution	C16H14O3	254.28	Free Acid	22161-81-5	COX	Immunology/Inflammation	Inflammation/Immunology
Pramipexole (dihydrochloride hydrate)	HY-B0410A		DMSO Solution	C10H21Cl2N3OS	302.26	Hydrochloride	191217-81-9	Dopamine Receptor	GPCR/G Protein; Neuronal Signaling	Neurological Disease
Acivicin	HY-W016586	AT-125; U-42126	DMSO Solution	C5H7ClN2O3	178.57	Free Acid	42228-92-2	Parasite	Anti-infection	Cancer; Infection
Cyclo(his-pro) (TFA)	HY-101402A	Cyclo(histidyl-proline) (TFA); Histidylproline diketopiperazine (TFA)	DMSO Solution	C13H15F3N4O4	348.28	Trifluoroacetate	936749-56-3	Endogenous Metabolite; NF-κB	Metabolic Enzyme/Protease; NF-κB	Inflammation/Immunology; Neurological Disease
BF 227	HY-105252A		DMSO Solution	C16H16FN3O2S	333.38	Free Base	845647-80-5	Amyloid-β	Neuronal Signaling	Neurological Disease
Trametinib	HY-10999	GSK1120212; JTP-74057	DMSO Solution	C26H23FIN5O4	615.39	Free Base	871700-17-3	Apoptosis; Autophagy; MEK	Apoptosis; Autophagy; MAPK/ERK Pathway	Cancer
SR 57227A	HY-102064		DMSO Solution	C10H15Cl2N3	248.15	Hydrochloride	77145-61-0	5-HT Receptor	GPCR/G Protein; Neuronal Signaling	Neurological Disease
PF-03463275	HY-10716A		DMSO Solution	C19H22ClFN4O	376.86		1173239-39-8	GlyT	Membrane Transporter/Ion Channel; Neuronal Signaling	Neurological Disease
Efavirenz	HY-10572	DMP 266; EFV; L-743726	DMSO Solution	C14H9ClF3NO2	315.68	Free Base	154598-52-4	Autophagy; HIV; Reverse Transcriptase	Anti-infection; Autophagy	Infection; Cancer
Everolimus	HY-10218	RAD001; SDZ-RAD	DMSO Solution	C53H83NO14	958.22	Free Base	159351-69-6	Apoptosis; Autophagy; FKBP; mTOR	Apoptosis; Autophagy; Immunology/Inflammation; PI3K/Akt/mTOR	Cancer
Edicotinib	HY-109086	JNJ-40346527; JNJ-527	DMSO Solution	C27H35N5O2	461.60	Free Base	1142363-52-7	c-Fms	Protein Tyrosine Kinase/RTK	Inflammation/Immunology; Neurological Disease
5-Aminolevulinic acid (hydrochloride)	HY-N0305	5-ALA (hydrochloride); δ-Aminolevulinic acid (hydrochloride); 5-Amino-4-oxopentanoic acid (hydrochloride)	DMSO Solution	C5H10ClNO3	167.59	Hydrochloride	5451-09-2	Apoptosis; Autophagy; Endogenous Metabolite; Mitophagy	Apoptosis; Autophagy; Metabolic Enzyme/Protease	Metabolic Disease; Cancer
Palbociclib (hydrochloride)	HY-50767A	PD 0332991 hydrochloride	Water Solution	C24H30ClN7O2	483.99	Hydrochloride	827022-32-2	CDK	Cell Cycle/DNA Damage	Cancer
Fosphenytoin (disodium)	HY-B1657A		Water Solution	C16H13N2Na2O6P	406.24	Sodium	92134-98-0	Others	Others	Neurological Disease
Gabapentin	HY-A0057		Water Solution	C9H17NO2	171.24	Free Acid	60142-96-3	Calcium Channel	Membrane Transporter/Ion Channel; Neuronal Signaling	Neurological Disease
Hoechst 34580 (tetrahydrochloride)	HY-15560B	HOE 34580 tetrahydrochloride	DMSO Solution	C27H33Cl4N7	597.41	Hydrochloride		Amyloid-β	Neuronal Signaling	Neurological Disease
S 38093	HY-104003		DMSO Solution	C17H24N2O2	288.38	Free Base	862896-30-8	Histamine Receptor	GPCR/G Protein; Immunology/Inflammation; Neuronal Signaling	Neurological Disease; Endocrinology
Gatifloxacin	HY-10581	AM-1155; BMS-206584; PD135432	DMSO Solution	C19H22FN3O4	375.39	Free Acid	112811-59-3	Antibiotic; Bacterial; Topoisomerase	Anti-infection; Cell Cycle/DNA Damage	Infection
Droxidopa	HY-13458	L-DOPS; DOPS; SM5688	DMSO Solution	C9H11NO5	213.19	Free Acid	23651-95-8	Others	Others	Neurological Disease
Itraconazole	HY-17514	R51211	DMSO Solution	C35H38Cl2N8O4	705.63	Free Base	84625-61-6	Antibiotic; Autophagy; Cytochrome P450; Fungal; Hedgehog	Anti-infection; Autophagy; Metabolic Enzyme/Protease; Stem Cell/Wnt	Infection; Cancer
SRT 2104	HY-15262		DMSO Solution	C26H24N6O2S2	516.64	Free Base	1093403-33-8	Sirtuin	Cell Cycle/DNA Damage; Epigenetics	Metabolic Disease; Neurological Disease; Cancer
Tenofovir	HY-13910	GS 1278; PMPA; TDF	DMSO Solution	C9H14N5O4P	287.21	Free Acid	147127-20-6	HBV; HIV; Reverse Transcriptase	Anti-infection	Infection
Baclofen	HY-B0007		DMSO Solution	C10H12ClNO2	213.66	Free Acid	1134-47-0	GABA Receptor	Membrane Transporter/Ion Channel; Neuronal Signaling	Neurological Disease
Abemaciclib	HY-16297A	LY2835219	DMSO Solution	C27H32F2N8	506.59	Free Base	1231929-97-7	CDK	Cell Cycle/DNA Damage	Cancer
