# Supplementary material for: Identifying brain-penetrant small-molecule modulators of human microglia using a cellular model of synaptic pruning
Source: Neuropsychopharmacology. 2025 May 9;50(10):1544–52. doi: 10.1038/s41386-025-02123-1 (PMC12339681; doi:10.1038/s41386-025-02123-1)
Supplement: Supplementary file 7 — Supplementary Data Table S6 [file 41386_2025_2123_MOESM7_ESM.xlsx]

## Sheet: Sheet 1
ipa_canonical	-log(p-value)	Ratio	z.score	Molecules	Compound Name	count
Processing of Capped Intron-Containing Pre-mRNA	18.6	0.324	-7.155	ACIN1,ALYREF,BCAS2,CDC5L,CHTOP,CPSF6,CRNKL1,CSTF1,CSTF3,CWC15,CWC25,DDX23,DDX42,DDX5,DHX16,DHX9,DNAJC8,EFTUD2,EIF4A3,GCFC2,GPKOW,HNRNPA1,HNRNPA3,HNRNPD,HNRNPM,HNRNPU,IK,LSM4,LSM6,LSM7,LSM8,LUC7L3,MAGOH,MFAP1,NCBP2,NUDT21,NUP155,NUP210,NUP42,NUP58,NUP62,NUP85,NUP93,NXT1,PCBP2,PDCD7,PLRG1,POLR2E,POLR2J,POLR2L,POM121/POM121C,PPP1R8,PRPF4,PRPF4B,RBM17,RBM22,RBM25,RBM39,RBM8A,RNF113A,RNPS1,SART1,SDE2,…	SR_3306	93
Amino acids regulate mTORC1	2.14	0.127	-2.646	ATP6V0D1,ATP6V0D2,ATP6V0E1,ATP6V1A,ATP6V1C1,ATP6V1D,LAMTOR5	PQR620	7
Amino acids regulate mTORC1	1.93	0.291	-1	ATP6V0B,ATP6V0D2,ATP6V1D,ATP6V1E2,ATP6V1F,FNIP2,LAMTOR1,LAMTOR4,LAMTOR5,MLST8,NPRL2,RRAGA,SEH1L,SESN2,SH3BP4,TCIRG1	Vorinostat	16
Amino acids regulate mTORC1	2.68	0.273	0.258	ATP6V0B,ATP6V0D2,ATP6V0E1,ATP6V1C1,ATP6V1C2,ATP6V1E1,ATP6V1F,ATP6V1G1,BMT2,FNIP1,LAMTOR1,LAMTOR3,RRAGA,TCIRG1,WDR24	SR_3306	15
Amino acids regulate mTORC1	1.72	0.164	0.333	ATP6V0B,ATP6V1B2,FLCN,FNIP2,LAMTOR2,LAMTOR5,MLST8,SEC13,SEH1L	Everolimus	9
Mitotic G2-G2/M phases	6.61	0.181	-5.333	AURKA,CCNA2,CDC25A,CDKN1A,DYNLL1,E2F1,HSP90AA1,HSP90AB1,MAPRE1,MYBL2,OPTN,PRKACA,PSMA1,PSMA5,PSMB2,PSMB3,PSMC3,PSMC5,PSMD1,PSMD7,PSME2,PSME3,RAB8A,RBX1,TP53,TUBA1A,TUBA1B,TUBA1C,TUBA4A,TUBB,TUBB2A,TUBB4B,TUBB6,UBC,YWHAE,YWHAG	AEE788	36
Generic Transcription Pathway	0	0.0818	-5.24	HDAC1,HDAC2,HDAC7,MAML2,MED1,MED14,MED25,MED30,MED6,MED7,MED8,NCOR2,NOTCH1,NR1D1,NR1H2,NR2F6,NRBF2,NRBP1,PPARD,RARA,RBPJ,ZNF100,ZNF257,ZNF274,ZNF331,ZNF468,ZNF561,ZNF589,ZNF668,ZNF703,ZNF710,ZNF721,ZNF740,ZNF772,ZSCAN32	SR_3306	35
Amino acids regulate mTORC1	1.01	0.127	0.378	ATP6V0D2,ATP6V1C1,ATP6V1C2,CASTOR1,FNIP2,LAMTOR5,SLC38A9	AEE788	7
Amino acids regulate mTORC1	1.58	0.127	0.378	ATP6V0B,ATP6V1B2,ATP6V1D,FNIP2,KICS2,LAMTOR2,TCIRG1	Rapamycin	7
Amino acids regulate mTORC1	3.48	0.273	0.775	ATP6V0B,ATP6V0D2,ATP6V1A,ATP6V1B2,ATP6V1E2,ATP6V1F,ATP6V1G1,ATP6V1H,FNIP2,KICS2,LAMTOR2,LAMTOR5,RHEB,SESN1,SESN2	Topotecan_Hydrochloride	15
Processing of Capped Intron-Containing Pre-mRNA	3.37	0.0976	-4.914	ALYREF,CACTIN,CPSF6,DDX5,DHX9,EFTUD2,FUS,HNRNPA2B1,HNRNPA3,HNRNPD,HNRNPH1,HNRNPM,LSM5,MAGOH,METTL3,RAE1,SNRNP25,SNRPA1,SNRPD1,SRSF11,SRSF2,SRSF3,SRSF5,SRSF7,SRSF9,TCERG1,THOC5,TRA2B	ML314	28
Amino acids regulate mTORC1	4.73	0.236	1.941	ATP6V0B,ATP6V0D2,ATP6V0E1,ATP6V1B2,ATP6V1F,ATP6V1G1,ATP6V1H,FNIP1,FNIP2,LAMTOR1,RHEB,RRAGC,SESN2	GSK805	13
Amino acids regulate mTORC1	0.98	0.0727	2	ATP6V0B,ATP6V0D1,ATP6V0D2,FNIP2	JQ_1	4
Amino acids regulate mTORC1	1.14	0.0727	2	ATP6V0B,ATP6V0D2,FNIP2,TCIRG1	Resatorvid	4
Amino acids regulate mTORC1	2.17	0.0909	2.236	ATP6V0D1,ATP6V0D2,ATP6V1C2,FNIP2,RRAGD	Perphenazine	5
Mitotic G2-G2/M phases	6.3	0.251	-4.525	AKAP9,CCNA2,CCNB2,CDC25B,CDK7,CEP164,CKAP5,CLASP1,CSNK1E,CUL1,DCTN3,DYNLL1,EP300,HSP90AA1,LCMT1,LIN54,MYBL2,MZT2A,MZT2B,OFD1,PKMYT1,PPME1,PPP1CB,PPP1R12A,PPP2CB,PPP2R1A,PSMA1,PSMA3,PSMA4,PSMB6,PSMB7,PSMB9,PSMC2,PSMD11,PSMD12,PSMD7,PSMD9,PSME1,PSME3,RAB8A,RPS27A,TP53,TUBA1A,TUBA1B,TUBA1C,TUBB4B,UBA52,UBB,XPO1,YWHAG	SR_3306	50
RNA Polymerase II Transcription	7.79	0.295	-4.523	ALYREF,CDC73,CDK7,CHTOP,CPSF6,CSTF1,CSTF3,CTDP1,EIF4A3,ELL,ELOB,GTF2A1,GTF2A2,GTF2E2,IWS1,LSM10,LSM11,MAGOH,MLLT1,NCBP2,NELFB,NELFCD,NUDT21,POLR2E,POLR2J,POLR2L,RBM8A,RNPS1,RTF1,SNRPB,SNRPD3,SNRPE,SNRPG,SRSF2,SRSF3,SRSF5,SRSF7,SRSF9,TAF10,TAF11,TAF9,THOC1,THOC6,WDR33	SR_3306	44
Amino acids regulate mTORC1	2.45	0.109	2.449	ATP6V0B,ATP6V0D2,ATP6V1C2,ATP6V1G1,SEC13,SESN2	Cyclosporin_A	6
Amino acids regulate mTORC1	3.35	0.218	2.887	ATP6V0B,ATP6V0D1,ATP6V0D2,ATP6V0E1,ATP6V0E2,ATP6V1F,ATP6V1G1,ATP6V1H,FNIP2,RRAGA,RRAGD,TCIRG1	Abemaciclib	12
Fc epsilon receptor (FCERI) signaling	2.66	0.194	-4.439	BCL10,CALM1 (includes others),CUL1,FCER1G,FOS,GRB2,JUN,KRAS,LYN,MAP3K7,MAPK1,MAPK10,MAPK3,PAK2,PDPK1,PPP3CA,PSMA1,PSMA3,PSMA4,PSMB6,PSMB7,PSMB9,PSMC2,PSMD11,PSMD12,PSMD7,PSMD9,PSME1,PSME3,RAC1,RPS27A,SHC1,SYK,TAB1,TAB2,UBA52,UBB,UBE2D1,UBE2D2,UBE2N	SR_3306	40
Deubiquitination	10.1	0.27	-4.391	ACTB,ACTL6A,ADRM1,ARRB1,ARRB2,ASXL2,AXIN1,BRCA1,BRCC3,CCNA2,CDC20,EP300,FKBP8,H2BC15,INO80C,JOSD1,MAP3K7,MAT2B,MAVS,MCRS1,MYC,NEDD8,NFRKB,PSMA1,PSMA3,PSMA4,PSMB6,PSMB7,PSMB9,PSMC2,PSMD11,PSMD12,PSMD7,PSMD9,PSME1,PSME3,RAD23B,RCE1,RHOA,RIPK2,RNF135,RPS27A,SIAH2,SNX3,STAM2,SUDS3,TAB1,TADA3,TAF10,TNFAIP3,TNIP2,TOMM20,TP53,TRAF2,TRRAP,UBA52,UBB,UBE2D1,UCHL1,USP10,USP16,USP22,USP25,USP3,USP33,USP44,US…	SR_3306	71
Role of Osteoclasts in Rheumatoid Arthritis Signaling Pathway	5.4	0.263	-4.359	ACP5,ADAM8,AKT1,ATF4,BLNK,BTK,CALM1 (includes others),CBL,CCND1,CERT1,COL18A1,COL22A1,COL8A2,COL9A3,CREB3L1,CREBBP,CSF1,CSF1R,FCGR1A,FCGR3A/FCGR3B,FOS,FOXO1,FOXO3,GSN,HCST,IL10,ITGB3,LCP2,MAP2K3,MAP2K6,MAPK13,MAPK3,MAPK8,MITF,MMP12,MMP14,MMP15,MMP9,MRAS,NFATC1,NFKB1,NFKBIB,NFKBID,NFKBIE,NRAS,OSCAR,PIK3C2A,PIK3CG,PIK3R1,PIK3R4,PIK3R5,PPP3CC,PTK2B,RAC1,RAC2,RAF1,RALA,RALB,RAP2A,RHOBTB1,RHOC,RHOF,RH…	Vorinostat	81
Intra-Golgi and retrograde Golgi-to-ER traffic	1.36	0.143	-4.271	AGPAT3,BICD2,CAPZB,COG5,COPA,CUX1,CYTH2,DYNC1H1,DYNLL1,GALNT1,GOSR1,KDELR2,KIF16B,KIFC1,MAN1A2,MAN1C1,NAA38,NSF,PAFAH1B1,RAB1A,RAB6B,RABEPK,STX10,TMED3,TUBA1A,TUBA1B,TUBB4B,VPS53,VTI1A	Topotecan_Hydrochloride	29
Amino acids regulate mTORC1	3.53	0.182	3.162	ATP6V0B,ATP6V0D2,ATP6V1C2,ATP6V1H,FNIP2,KICS2,MLST8,RHEB,RRAGD,SESN2	ML314	10
SUMOylation of DNA damage response and repair proteins	4.08	0.289	-4.264	BRCA1,CBX4,CBX8,HDAC7,NSMCE3,NSMCE4A,NUP155,NUP210,NUP42,NUP58,NUP62,NUP85,NUP93,PARP1,PHC2,PIAS4,POM121/POM121C,SMC5,SP100,SUMO3,TPR,XPC	SR_3306	22
Amino acids regulate mTORC1	0.739	0.0545		ATP6V0B,ATP6V1A,SESN2	Lopinavir	3
Amino acids regulate mTORC1	1.07	0.0545		ATP6V0B,ATP6V1C2,SESN2	Retinoic_acid	3
Antigen Presentation Pathway	4.09	0.256	1.265	CANX,CD74,HLA-A,HLA-B,HLA-C,HLA-DMB,HLA-DQB1,HLA-DRB1,HLA-F,TAP2	GSK805	10
fMLP Signaling in Neutrophils	3.35	0.16	-4.123	ACTR2,ACTR3,ARPC1B,ARPC2,CALM1 (includes others),CYBB,GNA12,GNA13,GNAI2,GNG10,ITPR2,NCF1,NFKBIA,PIK3CG,PPP3CA,PRKCA,PRKCB,RAC1,RAC2,RALB,RAP1A	Abemaciclib	21
L1CAM interactions	0.843	0.136	-4.123	ACTB,ACTG1,ALCAM,AP2A2,AP2S1,CLTC,MAPK1,MSN,NRP1,NUMB,RAC1,RPS6KA2,SDCBP,SHTN1,TUBA1A,TUBA1B,TUBB4B	Topotecan_Hydrochloride	17
Neddylation	4.84	0.22	-4.082	ANKRD9,ASB8,BRCA1,COMMD1,COMMD5,COMMD6,COMMD7,COP1,COPS3,COPS4,COPS7A,CUL1,CUL2,CUL3,CUL4A,DCAF13,DCAF5,DCAF7,DCAF8,DCUN1D5,ELOB,EPAS1,FBXL3,FBXL5,FBXO2,FBXO30,FBXW5,FEM1A,NAE1,NEDD8,PALB2,PSMA1,PSMA3,PSMA4,PSMB6,PSMB7,PSMB9,PSMC2,PSMD11,PSMD12,PSMD7,PSMD9,PSME1,PSME3,RPS27A,SOCS5,SQSTM1,UBA52,UBB,UBE2D1,UBE2D2,VCP,VHL,WSB1	SR_3306	54
Antigen Presentation Pathway	1.38	0.282	1.508	CIITA,HLA-A,HLA-DOA,HLA-DPA1,HLA-DQA1,HLA-DQA2,HLA-DRB1,HLA-DRB5,PSMB5,TAP2,TAPBP	Vorinostat	11
fMLP Signaling in Neutrophils	6.05	0.252	-4.041	ACTR2,ACTR3,ARPC1A,ARPC1B,ARPC2,ARPC3,ARPC4,ARPC5,CALM1 (includes others),CYBB,FPR3,GNA12,GNA15,GNAI1,GNAI2,GNAQ,GNAS,GNB1,GNB4,ITPR1,ITPR2,MAPK1,NCF2,NFKB2,PIK3R5,PPP3CA,PRKCA,PRKCB,RAC1,RALA,RAP1A,RELA,RELB	Topotecan_Hydrochloride	33
Antigen Presentation Pathway	2.15	0.205	2.121	CANX,CIITA,HLA-A,HLA-B,HLA-C,HLA-E,HLA-F,HLA-G	Everolimus	8
Translocation of SLC2A4 (GLUT4) to the plasma membrane	7.11	0.282	-4.025	ACTB,ACTG1,CALM1 (includes others),EXOC5,RAB10,RAB8A,RALA,STX4,TBC1D1,TUBA1A,TUBA1B,TUBA1C,TUBA4A,TUBB2A,TUBB4B,TUBB6,YWHAB,YWHAE,YWHAG,YWHAH	AEE788	20
Metabolism of non-coding RNA	5.4	0.364	-4.025	DDX20,GEMIN2,GEMIN7,NCBP2,NUP155,NUP210,NUP42,NUP58,NUP62,NUP85,NUP93,PHAX,POM121/POM121C,SNRPB,SNRPD1,SNRPD2,SNRPD3,SNRPE,SNRPG,TPR	SR_3306	20
Signaling by NTRK1 (TRKA)	3.79	0.247	-4.025	AP2A2,AP2S1,CLTC,CRK,DUSP6,DUSP7,GRB2,KIDINS220,MAPK1,MAPKAPK3,MEF2A,MEF2C,PPP2R1A,RALA,RAP1A,RAPGEF1,RHOA,RIT1,RPS6KA2,YWHAB	Topotecan_Hydrochloride	20
Systemic Lupus Erythematosus in B Cell Signaling Pathway	0	0.0539	-4.003	BCL10,BCL2L1,CALM1 (includes others),CCND1,CCND3,CD22,FGR,FOS,HCK,IFIT2,IFIT3,IFNGR2,IL10,IL1B,IRAK1,IRF7,ISG15,JUN,LILRB3,LILRB4,MCL1,MYC,MYD88,OCRL,PDPK1,PIK3CG,PPP3CA,PRKCA,PRKCB,RAC1,RAC2,RALB,RAP1A,STAT1,TLR8,TNFSF10,TNFSF13B,TNFSF14,TNFSF8	Abemaciclib	39
Spliceosomal Cycle	4.45	0.34	-4	BCAS2,CDC5L,CWC15,CWC25,DDX23,DDX42,DHX16,EFTUD2,EIF4A3,GPKOW,MAGOH,PLRG1,RBM8A,RNF113A,SF3B6,SNRNP200,WBP11,ZNF830	SR_3306	18
Antigen Presentation Pathway	2.42	0.128	2.236	CANX,HLA-A,HLA-C,PDIA3,PSMB5	Cyclosporin_A	5
Antigen Presentation Pathway	3.11	0.128	2.236	CANX,HLA-A,HLA-B,HLA-C,PDIA3	Retinoic_acid	5
FAK Signaling	0	0.125	-3.962	ACTR2,ACTR3,ADGRA2,ADGRB2,ADGRE2,ADGRG2,ADGRG6,ADGRL1,ADORA1,ADORA2B,ADRB2,AKT1,APC,ARHGEF6,ARHGEF7,ARPC1B,ARPC2,ARPC3,ARPC4,ARPC5L,ASAP1,C3AR1,C5AR1,CAPN1,CAPN2,CAPN5,CAPNS1,CCND1,CCR1,CCR5,CCRL2,CD247,CD3G,CELSR1,CELSR2,CHRM4,CSK,DOCK1,EFNA3,EFNA4,EFNB3,ELF4,F2R,F2RL1,FCER1G,FLT1,FOS,FPR2,FPR3,FYN,FZD1,FZD2,FZD9,GABBR1,GPR137C,GPR155,GPR183,GPR34,GPR68,GPR82,GPR84,HCAR3,IL10RA,IL17RA,IL17RB,IL1…	Vorinostat	129
Antigen Presentation Pathway	3.62	0.179	2.646	B2M,CD74,HLA-A,HLA-B,HLA-C,HLA-DQA1,HLA-E	JQ_1	7
Antigen Presentation Pathway	2.59	0.179	2.646	CANX,HLA-A,HLA-B,HLA-C,HLA-DMB,HLA-E,HLA-F	ML314	7
Antigen Presentation Pathway	9.66	0.359	2.673	CALR,HLA-A,HLA-B,HLA-C,HLA-DOA,HLA-DPA1,HLA-DPB1,HLA-DQA1,HLA-DQA2,HLA-DQB1,HLA-DRA,HLA-E,HLA-F,PDIA3	PQR620	14
Antigen Presentation Pathway	5.9	0.231	3	HLA-DMA,HLA-DMB,HLA-DOA,HLA-DPB1,HLA-DQA1,HLA-DQB1,HLA-DQB2,HLA-DRB1,HLA-DRB5	Resatorvid	9
Antigen Presentation Pathway	5.4	0.282	3.317	B2M,CANX,HLA-A,HLA-B,HLA-C,HLA-DMA,HLA-DMB,HLA-DPB1,HLA-DQA1,HLA-E,HLA-F	Rapamycin	11
PI Metabolism	2.36	0.232	-3.9	FIG4,GDE1,INPP4A,INPP5E,MTMR10,MTMR12,MTMR14,MTMR3,MTMR6,PI4K2A,PI4KB,PIK3CD,PIK3CG,PIP4K2A,PLEKHA2,PLEKHA3,RAB14,TNFAIP8L2,VAC14	SR_3306	19
Microautophagy Signaling Pathway	3.02	0.212	-3.889	CHMP3,CHMP5,CHMP6,COL6A1,DNM1L,LAMP2,PRKAB1,PSMA1,PSMA3,PSMA4,PSMB6,PSMB7,PSMB9,PSMC2,PSMD11,PSMD12,PSMD7,PSMD9,PSME1,PSME3,RAB7B,SEC24C,SEC31A,SQSTM1,STAM2,TFEB,TOMM20,TP53,TSG101,VPS25,VPS33A,VPS4A,VPS4B,VTA1	SR_3306	34
Ephrin Receptor Signaling	8.06	0.243	-3.888	ACTR2,ACTR3,ADAM10,ARPC1A,ARPC1B,ARPC2,ARPC3,ARPC4,ARPC5,CREB3,CRK,CXCR4,EFNA1,EFNB1,EPHA2,GNA12,GNA15,GNAI1,GNAI2,GNAQ,GNAS,GNB1,GNB4,GRB2,GRINA,ITGAX,ITGB5,ITGB8,LIMK1,MAP3K14,MAPK1,NCK2,PAK2,PDGFB,PDGFC,PGF,PTK2,PXN,RAC1,RALA,RAP1A,RAPGEF1,RASA1,RHOA,ROCK1,SDCBP,VEGFA,VEGFB,WIPF1	Topotecan_Hydrochloride	49
HSP90 chaperone cycle for steroid hormone receptors in the presence of ligand	5.3	0.273	-3.873	CAPZB,DNAJA1,DYNLL1,FKBP4,HSP90AA1,HSP90AB1,HSPA1A/HSPA1B,HSPA8,TUBA1A,TUBA1B,TUBA1C,TUBA4A,TUBB2A,TUBB4B,TUBB6	AEE788	15
Cristae formation	8.98	0.484	-3.873	ATP5F1A,ATP5F1B,ATP5F1D,ATP5MC1,ATP5MC3,ATP5MF,ATP5MG,ATP5PB,ATP5PD,ATP5PF,ATP5PO,DNAJC11,IMMT,MICOS10,TMEM11	Everolimus	15
Antigen Presentation Pathway	13.8	0.538	3.71	B2M,CALR,CD74,HLA-A,HLA-B,HLA-C,HLA-DMA,HLA-DMB,HLA-DPA1,HLA-DPB1,HLA-DQA1,HLA-DQA2,HLA-DQB1,HLA-DQB2,HLA-DRB1,HLA-DRB5,HLA-E,MR1,PDIA3,TAP2,TAPBP	Abemaciclib	21
Systemic Lupus Erythematosus in B Cell Signaling Pathway	0	0.0802	-3.841	AKT1,AKT2,BCL10,BCL2L11,CALM1 (includes others),CBL,CCND3,CD22,CSK,CXCL8,FCGR2A,FCGR2B,FGR,FOS,GRB2,HCK,IFIT3,IFNGR1,IGHG2,IL10,IRAK1,JUN,KRAS,LCK,LILRB4,LTB,LYN,MAP3K7,MAPK1,MAPK3,MAVS,MCL1,MYC,MYD88,OSM,PDPK1,PIK3CD,PIK3CG,PIM2,PPP3CA,PRKCD,PTPN6,RAC1,RAC2,RALB,RAP2B,RASD1,RRAS,SHC1,SOS2,STAT1,SYK,TICAM1,TLR8,TNFSF10,TNFSF12,TRAF1,TRAF2	SR_3306	58
PD-1, PD-L1 cancer immunotherapy pathway	7.57	0.243	-3.838	AKT3,B2M,CDKN1B,HLA-A,HLA-B,HLA-C,HLA-DMA,HLA-DMB,HLA-DOA,HLA-DPA1,HLA-DPB1,HLA-DQA1,HLA-DQA2,HLA-DQB1,HLA-DQB2,HLA-DRA,HLA-DRB1,HLA-DRB5,HLA-E,HLA-F,IFNGR2,MR1,PDCD4,STAT5A,TNF,TYK2	AEE788	26
Antigen Presentation Pathway	16.3	0.436	4.123	CANX,CD74,HLA-A,HLA-B,HLA-C,HLA-DMA,HLA-DMB,HLA-DPA1,HLA-DPB1,HLA-DQA1,HLA-DQA2,HLA-DQB1,HLA-DRA,HLA-DRB1,HLA-E,HLA-F,PSMB5	Lopinavir	17
Antigen Presentation Pathway	11.8	0.564	4.264	B2M,CD74,CIITA,HLA-A,HLA-B,HLA-C,HLA-DMA,HLA-DPA1,HLA-DPB1,HLA-DQA1,HLA-DQA2,HLA-DRA,HLA-DRB1,HLA-E,HLA-F,HLA-G,MR1,PSMB5,PSMB8,TAP1,TAP2,TAPBP	Topotecan_Hydrochloride	22
Coronavirus Pathogenesis Pathway	12.3	0.314	-3.81	ACE,ADAM9,ATP6AP1,BCL2L11,BST2,CASP3,CCL2,CCL5,CTSL,CXCL8,E2F4,EEF1A1,EP300,FAU,FOS,HDAC1,HDAC2,HDAC7,JUN,MAPK1,MAPK10,MAPK3,MAVS,MT-RNR1,MT-RNR2,NFKBIE,PA2G4,RB1,RPS10,RPS11,RPS12,RPS13,RPS14,RPS15,RPS15A,RPS16,RPS17,RPS18,RPS19,RPS2,RPS20,RPS21,RPS23,RPS24,RPS25,RPS27,RPS27A,RPS27L,RPS28,RPS29,RPS3,RPS3A,RPS4X,RPS4Y1,RPS5,RPS6,RPS7,RPS8,RPS9,RPSA,STAT1,TICAM1,TNPO2,TP53	SR_3306	64
Antigen Presentation Pathway	15.7	0.692	4.426	B2M,CALR,CANX,CD74,HLA-A,HLA-B,HLA-C,HLA-DMA,HLA-DMB,HLA-DOA,HLA-DPA1,HLA-DPB1,HLA-DQA1,HLA-DQA2,HLA-DQB1,HLA-DQB2,HLA-DRA,HLA-DRB1,HLA-DRB5,HLA-E,HLA-F,HLA-G,PDIA3,PSMB6,PSMB9,TAP2,TAPBP	SR_3306	27
C-type lectin receptors (CLRs)	5.41	0.262	-3.773	BCL10,CALM1 (includes others),CCL17,CCL22,CUL1,EP300,FCER1G,KRAS,LYN,MAP3K7,NEDD8,PAK2,PDPK1,PPP3CA,PRKCD,PSMA1,PSMA3,PSMA4,PSMB6,PSMB7,PSMB9,PSMC2,PSMD11,PSMD12,PSMD7,PSMD9,PSME1,PSME3,RPS27A,RPS6KA5,SYK,TAB1,TAB2,UBA52,UBB,UBE2D1,UBE2D2,UBE2N	SR_3306	38
Antigen Presentation Pathway	13.8	0.538	4.583	B2M,CD74,HLA-A,HLA-B,HLA-C,HLA-DMA,HLA-DMB,HLA-DOA,HLA-DPA1,HLA-DPB1,HLA-DQA1,HLA-DQA2,HLA-DQB1,HLA-DQB2,HLA-DRA,HLA-DRB1,HLA-DRB5,HLA-E,HLA-F,MR1,TAPBP	AEE788	21
Interleukin-1 family signaling	3.78	0.24	-3.772	ALOX5,CUL1,IRAK1,MAP3K3,MAP3K7,MYD88,PSMA1,PSMA3,PSMA4,PSMB6,PSMB7,PSMB9,PSMC2,PSMD11,PSMD12,PSMD7,PSMD9,PSME1,PSME3,PTPN6,PTPN9,RIPK2,RPS27A,SQSTM1,TAB1,TAB2,TNIP2,TOLLIP,UBA52,UBB,UBE2N	SR_3306	31
EPH-Ephrin signaling	8.68	0.33	-3.772	ACTB,ACTG1,ACTR2,ACTR3,ADAM10,AP2A2,AP2S1,APH1B,ARPC1A,ARPC1B,ARPC2,ARPC3,ARPC4,ARPC5,CLTC,EFNA1,EFNB1,EPHA2,LIMK1,LYN,MYH10,MYL6,NCK2,PAK2,PTK2,RAC1,RASA1,RHOA,ROCK1,SDCBP,TIAM1	Topotecan_Hydrochloride	31
Antigen Presentation Pathway	0.683	0.0513		HLA-A,HLA-DMB	Perphenazine	2
Cell Cycle Checkpoints	5.37	0.221	-5.164	ANAPC15,BRCA1,BRCC3,CCNA2,CCNB2,CDC20,CDC23,CDC27,CDC45,CKAP5,CLASP1,COP1,DYNC1LI1,DYNC1LI2,DYNLL1,DYNLL2,H2AX,H2BC15,HUS1,KIF2A,MCM3,MCM6,NDEL1,NUDC,NUP85,PIAS4,PKMYT1,PPP2CB,PPP2R1A,PPP2R5C,PSMA1,PSMA3,PSMA4,PSMB6,PSMB7,PSMB9,PSMC2,PSMD11,PSMD12,PSMD7,PSMD9,PSME1,PSME3,RCC2,RPA2,RPS27,RPS27A,TAOK1,TOPBP1,TP53,UBA52,UBB,UBE2C,UBE2D1,UBE2N,XPO1,YWHAB,YWHAG,YWHAH,ZNF385A	SR_3306	60
Neutrophil Extracellular Trap Signaling Pathway	8.33	0.16	-3.75	ARG2,ATP5F1A,ATP5F1B,ATP5F1D,ATP5MC1,ATP5PB,C1QA,C1QB,CAMP,CASP4,CASP9,CD209,CLEC7A,COL15A1,CXCL8,CYBB,CYC1,FCGR3A/FCGR3B,FYN,HCK,HIF1A,IGHM,IL10,ITGAM,ITPR2,MMP9,NCF2,NDUFA4,NDUFA8,NDUFAB1,NDUFB2,NDUFB3,NDUFB5,NDUFB8,NDUFS2,NDUFS7,NDUFV3,PIK3R3,PIK3R5,PLA2G7,PLCB2,PPIF,PRKCA,PRKCD,PYCARD,RAC1,RAC2,SDHA,SDHB,SDHC,SDHD,SERPINB1,SLC25A4,SLC25A6,SYK,TIMM17A,TNF,TOMM20,TOMM22,TOMM40,TOMM40L,TSPO,UQCR…	Everolimus	64
Cell Cycle Checkpoints	7.61	0.0956	-3.922	BIRC5,CCNA2,CCNB2,CDC20,CDC45,CENPS/CENPS-CORT,CLSPN,H2AX,MCM4,MCM5,MCM7,ORC6,PLK1,PSMB5,PSME3,RPS27,SKA1,SPDL1,UBC,UBE2C,YWHAB,YWHAE,YWHAG,YWHAH,YWHAZ,ZWINT	Lopinavir	26
Actin Cytoskeleton Signaling	6.93	0.217	-3.727	ABI2,ACTA2,ACTB,ACTG1,ACTN1,ACTR2,ACTR3,APC,ARHGAP35,ARPC1A,ARPC1B,ARPC2,ARPC3,ARPC4,ARPC5,CRK,CYFIP1,DIAPH1,DIAPH2,DOCK1,FLNA,GNA12,GRB2,GSN,IQGAP1,IQGAP2,ITGAX,ITGB5,ITGB8,LIMK1,MAPK1,MSN,MYH10,MYL5,MYL6,NCKAP1L,PAK2,PDGFB,PDGFC,PIK3R5,PPP1R12A,PTK2,PXN,RAC1,RALA,RAP1A,RHOA,ROCK1,TIAM1,TLN1,TMSB10/TMSB4X,TRIO,VAV1	Topotecan_Hydrochloride	53
Histone Modification Signaling Pathway	2.54	0.18	-3.709	ASH1L,BAZ1B,BAZ2A,BRD3,BRD7,CBX4,CBX6,CHD4,EED,EP300,GTF3C4,H1-10,H2AX,H2AZ1,H2BC15,HDAC1,HDAC2,ING5,KDM2A,KDM5A,KMT2B,KMT2C,KMT2E,L3MBTL1,MAPK10,MMP2,MTF2,MYC,NCAPD3,PHF23,PPARD,PRKDC,PSIP1,PYGO2,RNF20,RPS6KA5,SFMBT1,SMARCA2,SND1,SNHG7,SUMO3,TDRD3,TGM2,TRIM33,TRRAP,UHRF1,USP22,USP44,VEGFB,XRCC5,YWHAB,YWHAG,YWHAH	SR_3306	53
Immunoregulatory interactions between a Lymphoid and a non-Lymphoid cell	0.868	0.193	-3.683	CD1A,CD1D,CD247,CD300A,CD300C,CD300LF,CD3G,CLEC2B,COLEC12,FCGR1A,FCGR3A/FCGR3B,HCST,HLA-A,ICAM2,IGKC,IGLC3,ITGAL,ITGB2,ITGB7,JAML,LAIR1,LILRA2,LILRA5,LILRA6,LILRB1,LILRB2,LILRB3,LILRB4,LILRB5,MICA,NPDC1,OSCAR,PIANP,PILRA,SLAMF7,TRAC,TREM2,TYROBP,ULBP1	Vorinostat	39
Cell Cycle Checkpoints	2.23	0.0919	-3.8	BIRC5,BRCA1,CDC20,CDC45,CENPK,CENPU,H2AX,KNL1,MAPRE1,MCM10,MCM3,MCM4,PLK1,PSMC2,PSME3,RPS27,UBC,UBE2C,UBE2S,YWHAB,YWHAG,YWHAH,YWHAZ,ZNF385A,ZWINT	Rapamycin	25
Regulation of lipid metabolism by PPARalpha	4.2	0.227	-3.674	ABCA1,ACSL1,BMAL1,CD36,CDK19,CDK8,CHD9,FADS1,G0S2,GLIPR1,HMGCR,HMGCS1,ME1,MED13L,MED8,NCOA1,NCOR1,NCOR2,NR1D1,NR1H3,PLIN2,PPARA,PPARG,PPARGC1B,TBL1X,TBL1XR1,TXNRD1	Topotecan_Hydrochloride	27
CDC42 Signaling	0	0.0851	-3.657	ACTR2,ACTR3,APC,ARPC1A,ARPC1B,ARPC2,ARPC3,ARPC4,ARPC5,B2M,CDC42BPA,DIAPH1,EXOC2,EXOC3,EXOC4,EXOC6B,FOS,GSK3B,HLA-A,HLA-B,HLA-C,HLA-DMA,HLA-DPA1,HLA-DPB1,HLA-DQA1,HLA-DQA2,HLA-DRA,HLA-DRB1,HLA-E,HLA-F,HLA-G,IQGAP1,IQGAP2,ITGAX,ITGB5,ITGB8,JUN,LIMK1,MAP3K11,MAPK1,MAPK9,MYL5,MYL6,PAK2,PPP1R12A,RALA,RASA1,VAV1,WIPF1	Topotecan_Hydrochloride	49
Systemic Lupus Erythematosus in B Cell Signaling Pathway	0	0.047	-3.656	BCL2L11,CALM1 (includes others),CCND1,CCND2,CCND3,CD22,CXCL8,FCGR2A,FCGR2B,FGR,FOS,GRB2,IFIT2,IFIT3,IFNGR2,IGHM,IL10,IL15,ISG15,KRAS,LCK,LILRB3,LTB,MCL1,MYD88,OSM,PIK3AP1,PTPN11,RAC1,RALA,RALB,RELB,TNFSF8,TRAF3	Rapamycin	34
RAC Signaling	7.55	0.27	-3.656	ABI2,ACTR2,ACTR3,ARPC1A,ARPC1B,ARPC2,ARPC3,ARPC4,ARPC5,CD44,CYBB,CYFIP1,IQGAP1,IQGAP2,ITGAX,ITGB5,ITGB8,JUN,LIMK1,MAP2K7,MAP3K11,MAPK1,NCF2,NFKB2,PAK2,PI4KA,PIK3R5,PIP4K2C,PLD1,PTK2,RAC1,RALA,RAP1A,RELA,RELB,RHOA,TIAM1	Topotecan_Hydrochloride	37
Mitochondrial translation	6.11	0.312	-3.651	AURKAIP1,CHCHD1,DAP3,ERAL1,MRPL12,MRPL14,MRPL15,MRPL17,MRPL20,MRPL21,MRPL27,MRPL32,MRPL35,MRPL4,MRPL47,MRPL49,MRPL50,MRPL57,MRPS16,MRPS23,MRPS26,MRPS30,MRPS34,MRPS5,MRPS6,MT-RNR1,MT-RNR2,MTIF3,OXA1L,TUFM	SR_3306	30
Hepatic Fibrosis Signaling Pathway	2.34	0.0504	-3.638	ATF4,CALM1 (includes others),CCL3,CCND1,FLT1,IL1B,IL1RN,ITGAM,ITGB2,LRP1,MAP2K2,MAP2K3,MYD88,MYL12A,RAC2,RHOA,RHOQ,SDHD,SERPINE1,SPP1,TNFRSF1B	Lopinavir	21
Cell Cycle Checkpoints	3.89	0.0735	-3.578	BIRC5,BRCA1,BUB1B,CCNA2,CDC20,CDC45,CDK1,CLSPN,KNL1,MAD2L1,MCM4,MCM5,MCM7,PSME2,SKA1,UBB,UBC,UBE2C,YWHAH,ZWINT	Resatorvid	20
Cell Cycle Checkpoints	1.66	0.107	-3.528	ANAPC16,CCNA2,CDC25A,CDKN1A,CDKN1B,CENPH,CLSPN,DYNLL1,MAPRE1,MCM4,PSMA1,PSMA5,PSMB2,PSMB3,PSMC3,PSMC5,PSMD1,PSMD7,PSME2,PSME3,RCC2,RPS27,TP53,UBC,YWHAB,YWHAE,YWHAG,YWHAH,ZNF385A	AEE788	29
Gap junction trafficking and regulation	6.54	0.382	-3.606	ACTB,ACTG1,CLTB,CLTC,DAB2,SRC,TUBA1A,TUBA1B,TUBA1C,TUBA4A,TUBB2A,TUBB4B,TUBB6	AEE788	13
Cell Cycle Checkpoints	3.27	0.132	-3	BIRC5,BRCC3,CDC45,CDK1,CDKN1B,CENPE,CENPM,CHEK2,DYNC1H1,MCM3,MCM5,NUP85,PSMA7,PSMB7,PSMD1,PSMD12,PSMD4,PSME2,PSME3,RCC2,RFC2,RPA1,RPS27,SEC13,SEH1L,SKA2,SPDL1,TP53,UBB,UBC,UBE2C,YWHAB,YWHAE,YWHAG,YWHAH,ZWINT	Everolimus	36
Translocation of SLC2A4 (GLUT4) to the plasma membrane	7.35	0.183	-3.606	ACTB,CALM1 (includes others),RHOQ,TUBA1A,TUBA1B,TUBA1C,TUBB4B,TUBB6,YWHAB,YWHAE,YWHAG,YWHAH,YWHAZ	Lopinavir	13
PD-1, PD-L1 cancer immunotherapy pathway	6.32	0.224	-3.578	B2M,BCL2L1,CD274,CD80,CSNK2A2,HLA-A,HLA-B,HLA-C,HLA-DMA,HLA-DMB,HLA-DPA1,HLA-DPB1,HLA-DQA1,HLA-DQA2,HLA-DQB1,HLA-DQB2,HLA-DRB1,HLA-DRB5,HLA-E,IFNGR2,MR1,PDCD4,PIK3CG,STAT5A	Abemaciclib	24
Cell Cycle Checkpoints	4.13	0.107	-2.785	ABRAXAS1,ANAPC16,BIRC5,BRCA1,CDC6,CDK1,CDKN1A,CENPM,CLSPN,H2AX,MCM3,MCM4,MDM2,NBN,ORC1,ORC6,PSMA7,PSMD1,PSMD13,PSME2,PSME3,RCC2,RFC2,RPS27,SKA1,UBE2C,YWHAB,YWHAG,YWHAH	ML314	29
Ephrin Receptor Signaling	7.85	0.322	-3.571	ACTR2,ACTR3,AKT1,ARPC1B,ARPC2,ARPC3,ARPC4,ARPC5L,ATF4,CFL1,CREB3L1,CREBBP,CXCR4,DOK1,EFNA3,EFNA4,EFNB3,EPHA1,EPHB3,EPHB4,FYN,GNA11,GNA15,GNAI1,GNAQ,GNB1,GNB1L,GNB2,GNB4,GNB5,GNG10,GNG7,GRIN3A,GRINA,ITGA7,ITGAL,ITGAX,ITGB2,ITGB3,ITGB5,ITGB7,ITSN1,LIMK1,MAPK3,MRAS,NCK1,NRAS,PAK2,PDGFA,PIK3CG,RAC1,RAC2,RAF1,RALA,RALB,RAP2A,RAPGEF1,RGS3,RRAS,RRAS2,SDC2,SRC,VEGFB,WAS,WIPF1	Vorinostat	65
Cell Cycle Checkpoints	1.74	0.0699	-2.524	BIRC5,CDC23,CDKN1B,H2AX,KNL1,MCM6,NSD2,PSMC2,PSMD1,PSMD12,PSMD4,PSME3,RPS27,UBC,UBE2C,YWHAB,YWHAH,YWHAZ,ZWINT	PQR620	19
Cell Cycle Checkpoints	2.92	0.125	-2.401	ANAPC11,ANAPC15,CDC20,CDC45,CDC6,CDKN1A,CENPQ,CLSPN,H2AX,H2BC12,H2BC5,MCM4,MCM5,MCM6,MCM7,ORC1,PSMA7,PSMB4,PSMD11,PSMD4,RCC2,RFC2,RHNO1,RPS27,RPS27A,TP53,UBA52,UBC,UBE2C,YWHAB,YWHAG,YWHAH,ZNF385A,ZWINT	Abemaciclib	34
Cell Cycle Checkpoints	4.51	0.0662	-2.357	BIRC5,CDK1,CENPH,H2AX,KIF2C,MCM3,MCM4,MCM5,NUP160,NUP85,ORC6,PSMA7,RPS27,UBB,UBE2C,YWHAH,ZNF385A,ZWINT	Perphenazine	18
CD28 Signaling in T Helper Cells	0	0.0503	-3.5	ACTR2,ACTR3,ARPC2,ARPC4,ARPC5,CALM1 (includes others),CD3E,CD4,FOS,GRB2,HLA-A,HLA-B,HLA-DMA,HLA-DMB,HLA-DPB1,HLA-DQA1,ITPR2,LCK,LCP2,NFKBIA,PAK1,PTPN11,PTPRC,RAC1,RELB,TRBC2	Rapamycin	26
Cell Cycle Checkpoints	3.01	0.165	-2.236	ANAPC10,ANAPC11,BABAM2,BIRC5,CCNA2,CCNB2,CDC20,CDC45,CDK1,CDKN1A,CLASP1,COP1,DYNC1H1,DYNLL1,H2BC11,H2BC5,MCM4,NUP133,NUP85,PAFAH1B1,PLK1,PPP2R1A,PPP2R5A,PSMA3,PSMA4,PSMA7,PSMB4,PSMB5,PSMB7,PSMB8,PSMC2,PSMD4,PSME1,PSME2,RPS27,RPS27A,TAOK1,TOPBP1,UBA52,UBB,UBE2C,UBE2V2,WRN,YWHAB,YWHAZ	Topotecan_Hydrochloride	45
HSP90 chaperone cycle for steroid hormone receptors in the presence of ligand	3.16	0.291	-3.5	DCTN3,DNAJA1,DNAJA2,DNAJA4,DNAJB1,DYNC1LI1,DYNC1LI2,DYNLL1,DYNLL2,FKBP5,HSP90AA1,HSPA1A/HSPA1B,TUBA1A,TUBA1B,TUBA1C,TUBB4B	SR_3306	16
SUMOylation of chromatin organization proteins	3.06	0.286	-3.5	CBX4,CBX8,HDAC1,HDAC2,NUP155,NUP210,NUP42,NUP58,NUP62,NUP85,NUP93,PHC2,POM121/POM121C,SUMO3,TPR,ZBED1	SR_3306	16
p38 MAPK Signaling	1.01	0.167	-3.5	CDC25B,CREB1,HSPB1,IRAK1,MAP2K3,MAP3K7,MAPKAPK5,MEF2D,MYC,RPS6KA1,RPS6KA5,STAT1,TAB1,TAB2,TIFA,TNFRSF1A,TNFRSF1B,TP53,TRADD,TRAF2	SR_3306	20
Cell Cycle Checkpoints	1.2	0.199	-1.089	ANAPC16,ANAPC5,AURKB,BIRC5,CCNA2,CDC20,CDC45,CDK1,CDKN1A,CENPE,CENPN,CLIP1,CLSPN,DYNC1H1,DYNLL2,H2BC21,H2BC26,H2BC5,MCM2,MDM2,NUP98,PCBP4,PMF1/PMF1-BGLAP,PPP1CC,PPP2R1A,PSMA1,PSMA5,PSMA7,PSMB1,PSMB10,PSMB5,PSMD2,PSMD4,PSMD7,PSMD8,PSME1,PSME2,RCC2,RHNO1,RPA3,RPS27,SEH1L,SKA1,TP53,TP53BP1,UBA52,UBB,UBE2C,UBE2E1,YWHAH,YWHAQ,YWHAZ,ZNF385A,ZWILCH	Vorinostat	54
Processing of Capped Intron-Containing Pre-mRNA	4.04	0.139	-3.479	ALYREF,BUD13,CCAR1,CCDC12,CSTF3,CTNNBL1,CWC27,DHX35,DHX9,DNAJC8,EIF4A3,FAM50A,FUS,HNRNPA2B1,HNRNPD,HNRNPH1,HNRNPL,HNRNPM,LSM5,NUP155,NUP85,PCBP1,PCBP2,POLR2C,POLR2L,PQBP1,RBM8A,SEC13,SEH1L,SMU1,SNRPD2,SNRPE,SRSF2,SRSF3,SRSF7,SRSF9,SYF2,THOC1,TRA2B,U2AF2	Everolimus	40
BBSome Signaling Pathway	0	0.09	-3.479	ADGRE2,ADGRL3,ARRB2,ASXL2,ATF6,C3AR1,C5AR1,C5AR2,CBX8,CCR1,CCR5,CCT2,CCT5,CCT6A,CMKLR1,CUL3,DNM1L,EED,FPR3,FZD5,GPR108,GPR137B,GPR150,GPR26,GPR68,GPR82,GPR84,GPRC5A,GRM4,IFT25,IFT27,IFT74,MAP3K12,MAPK1,MKKS,P2RY11,PJA2,PRKAR2A,PRKCD,PTAFR,RAB5C,RAB8A,RHOA,XBP1	SR_3306	44
Cell Cycle Checkpoints	7.55	0.0956	-0.392	ANAPC15,BIRC5,CDC20,CDC45,CDK1,CLIP1,CLSPN,MCM10,MCM3,MCM4,PLK1,PSMA1,PSMB2,PSMB5,PSMC5,PSMD13,PSMD4,PSMD6,RBBP8,RCC2,SEC13,TOP3A,UBC,UBE2C,YWHAB,YWHAH	Cyclosporin_A	26
Cell Cycle Checkpoints	1.17	0.0846	-0.209	ANAPC11,ANAPC15,ANAPC16,ANAPC5,CDC20,CDC45,CDKN1A,CDKN1B,CLIP1,DYNLL1,NBN,NDEL1,NUP98,ORC6,PSMA7,PSME3,RPS27,SKA2,UBB,UBC,YWHAB,YWHAH,ZWINT	GSK805	23
Cell Cycle Checkpoints	3.59	0.0772	1.091	ANAPC16,BUB1B,CCNB2,CDCA8,CDKN1A,CENPA,CENPH,CENPU,CHEK2,DYNLL2,H2AX,H2BC11,H2BC21,H2BC5,PSMB1,PSMD2,RPS27,UBA52,UBB,UBC,UBE2C	JQ_1	21
SUMOylation of RNA binding proteins	2.09	0.261	-3.464	CBX4,CBX8,NUP155,NUP210,NUP42,NUP58,NUP62,NUP85,NUP93,PHC2,POM121/POM121C,TPR	SR_3306	12
G alpha (12/13) signalling events	0.928	0.15	-3.464	ABR,ARHGEF10L,FGD4,GNA12,GNB1,GNB4,PREX1,RHOA,ROCK1,TIAM1,TRIO,VAV1	Topotecan_Hydrochloride	12
Cell Cycle Checkpoints	0	0.0184	2.236	CDKN1B,H2BC21,PSMD14,UBB,UBE2D1	Retinoic_acid	5
RNA Polymerase II Transcription	1.83	0.128	-3.441	ALYREF,CDC73,CSTF3,EIF4A3,ELL,ELOC,GTF2H3,IWS1,LSM11,POLR2C,POLR2L,RBM8A,SNRPE,SRSF2,SRSF3,SRSF7,SRSF9,THOC1,U2AF2	Everolimus	19
Transcriptional regulation of white adipocyte differentiation	3.12	0.226	-3.441	CD36,CDK19,CDK4,CDK8,CEBPA,CEBPB,CHD9,EGR2,MED13L,MED8,NCOA1,NCOR1,NCOR2,PPARA,PPARG,RELA,TBL1X,TBL1XR1,TNF	Topotecan_Hydrochloride	19
Paxillin Signaling	2.92	0.206	-3.441	ACTA2,ACTB,ACTG1,ACTN1,CRK,DOCK1,GIT2,GRB2,ITGAX,ITGB5,ITGB8,MAPK1,MAPK9,NCK2,PAK2,PIK3R5,PTK2,PXN,RAC1,RALA,RAP1A,TLN1	Topotecan_Hydrochloride	22
Fcγ Receptor-mediated Phagocytosis in Macrophages and Monocytes	12.1	0.479	-3.429	ACTB,ACTG1,ACTR2,ACTR3,AKT1,ARF6,ARPC1B,ARPC2,ARPC3,ARPC4,ARPC5L,CBL,DOCK1,FCGR1A,FCGR3A/FCGR3B,FGR,FYB1,FYN,HCK,HMOX1,INPP5D,LCP2,LYN,MAPK3,MYO5A,NCF1,NCK1,PIK3CG,PIK3R1,PRKCB,PRKCD,PRKCZ,PTEN,PTK2B,RAB11B,RAC1,RAC2,RPS6KB1,SRC,SYK,TLN1,VASP,VAV1,VAV2,WAS	Vorinostat	45
Signaling by ROBO receptors	4.62	0.19	-3.411	CAP1,CUL2,CXCR4,ELOB,ELOC,PFN1,PRKACA,PRKCA,PSMA1,PSMA5,PSMB2,PSMB3,PSMC3,PSMC5,PSMD1,PSMD7,PSME2,PSME3,RBX1,SRC,UBC,VASP	AEE788	22
CD28 Signaling in T Helper Cells	0	0.0677	-3.4	ACTR2,ACTR3,ARPC1A,ARPC1B,ARPC2,ARPC3,ARPC4,ARPC5,CALM1 (includes others),CD80,FOS,GRB2,HLA-A,HLA-B,HLA-DMA,HLA-DPA1,HLA-DPB1,HLA-DQA1,HLA-DQA2,HLA-DRA,HLA-DRB1,ITPR1,ITPR2,JUN,LCP2,MAPK9,NFKB2,PIK3R5,PPP3CA,PTPRC,RAC1,RELA,RELB,SYK,VAV1	Topotecan_Hydrochloride	35
Cell surface interactions at the vascular wall	1.06	0.199	-3.395	ATP1B2,CAV1,CD2,CD48,CD58,CD84,DOK2,ESAM,F11R,FCER1G,FYN,IGKC,IGLC3,INPP5D,ITGAL,ITGAX,ITGB2,ITGB3,JAML,L1CAM,LYN,MIF,NRAS,PECAM1,PIK3R1,PPIA,PPIL2,PTPN6,SDC2,SDC4,SELPLG,SIRPA,SLC16A3,SLC3A2,SLC7A11,SLC7A7,SRC,THBD,TNFRSF10A,TNFRSF10B,TNFRSF10D,TSPAN7	Vorinostat	42
Activation of NMDA receptors and postsynaptic events	3.55	0.19	-3.357	CALM1 (includes others),CAMK1,CAMK2G,KRAS,MAPK1,NRGN,PRKACA,RPS6KA2,SRC,TUBA1A,TUBA1B,TUBA1C,TUBA4A,TUBB2A,TUBB4B,TUBB6	AEE788	16
Cilium Assembly	1.59	0.172	-4.459	AKAP9,ASAP1,CCT2,CCT5,CCT6A,CEP164,CKAP5,CLASP1,CSNK1E,DCTN3,DYNLL1,DYNLL2,EXOC1,EXOC2,EXOC6,HSP90AA1,IFT25,IFT27,IFT74,INPP5E,MKKS,OFD1,PDE6D,PPP2R1A,RAB11A,RAB8A,RP2,TCTN1,TMEM216,TRIP11,TUBA1A,TUBA1B,TUBA1C,TUBB4B,YWHAG	SR_3306	35
Signaling by VEGF	11.5	0.352	-3.333	ABI2,ACTB,ACTG1,CALM1 (includes others),CAV1,CRK,CTNNA1,CYBA,CYBB,CYFIP1,DOCK1,ELMO1,FLT1,HSPB1,ITPR1,ITPR2,MAPKAP1,MAPKAPK3,NCF2,NCK2,NCKAP1L,NRP1,PAK2,PGF,PRKACB,PRKCA,PRKCB,PTK2,PXN,RAC1,RASA1,RHOA,ROCK1,SH2D2A,SPHK1,VAV1,VEGFA,VEGFB	Topotecan_Hydrochloride	38
Autophagy	6.6	0.249	-3.328	AKT1,AKT2,ATG10,ATG12,ATG13,ATG4B,ATG5,CALM1 (includes others),CREB1,DAPK1,DRAM1,FOS,FUNDC1,GABARAP,GABARAPL2,GNAI3,GORASP2,JUN,LAMP1,LAMP2,MAPK1,MAPK10,MAPK3,MYC,MYD88,NRBF2,PI4K2A,PIK3CD,PIK3CG,PLEKHM1,PPP2CB,PPP2R1A,PPP2R5C,PPP3CA,PRKAB1,PRKAR2A,RAB7B,RALB,RB1CC1,RGS19,RIPK2,SLC1A5,SNAP29,SQSTM1,STK11,TFEB,TICAM1,TLR4,TNFRSF1A,TNFRSF1B,TP53,UVRAG,VPS33A,WIPI2	SR_3306	54
Translocation of SLC2A4 (GLUT4) to the plasma membrane	1.91	0.155	-3.317	ACTB,ACTG1,CALM1 (includes others),EXOC6,RAC1,TUBA1A,TUBA1B,TUBB4B,YWHAB,YWHAG,YWHAH	Abemaciclib	11
TCA Cycle II (Eukaryotic)	6.66	0.478	-3.317	ACO2,CS,DLD,FH,IDH3A,MDH1,SDHA,SDHB,SDHC,SDHD,SUCLG1	Everolimus	11
Cilium Assembly	1.93	0.118	-3.962	CCT2,CCT3,CCT5,CCT6A,DYNLL1,EXOC5,HDAC6,HSP90AA1,KIF17,LZTFL1,MAPRE1,PRKACA,RAB8A,SEPTIN2,TUBA1A,TUBA1B,TUBA1C,TUBA4A,TUBB,TUBB2A,TUBB4B,TUBB6,YWHAE,YWHAG	AEE788	24
Toll-like Receptor Signaling	3.02	0.256	-3.317	FOS,IRAK1,JUN,MAP2K3,MAP3K7,MAPK1,MYD88,RPS27A,TAB1,TAB2,TICAM1,TLR2,TLR4,TLR5,TLR8,TNFAIP3,TOLLIP,TRAF1,UBA52,UBB	SR_3306	20
IL-12 Signaling and Production in Macrophages	2.81	0.193	-3.317	AKT1,AKT2,APOC1,APOE,CALM1 (includes others),CCR5,CEBPA,CLU,EP300,FCGR2A,FCGR2B,FCGR3A/FCGR3B,FOS,IFNGR1,IGHG2,IL10,IL10RA,IRF8,ITGAM,JUN,LCK,LYZ,MAF,MAP2K3,MAPK1,MAPK3,MYD88,NCOA1,PIK3CD,PIK3CG,PRKAB1,PRKCD,PRKDC,RAC1,RBP4,RIPK2,SERPINA1,SPI1,STAT1,TLR2,TLR4,TNIP2,XRCC5,ZNF668	SR_3306	44
SUMOylation of ubiquitinylation proteins	2.32	0.289	-3.317	NUP155,NUP210,NUP42,NUP58,NUP62,NUP85,NUP93,PIAS4,POM121/POM121C,TPR,VHL	SR_3306	11
Pancreatic Secretion Signaling Pathway	1.12	0.133	-3.307	ADCY3,ARHGDIB,ATP2B1,DIAPH1,GNA12,GNAQ,GNAS,GOSR1,ITPR1,ITPR2,KCNMA1,LIPA,MAPK1,NSF,ORAI1,PAK2,PIK3R5,PLCD3,PPP1R10,PPP1R12A,PPP1R14B,PRKACB,PRKAR1B,PRKCA,PRKCB,RAC1,RAP1A,RHOA,ROCK1,SLC6A6,VAMP2,VTI1A,WNK1	Topotecan_Hydrochloride	33
Cilium Assembly	2.9	0.0686	-3.051	BBS9,CCT5,CCT6A,HSP90AA1,PLK1,TCP1,TUBA1A,TUBA1B,TUBA1C,TUBB,TUBB4B,TUBB6,YWHAE,YWHAG	Lopinavir	14
Cilium Assembly	0.353	0.108	-2.558	ARL13B,ASAP1,ATAT1,CDK1,CLASP1,CNTRL,CSNK1D,DYNC1H1,DYNLL1,EXOC2,EXOC3,EXOC4,MCHR1,PAFAH1B1,PLK1,PPP2R1A,SEPTIN2,TUBA1A,TUBA1B,TUBB,TUBB4B,UNC119B	Topotecan_Hydrochloride	22
Natural Killer Cell Signaling	4.03	0.0909	-3.3	B2M,CD48,CFL1,FCGR3A/FCGR3B,HLA-A,HLA-B,HLA-C,HLA-E,HSPA9,LAIR1,LCP2,LIMK1,MYD88,RAC2,RAP2B,RASSF5,ROCK1,ULBP2	JQ_1	18
Mitotic G2-G2/M phases	5.13	0.0905	-3.3	CCNA2,CCNB2,E2F1,HSP90AA1,MYBL2,PLK1,PSMB5,PSME3,TUBA1A,TUBA1B,TUBA1C,TUBB,TUBB4B,TUBB6,TUBGCP4,UBC,YWHAE,YWHAG	Lopinavir	18
Translocation of SLC2A4 (GLUT4) to the plasma membrane	7.65	0.254	-3.3	ACTB,ACTG1,CALM1 (includes others),MYO5A,RAB11A,RAC1,RALA,TUBA1A,TUBA1B,TUBA1C,TUBA4A,TUBB2B,TUBB4B,TUBB6,YWHAB,YWHAG,YWHAH,YWHAZ	Rapamycin	18
Prolactin Signaling	2.64	0.232	-3.3	CCDC51,EP300,FOS,GRB2,JUN,KCNMA1,KRAS,MAPK1,MAPK3,MYC,PDPK1,PIK3CD,PIK3CG,PRKCD,RALB,RAP2B,RASD1,RRAS,SHC1,SOCS5,SOS2,STAT1	SR_3306	22
Mitotic Prophase	5.4	0.291	-3.286	CCNB2,CNEP1R1,CTDNEP1,ENSA,GORASP1,GORASP2,H2AX,H2BC15,LMNB1,LPIN2,MAPK1,MAPK3,NCAPD3,NUP155,NUP210,NUP42,NUP58,NUP62,NUP85,NUP93,POM121/POM121C,PPP2CB,PPP2R1A,RAB1A,RAB1B,RAB2A,RB1,SMC4,TMPO,TPR	SR_3306	30
Synthesis of DNA	4.08	0.252	-3.286	ANAPC15,CCNA2,CDC23,CDC27,CUL1,MCM3,MCM6,PCNA,POLA2,POLE4,PRIM2,PSMA1,PSMA3,PSMA4,PSMB6,PSMB7,PSMB9,PSMC2,PSMD11,PSMD12,PSMD7,PSMD9,PSME1,PSME3,RPA2,RPS27A,UBA52,UBB,UBE2C,UBE2D1	SR_3306	30
Tumor Microenvironment Pathway	1.92	0.229	-3.28	AKT1,CCL2,CCND1,CFLAR,CSF1,CXCL8,CXCR4,FOS,FOXO1,FOXO3,HLA-A,IL10,IL6R,ITGB3,LGALS9,MAPK3,MMP12,MMP14,MMP15,MMP9,MRAS,MYC,NFKB1,NRAS,OSM,PDGFA,PIK3C2A,PIK3CG,PIK3R1,PIK3R4,PIK3R5,PLAU,RAC1,RAF1,RALA,RALB,RAP2A,RRAS,RRAS2,SLC2A4,VEGFB	Vorinostat	41
PD-1, PD-L1 cancer immunotherapy pathway	6.5	0.308	-3.272	AKT1,AKT2,B2M,CD274,CSK,FBXO38,HLA-A,HLA-B,HLA-C,HLA-DMA,HLA-DMB,HLA-DOA,HLA-DPA1,HLA-DPB1,HLA-DQA1,HLA-DQA2,HLA-DQB1,HLA-DQB2,HLA-DRA,HLA-DRB1,HLA-DRB5,HLA-E,HLA-F,HLA-G,IFNGR1,IL2RG,LATS1,LCK,PDCD1LG2,PIK3CD,PIK3CG,TNFRSF1A,TNFRSF1B	SR_3306	33
Transcriptional regulation by RUNX1	4.14	0.237	-3.212	ACTL6A,AXIN1,CBX4,CBX6,CBX8,CDK7,CTSK,CTSL,ELF2,EP300,H2AX,H2BC15,LMO2,PHC2,PSMA1,PSMA3,PSMA4,PSMB6,PSMB7,PSMB9,PSMC2,PSMD11,PSMD12,PSMD7,PSMD9,PSME1,PSME3,RPS27A,RUNX1,SMARCA2,SMARCB1,SMARCD1,SMARCD3,SPI1,UBA52,UBB	SR_3306	36
Role of Hypercytokinemia/hyperchemokinemia in the Pathogenesis of Influenza	2.49	0.163	-3.207	CCL2,CCL3,CCL4,CXCL10,IFIT2,IFIT3,IL10,IL1B,IL1RN,IRF7,ISG15,MYD88,PYCARD,STAT1	Abemaciclib	14
Metabolism of polyamines	4.24	0.237	-3.207	AMD1,ODC1,PSMA1,PSMA5,PSMB2,PSMB3,PSMC3,PSMC5,PSMD1,PSMD7,PSME2,PSME3,SAT1,SRM	AEE788	14
PD-1, PD-L1 cancer immunotherapy pathway	8.42	0.159	-3.207	HLA-A,HLA-B,HLA-C,HLA-DMA,HLA-DMB,HLA-DPA1,HLA-DPB1,HLA-DQA1,HLA-DQA2,HLA-DQB1,HLA-DRA,HLA-DRB1,HLA-E,HLA-F,IFNGR2,LCP2,TNFRSF1B	Lopinavir	17
HIF1α Signaling	3.76	0.0766	-3.207	CAMK1,EIF4EBP1,FLT1,HK2,HK3,HSP90AA1,LDHA,LDHB,MAP2K2,MAP2K3,PKM,RAC2,RACK1,RAN,SAT2,SERPINE1	Lopinavir	16
Cilium Assembly	2.52	0.103	-2.4	CCT5,CDK5RAP2,HSP90AA1,LZTFL1,MAPRE1,MARK4,MKKS,NINL,PLK1,PRKACA,RAB11A,SEPTIN2,TUBA1A,TUBA1B,TUBA1C,TUBA4A,TUBB,TUBB2B,TUBB4B,TUBB6,YWHAG	Rapamycin	21
Cilium Assembly	1.15	0.049	-2.333	ASAP1,CCT6A,CDK1,CDK5RAP2,DYNLT5,IFT74,TUBA1A,TUBA1B,TUBA1C,TUBB	Resatorvid	10
Cristae formation	9.8	0.452	-3.207	ATP5F1A,ATP5F1B,ATP5MC1,ATP5MC2,ATP5MC3,ATP5MF,ATP5MG,ATP5PB,ATP5PF,ATP5PO,DNAJC11,IMMT,MICOS10,SAMM50	Rapamycin	14
Cilium Assembly	1.36	0.0784	-2.324	CCT2,CCT6A,CDK1,CEP131,DYNLT5,HSP90AA1,IQCB1,PKD2,PRKACA,TUBA1A,TUBA1B,TUBA1C,TUBA4A,TUBB,TUBB4B,YWHAG	ML314	16
Processing of Capped Intron-Containing Pre-mRNA	1.41	0.0488	-3.207	DHX9,FUS,HNRNPC,LSM8,NUP210,NUP214,NXT1,PPP1R8,SF3A3,SNRPA1,SRSF2,SRSF7,SRSF8,THOC1	Resatorvid	14
Cilium Assembly	0.471	0.0245	-2.236	TUBA1A,TUBA1B,TUBA1C,TUBB,TUBB4B	Retinoic_acid	5
Molecular Mechanisms of Cancer	3.29	0.204	-3.184	ACVRL1,ADCY3,ADCY7,ADGRA2,ADGRB2,ADGRE2,ADGRG2,ADGRG6,ADGRL1,ADORA1,ADORA2B,ADRB2,AKT1,APAF1,APC,APH1A,ARHGEF1,ARHGEF2,ARHGEF6,ARHGEF7,BAX,BCL2L1,BCL2L11,BID,BMP8B,C3AR1,C5AR1,CAMK2G,CASP10,CASP8,CBL,CCND1,CCND2,CCR1,CCR5,CCRL2,CDKN1A,CDKN2D,CELSR1,CELSR2,CFLAR,CHRM4,CREBBP,EDN1,F2R,F2RL1,FOS,FOXO1,FPR2,FPR3,FYN,FZD1,FZD2,FZD9,GABBR1,GLI1,GNA11,GNA15,GNAI1,GNAQ,GNB1,GNB1L,GNB2,GNB4,GNB5,GNG10,GNG…	Vorinostat	175
Fcγ Receptor-mediated Phagocytosis in Macrophages and Monocytes	9.34	0.34	-3.182	ACTA2,ACTB,ACTG1,ACTR2,ACTR3,ARPC1A,ARPC1B,ARPC2,ARPC3,ARPC4,ARPC5,CRK,DOCK1,FCGR2A,FCGR3A/FCGR3B,FYB1,INPP5D,LCP2,LYN,MAPK1,MYO5A,NCK2,PLD1,PLD3,PLD6,PRKCA,PRKCB,PXN,RAC1,SYK,TLN1,VAV1	Topotecan_Hydrochloride	32
Cilium Assembly	1.11	0.0392	-1.414	CDK1,CEP131,LZTFL1,TUBA1A,TUBA1B,TUBA1C,TUBB,TUBB4B	Perphenazine	8
Pulmonary Healing Signaling Pathway	2.61	0.241	-3.175	CCND1,CFL1,CXCR4,ETV5,FGR,FYN,FZD1,FZD2,FZD9,HBEGF,HCK,IDH2,LEF1,LYN,MAPK13,MAPK3,MAPK8,MMP12,MMP14,MMP15,MMP9,MRAS,MYC,MYD88,NFATC1,NFKB1,NRAS,PECAM1,PRKCB,PRKCD,PRKCZ,RAC1,RAF1,RALA,RALB,RAP2A,RBPJ,RRAS,RRAS2,SRC,STAT5A,STAT5B,TCF7,TLR2,VEGFB,WNT10B,WNT6,WWTR1	Vorinostat	48
Cilium Assembly	0.45	0.0686	-1.387	ASAP1,CCT4,CCT6A,CEP131,DYNLL1,DYNLT2,NEK2,PRKACA,PRKAR2B,TUBA1A,TUBA1B,TUBA1C,TUBB,TUBB4A	GSK805	14
CD28 Signaling in T Helper Cells	0	0.0309	-3.162	ACTR2,ACTR3,ARPC2,ARPC4,CALM1 (includes others),CD247,CD3G,FOS,GRB2,HLA-A,HLA-B,HLA-DMB,IKBKE,ITPR2,PIK3CG,TRBC2	ML314	16
Cholesterol biosynthesis	7.59	0.4	-3.162	ACAT2,DHCR24,DHCR7,EBP,FDPS,HMGCR,HMGCS1,IDI1,MSMO1,SREBF2	PQR620	10
Superpathway of Cholesterol Biosynthesis	6.87	0.345	-3.162	ACAT1,ACAT2,DHCR24,DHCR7,EBP,FDPS,HMGCR,HMGCS1,IDI1,MSMO1	PQR620	10
CDC42 Signaling	0.291	0.0417	-3.162	ACTR3,APC,ARPC1B,ARPC2,ARPC4,ARPC5,CFL1,FCER1G,HLA-A,HLA-B,HLA-C,HLA-DOA,HLA-DPA1,HLA-DPB1,HLA-DQA1,HLA-DQA2,HLA-DQB1,HLA-DRA,HLA-E,HLA-F,ITGAM,ITGB2,MYL12A,MYL6	PQR620	24
Cilium Assembly	0.65	0.0539	-1.265	AKAP9,BBIP1,CCT6A,HSP90AA1,IQCB1,SEPTIN2,TUBA1A,TUBA1B,TUBA1C,TUBB4B,TUBB6	PQR620	11
Cilium Assembly	0.99	0.0441	-1	ARF4,CDK1,IFT80,PLK1,PRKACA,TCP1,TUBA1A,TUBA1B,TUBB	Cyclosporin_A	9
Glucose metabolism	2	0.125	-3.162	FBP1,GPI,HK1,HK2,HK3,MDH1,PFKFB4,PKM,PRKACA,TPI1	Rapamycin	10
SUMOylation of SUMOylation proteins	2.2	0.294	-3.162	NUP155,NUP210,NUP42,NUP58,NUP62,NUP85,NUP93,PIAS4,POM121/POM121C,TPR	SR_3306	10
iNOS Signaling	1.61	0.234	-3.162	CALM1 (includes others),FOS,IFNGR1,IRAK1,JUN,MAPK1,MYD88,NFKBIE,STAT1,TAB1,TLR4	SR_3306	11
Cilium Assembly	0.822	0.0931	-0.943	BBS5,C2CD3,CCT5,CCT6A,DYNC2LI1,DYNLT5,EXOC6,HSP90AA1,KIF3C,NPHP3,PKD2,PRKACA,SDCCAG8,SEPTIN2,TUBA1A,TUBA1B,TUBB,TUBB4B,YWHAG	Abemaciclib	19
KEAP1-NFE2L2 pathway	6.12	0.319	-3.157	AKT1,AKT2,BACH1,BRCA1,CUL1,CUL3,EP300,MAFK,PALB2,PRKCD,PSMA1,PSMA3,PSMA4,PSMB6,PSMB7,PSMB9,PSMC2,PSMD11,PSMD12,PSMD7,PSMD9,PSME1,PSME3,RPS27A,SQSTM1,TRIM21,UBA52,UBB,VCP	SR_3306	29
TNFR2 non-canonical NF-kB pathway	5.35	0.25	-3.153	CD40,PSMA1,PSMA5,PSMB2,PSMB3,PSMC3,PSMC5,PSMD1,PSMD7,PSME2,PSME3,TNF,TNFRSF12A,TNFSF12,TNFSF13B,TNFSF14,UBC	AEE788	17
Synthesis of DNA	2.3	0.143	-3.153	ANAPC16,CCNA2,MCM4,PCNA,POLD2,PSMA1,PSMA5,PSMB2,PSMB3,PSMC3,PSMC5,PSMD1,PSMD7,PSME2,PSME3,RBX1,UBC	AEE788	17
Synthesis of DNA	4.16	0.143	-3.153	ANAPC16,CDC6,FEN1,GINS1,MCM3,MCM4,ORC1,ORC6,POLE3,PSMA7,PSMD1,PSMD13,PSME2,PSME3,RBX1,RFC2,UBE2C	ML314	17
PDGF Signaling	1.75	0.207	-3.153	CRK,FOS,GRB2,JUN,KRAS,MAPK1,MAPK3,MYC,PIK3CD,PIK3CG,RALB,RAP2B,RASD1,RRAS,SHC1,SOS2,SPHK1,STAT1	SR_3306	18
Mitochondrial protein import	7.96	0.312	-3.13	ACO2,ATP5F1A,ATP5F1B,ATP5MC1,CHCHD10,CHCHD2,COA6,CYC1,HSPA9,HSPD1,NDUFB8,SLC25A12,SLC25A6,TIMM10B,TIMM17A,TIMM23,TOMM20,TOMM22,TOMM7,VDAC1	AEE788	20
S Phase	4.61	0.2	-3.13	AKT3,CCNA2,CCND1,CDC25A,CDKN1A,CDKN1B,E2F1,MYC,PSMA1,PSMA5,PSMB2,PSMB3,PSMC3,PSMC5,PSMD1,PSMD7,PSME2,PSME3,UBC,WAPL	AEE788	20
C-type lectin receptors (CLRs)	2.79	0.145	-3.13	CALM1 (includes others),CD209,FYN,ICAM2,KRAS,PRKACA,PRKCD,PSMA1,PSMA5,PSMB2,PSMB3,PSMC3,PSMC5,PSMD1,PSMD7,PSME2,PSME3,RELB,SRC,UBC,UBE2D2	AEE788	21
Cilium Assembly	1.52	0.113	0.209	AHI1,CDK1,CDK5RAP2,CEP131,CEP78,CNGB1,DYNC1H1,DYNC2LI1,HSP90AA1,IFT20,MARK4,MKS1,RP2,SEPTIN2,TMEM216,TUBA1A,TUBA1B,TUBA1C,TUBB,TUBB4A,TUBB4B,YWHAE,YWHAG	Everolimus	23
Pyroptosis Signaling Pathway	2.02	0.213	-3.13	CASP3,DHX9,ELAVL1,GAS5,GBP1,GBP4,GSDME,KCNQ1OT1,MAPK1,NLRC4,NLRP2,PRKAR2A,RHOA,TLR2,TLR4,TLR5,TLR8,TNFRSF1A,TNFRSF1B,TXNIP	SR_3306	20
Integrin Signaling	6.92	0.226	-3.13	ACTA2,ACTB,ACTG1,ACTN1,ACTR2,ACTR3,ARPC1A,ARPC1B,ARPC2,ARPC3,ARPC4,ARPC5,ASAP1,CAV1,CRK,CTTN,DOCK1,GRB2,GSK3B,GSN,ITGAX,ITGB5,ITGB8,LIMS1,MAP3K11,MAPK1,MYL5,NCK2,PAK2,PARVB,PDGFB,PIK3R5,PPP1R12A,PTK2,PXN,RAC1,RALA,RAP1A,RAPGEF1,RHOA,RHOF,RHOG,RHOQ,RHOV,ROCK1,TLN1,TSPAN2,WIPF1	Topotecan_Hydrochloride	48
Cilium Assembly	0	0.0245	2.236	DYNLL2,PKD1,TUBA1A,TUBA1C,TUBB4B	JQ_1	5
Netrin Signaling	4.89	0.214	-3.124	ABLIM3,ACTR2,ACTR3,ARPC1A,ARPC1B,ARPC2,ARPC3,ARPC4,ARPC5,CACNA1C,CACNA2D4,CAMK2A,DOCK1,DPYSL4,DRAXIN,GOSR1,ITPR1,ITPR2,MAPK1,NCK2,NFKB2,NSF,PGK1,PIK3R5,PPP3CA,PRKACB,PRKAR1B,PRKCA,PRKCB,PTK2,RAC1,RHOA,TIAM1,TRIO,UNC5B,VAMP2,VTI1A	Topotecan_Hydrochloride	37
CDC42 Signaling	0	0.0938	-3.087	ACTR2,ACTR3,APC,ARHGEF6,ARPC1B,ARPC2,ARPC3,ARPC4,ARPC5L,CD247,CD3G,CDC42EP5,CDC42SE1,CFL1,CLIP1,DIAPH1,EXOC3,EXOC6B,FCER1G,FOS,HLA-A,HLA-DOA,HLA-DPA1,HLA-DQA1,HLA-DQA2,HLA-DRB1,HLA-DRB5,IQGAP2,ITGA7,ITGAL,ITGAX,ITGB2,ITGB3,ITGB5,ITGB7,LIMK1,MAP3K11,MAPK13,MAPK8,MYL12B,MYL5,MYL6,MYL6B,PAK2,PARD6A,PRKCZ,RAF1,RALA,SRC,TRBC2,VAV1,VAV2,WAS,WIPF1	Vorinostat	54
Systemic Lupus Erythematosus in B Cell Signaling Pathway	0	0.0609	-3.086	AKT3,CALM1 (includes others),CCND1,CCND2,CCND3,CD22,CD40,CD72,CTNNB1,FOS,FOXO3,FYN,HCK,IFIT3,IFNGR2,IGHM,IGKC,IL15,ISG15,KRAS,LILRB3,MAPK1,MRAS,MYC,MYD88,PIK3AP1,PRKCA,PRKCD,RAC2,RALA,RALB,RAP1A,RELB,SRC,STAT2,TLR8,TNF,TNFSF10,TNFSF12,TNFSF13B,TNFSF14,TNFSF15,TNFSF8,TYK2	AEE788	44
TCF dependent signaling in response to WNT	3.52	0.211	-3.086	AKT1,AKT2,ASH2L,AXIN1,CDC73,CSNK1E,CSNK1G2,CTBP1,CTNNBIP1,CUL3,EP300,FRAT2,FZD5,H2AX,H2BC15,HDAC1,MYC,PPP2CB,PPP2R1A,PPP2R5C,PSMA1,PSMA3,PSMA4,PSMB6,PSMB7,PSMB9,PSMC2,PSMD11,PSMD12,PSMD7,PSMD9,PSME1,PSME3,PYGO2,RPS27A,TLE3,TLE5,TRRAP,UBA52,UBB,XIAP,XPO1	SR_3306	42
Coronavirus Pathogenesis Pathway	12.8	0.235	-3.063	ACE,ATF4,ATP6AP1,CCL2,CCND1,CTSL,DDIT3,E2F1,E2F8,EEF1A1,FAU,FOS,HDAC11,HDAC6,HIF1A,IL17RA,MAPK1,MT-RNR1,MT-RNR2,NFKBID,NFKBIE,NPM1,OAS1,OAS3,PA2G4,RELB,RPS11,RPS12,RPS13,RPS14,RPS15,RPS15A,RPS16,RPS19,RPS2,RPS25,RPS27,RPS28,RPS3,RPS4Y1,RPS8,RPS9,SERPINE1,STAT2,TP53,TRIM25,TYK2,ZC3HAV1	AEE788	48
GNRH Signaling	2.23	0.188	-3.053	ADCY3,ADCY7,CACNA2D4,CALM1 (includes others),CAMK2G,CREB1,FOS,GNA11,GNA15,GNAI3,GNAS,GNB4,GNG12,GRB2,HBEGF,JUN,KRAS,MAP2K3,MAP3K11,MAP3K12,MAP3K3,MAP3K7,MAPK1,MAPK10,MAPK3,MAPK7,MMP2,PAK2,PRKAR2A,PRKCD,RAC1,RALB,RAP2B,RASD1,RRAS,SOS2	SR_3306	36
Cell Cycle Control of Chromosomal Replication	3.87	0.232	-3.051	CDC45,CDC6,CDK17,CDK4,CDK6,MCM4,MCM5,MCM6,MCM7,ORC1,PCNA,TOP2A,TOP2B	Abemaciclib	13
Cilium Assembly	12.1	0.368	5.196	ACTR1A,AHI1,AKAP9,ALMS1,ARL3,ARL6,ASAP1,ATAT1,B9D1,BBS7,BBS9,CC2D2A,CCP110,CCT5,CDK1,CEP131,CEP70,CEP78,CEP97,CETN2,CLUAP1,CSNK1D,CYS1,DCTN3,DYNC1H1,DYNC2I1,DYNC2LI1,DYNLL2,DYNLRB2,DYNLT2B,EXOC3,HSP90AA1,IFT122,IFT140,IFT20,IFT22,IFT25,IFT27,IFT43,IFT46,IFT52,IFT56,IFT57,IFT70A,IFT80,IFT81,IFT88,IQCB1,KIF3A,KIF3B,KIF3C,LZTFL1,OFD1,PDE6D,PPP2R1A,PRKACA,PRKAR2B,RAB3IP,RP2,RPGRIP1L,TCP1,TCTN1,TCTN3,…	Vorinostat	75
Hedgehog 'off' state	4.31	0.186	-3.051	ADCY3,PRKACA,PSMA1,PSMA5,PSMB2,PSMB3,PSMC3,PSMC5,PSMD1,PSMD7,PSME2,PSME3,RBX1,TUBA1A,TUBA1B,TUBA1C,TUBA4A,TUBB2A,TUBB4B,TUBB6,UBC	AEE788	21
Hedgehog 'on' state	2.08	0.151	-3.051	CDC73,PSMA1,PSMA5,PSMB2,PSMB3,PSMC3,PSMC5,PSMD1,PSMD7,PSME2,PSME3,RBX1,UBC	AEE788	13
Glucose metabolism	2.23	0.163	-3.051	FBP1,GPI,HK2,HK3,MDH1,NUP155,NUP85,PFKFB2,PKM,SEC13,SEH1L,SLC37A2,TPI1	Everolimus	13
Class I MHC mediated antigen processing and presentation	11.5	0.253	-3.181	AREL1,ASB8,B2M,BCAP31,CALR,CANX,CD36,CDC20,CDC23,CDC27,CTSL,CTSS,CUL1,CUL2,CUL3,CYBA,CYBB,DTX3L,ELOB,ERAP1,FBXL3,FBXL5,FBXO2,FBXO30,FBXW5,HERC1,HLA-A,HLA-B,HLA-C,HLA-E,HLA-F,HLA-G,MGRN1,MRC1,MRC2,MYD88,NCF1,NCF2,PDIA3,PJA2,PSMA1,PSMA3,PSMA4,PSMB6,PSMB7,PSMB9,PSMC2,PSMD11,PSMD12,PSMD7,PSMD9,PSME1,PSME3,RBCK1,RNF111,RNF115,RNF130,RNF14,RNF19A,RNF19B,RNF220,RNF4,RNF6,RPS27A,SEC24C,SEC31A,SIAH2,TAP2,…	SR_3306	95
Systemic Lupus Erythematosus in B Cell Signaling Pathway	0	0.018	-3.051	CALM1 (includes others),CCND1,CCND2,FCGR2B,IFNGR2,IL1B,LILRB3,LTB,MAP2K2,MYD88,PIK3AP1,RAC2,TNFSF14	Lopinavir	13
Role of Hypercytokinemia/hyperchemokinemia in the Pathogenesis of Influenza	3.57	0.151	-3.051	CCL2,CCL4,CXCL10,CXCL8,IFIT2,IFIT3,IL10,IL1B,IL1RN,ISG15,OAS3,PYCARD,STAT1	ML314	13
Class I MHC mediated antigen processing and presentation	11	0.301	-1.787	ANAPC5,ATG7,BTBD1,BTBD6,BTK,CD14,CD36,CDC20,CTSV,CUL1,CUL7,CYBA,CYBB,DZIP3,ELOB,ELOC,FBXL16,FBXL20,FBXL3,FBXL5,FBXO10,FBXO15,FBXO2,FBXO27,FBXO30,FBXO31,FBXO32,FBXO6,FBXO7,FBXW4,FBXW5,FCGR1A,HERC5,HLA-A,HMGB1,KBTBD7,KCTD6,KEAP1,KLHL22,KLHL25,KLHL5,LRRC41,LTN1,MGRN1,MIB2,MRC1,MYD88,MYLIP,NCF1,NCF2,NCF4,PIK3R4,PJA2,PRKN,PSMA1,PSMA5,PSMA7,PSMB1,PSMB10,PSMB5,PSMD2,PSMD4,PSMD7,PSMD8,PSME1,PSME2,RBBP6,R…	Vorinostat	113
Class I MHC mediated antigen processing and presentation	4.14	0.128	0	ANAPC13,ASB8,B2M,CD14,CTSL,CTSS,CUL2,CYBB,ELOB,ELOC,FBXL5,FBXO32,FBXW4,FBXW5,GAN,HLA-A,HLA-B,HLA-C,HLA-E,HLA-F,KLHL21,MRC1,MYD88,MYLIP,PSMA1,PSMA5,PSMB2,PSMB3,PSMC3,PSMC5,PSMD1,PSMD7,PSME2,PSME3,RBX1,RNF130,S100A8,S100A9,SIAH1,SPSB1,STX4,TAPBP,TRIM4,UBC,UBE2A,UBE2B,UBE2D2,UBE2R2	AEE788	48
Translocation of SLC2A4 (GLUT4) to the plasma membrane	5.23	0.183	-3.051	ACTB,CALM1 (includes others),RAB13,STX4,TBC1D1,TUBA1A,TUBA1B,TUBA1C,TUBB4B,TUBB6,YWHAB,YWHAH,YWHAZ	PQR620	13
Class I MHC mediated antigen processing and presentation	7.16	0.152	0.662	ANAPC11,ANAPC13,B2M,CALR,CD14,CD36,CDC20,CTSL,CTSS,CUL1,CYBB,FBXL15,FBXO21,FBXW4,FBXW5,HERC4,HLA-A,HLA-B,HLA-C,HLA-E,HMGB1,HSPA5,KCTD7,KLHL21,KLHL5,LONRF1,MRC1,MRC2,MYD88,NCF1,PDIA3,PSMA7,PSMB4,PSMD11,PSMD4,RBX1,RNF114,RNF130,RNF41,RNF7,RPS27A,S100A8,S100A9,SOCS3,SPSB1,TAP2,TAPBP,TRIM11,TRIM4,UBA52,UBAC1,UBC,UBE2C,UBE2D4,UBE2J1,UBE2K,UBE2Q1	Abemaciclib	57
COPI-mediated anterograde transport	3.54	0.127	-3.051	ARF3,CAPZB,CD59,COPB2,KDELR1,NSF,RAB1A,RAB1B,TUBA1A,TUBA1B,TUBA1C,TUBB4B,TUBB6	PQR620	13
Class I MHC mediated antigen processing and presentation	4.01	0.096	0.667	CANX,CD36,CDC34,CTSL,CTSS,FBXO32,FBXO9,HLA-A,HLA-B,HLA-C,HLA-E,HLA-F,HMGB1,KBTBD6,KLHL21,NCF4,PSMA7,PSMD1,PSMD13,PSME2,PSME3,RBX1,RNF41,S100A8,S100A9,SEC23A,SIAH1,SIAH2,SPSB1,UBE2B,UBE2C,UBE2G2,UBE2J1,UBE2R2,WSB1,ZNRF1	ML314	36
Activation of NMDA receptors and postsynaptic events	4.47	0.179	-3.051	CALM1 (includes others),CAMK1,CAMK2G,GRIN2D,KRAS,NRGN,PRKACA,RAC1,TUBA1A,TUBA1B,TUBA1C,TUBA4A,TUBB2B,TUBB4B,TUBB6	Rapamycin	15
Class I MHC mediated antigen processing and presentation	9.71	0.213	1.118	ANAPC10,ANAPC11,ANAPC13,ASB8,ATG7,B2M,CD36,CDC20,CTSL,CTSS,CUL3,CYBA,CYBB,ELOB,FBXL20,FBXO22,FBXO32,FBXO7,FBXW11,FBXW4,FBXW5,HLA-A,HLA-B,HLA-C,HLA-E,HLA-F,HLA-G,HSPA5,KLHL2,KLHL21,KLHL25,MRC1,MYLIP,NCF2,NPEPPS,PJA1,PSMA3,PSMA4,PSMA7,PSMB4,PSMB5,PSMB7,PSMB8,PSMC2,PSMD4,PSME1,PSME2,RNF114,RNF115,RNF130,RNF19B,RNF213,RNF217,RPS27A,S100A8,SKP2,SOCS1,TAP1,TAP2,TAPBP,TLR2,TRIM32,TRIP12,UBA52,UBAC1,UBB,…	Topotecan_Hydrochloride	80
Formation of WDR5-containing histone-modifying complexes	2.94	0.31	-3.051	ASH2L,DR1,KANSL2,KMT2B,KMT2C,MCRS1,NCOA6,PAXIP1,PHF20L1,PSIP1,TADA3,TASP1,WDR82	SR_3306	13
SUMOylation of DNA replication proteins	2.64	0.289	-3.051	NUP155,NUP210,NUP42,NUP58,NUP62,NUP85,NUP93,PCNA,PIAS4,POM121/POM121C,SUMO3,TOP2B,TPR	SR_3306	13
TP53 Regulates Transcription of Cell Cycle Genes	2.28	0.265	-3.051	BTG2,CCNA2,CNOT1,CNOT7,CNOT8,CNOT9,E2F4,EP300,PCNA,RGCC,TNKS1BP1,TP53,ZNF385A	SR_3306	13
α-Adrenergic Signaling	2.12	0.183	-3.051	ADCY3,CALM1 (includes others),GNA12,GNA15,GNAI1,GNAI2,GNAQ,GNAS,GNB1,GNB4,ITPR1,ITPR2,MAPK1,PHKB,PRKACB,PRKAR1B,PRKCA,PRKCB,RALA,RAP1A	Topotecan_Hydrochloride	20
Prolactin Signaling	1.48	0.168	-3.051	CEBPB,FOS,GRB2,JUN,KCNMA1,KCNMB1,MAPK1,MYC,PIK3R5,PRKCA,PRKCB,RALA,RAP1A,SOCS1,STAT1,TCF7	Topotecan_Hydrochloride	16
Cristae formation	3.23	0.419	-3.051	APOO,ATP5F1A,ATP5F1E,ATP5MC2,ATP5MC3,ATP5MF,ATP5MG,ATP5PB,DNAJC11,HSPA9,IMMT,MICOS13,SAMM50	Vorinostat	13
Docosahexaenoic Acid (DHA) Signaling	2.48	0.16	-3.042	ADAM10,ADCY3,APH1B,BAX,BCL2,BID,BIK,CAT,CCL20,CREB3,CYCS,FABP5,FAS,GNAQ,GNAS,GSK3B,IL1B,ITPR1,ITPR2,KCNMA1,MAPK1,MFSD2A,NFE2L2,PDGFB,PIK3R5,PLA2G7,PLCD3,PNPLA2,PRKAB1,PRKAB2,PRKACB,PRKAR1B,PRKCA,PRKCB,PTGS2,RELA,SERPINF1,SYT17,TNF,VEGFA	Topotecan_Hydrochloride	40
Signaling by ROBO receptors	3.51	0.241	-3.024	CAP1,CLASP1,CUL2,ELOB,PAK2,PRKAR2A,PSMA1,PSMA3,PSMA4,PSMB6,PSMB7,PSMB9,PSMC2,PSMD11,PSMD12,PSMD7,PSMD9,PSME1,PSME3,RAC1,RHOA,RPS27A,SOS2,SRGAP2,UBA52,UBB,USP33,VASP	SR_3306	28
Neutrophil Extracellular Trap Signaling Pathway	8.83	0.28	-3.024	AKT1,ATP5F1A,ATP5F1E,ATP5PB,C1QA,CAMP,CASP10,CASP8,CCL5,CCR1,CCR5,CD14,CD209,CERT1,CLEC7A,COL18A1,COL22A1,COL8A2,COL9A3,CXCL8,CYBB,CYC1,DOCK1,FCGR3A/FCGR3B,FGR,FYN,HCK,HMGB1,IGKC,IGLC3,IL10,ITGAL,ITGB2,LAIR1,LYN,MAP2K3,MAP2K6,MAPK13,MAPK3,MAPK8,MCL1,MLKL,MMP9,MT-ND1,MT-ND4L,NCF1,NCF2,NDUFA10,NDUFA12,NDUFA2,NDUFA6,NDUFB2,NDUFB3,NDUFB6,NDUFB8,NDUFB9,NDUFS1,NDUFS6,NDUFS8,NFKB1,ORAI1,ORAI2,ORAI3,PAM1…	Vorinostat	112
Regulation of IL-2 Expression in Activated and Anergic T Lymphocytes	0	0.0606	-3.024	BCL10,CALM1 (includes others),CD247,CD3G,FCER1G,FOS,FYN,MAPK3,MAPK8,MRAS,NFATC1,NFKB1,NFKBIB,NFKBID,NFKBIE,NRAS,PPP3CC,RAC1,RAF1,RALA,RALB,RAP2A,RRAS,RRAS2,TGFBR1,TRBC2,VAV1,VAV2	Vorinostat	28
Integrin Signaling	3.18	0.137	-3	ACTA2,ACTB,ACTG1,ACTN1,ACTR2,ACTR3,ARF3,ARPC1B,ARPC2,CAPNS1,DOCK1,GSN,ITGAM,ITGB2,ITGB5,LIMS1,MYL12A,NEDD9,PFN1,PIK3CG,PPP1R12A,RAC1,RAC2,RALB,RAP1A,TLN1,TSPAN4,VASP,VCL	Abemaciclib	29
Class I MHC mediated antigen processing and presentation	6.88	0.104	1.121	CALR,CDC23,CTSL,CTSS,CYBB,FBXO32,FBXW4,HLA-A,HLA-B,HLA-C,HLA-E,HLA-F,HSPA5,KLHL21,MRC1,MYD88,NCF2,PDIA3,PRKN,PSMC2,PSMD1,PSMD12,PSMD4,PSME3,RNF114,RNF130,RNF19B,RNF41,S100A9,STX4,TRIM32,UBC,UBE2B,UBE2C,UBE2D3,UBE2F,UBE2R2,UBE2Z,UBR2	PQR620	39
Glycolysis I	4.15	0.333	-3	ENO1,FBP1,GAPDH,GPI,PFKP,PGAM1,PGK1,PKM,TPI1	AEE788	9
Gluconeogenesis I	4.15	0.333	-3	ENO1,FBP1,GAPDH,GPI,MDH1,MDH2,ME1,PGAM1,PGK1	AEE788	9
Superpathway of Cholesterol Biosynthesis	3.87	0.31	-3	ACAT1,ACAT2,EBP,FDPS,HMGCR,HMGCS1,IDI1,MSMO1,MVK	AEE788	9
Class I MHC mediated antigen processing and presentation	4.25	0.104	1.121	AREL1,ASB1,B2M,BCAP31,BTBD6,CANX,CD36,CDC20,CDC34,CTSL,CTSS,CUL3,ELOB,FBXO32,FBXW4,HLA-A,HLA-B,HLA-C,HLA-E,HLA-F,KLHL21,MYD88,NCF2,PSMC2,PSME3,RBX1,RNF114,RNF19A,RNF41,S100A8,S100A9,TRIM4,UBA6,UBC,UBE2C,UBE2K,UBE2R2,UBE2S,WSB1	Rapamycin	39
Class I MHC mediated antigen processing and presentation	1.89	0.0507	1.147	BCAP31,CD36,CDC20,CTSL,CTSS,ELOB,FBXO32,KEAP1,KLHL21,NCF1,PSME2,S100A8,S100A9,SPSB1,UBB,UBC,UBE2B,UBE2C,VHL	Resatorvid	19
Cell Cycle Control of Chromosomal Replication	1.67	0.161	-3	CDC45,CDK1,CDK6,CHEK2,MCM3,MCM5,PCNA,RPA1,TOP2A	Everolimus	9
Class I MHC mediated antigen processing and presentation	6.71	0.152	1.457	ASB1,ASB8,ATG14,BECN1,CANX,CD36,CDC34,CTSL,CTSS,CUL2,CYBB,DTX3L,ELOC,FBXO32,FCGR1A,HERC4,HLA-A,HLA-B,HLA-C,HLA-E,HLA-F,HLA-G,HSPA5,KBTBD8,KLHL21,MYD88,MYLIP,NCF2,NCF4,PSMA7,PSMB7,PSMD1,PSMD12,PSMD4,PSME2,PSME3,RBX1,RNF19B,RNF41,S100A8,S100A9,SEC13,SEC31A,SOCS3,SPSB1,TRIM11,TRIM4,UBB,UBC,UBE2B,UBE2C,UBE2D3,UBE2G2,UBE2R2,VAMP8,WSB1,ZNRF1	Everolimus	57
Glucose metabolism	3.54	0.113	-3	FBP1,HK2,HK3,MDH1,MDH2,NUP155,PFKP,PKM,TPI1	Lopinavir	9
RHOA Signaling	2.21	0.0726	-3	ACTB,ACTR2,ACTR3,ARPC2,CFL1,EZR,MSN,MYL12A,RHOA	Lopinavir	9
Class I MHC mediated antigen processing and presentation	0.71	0.0293	1.508	CTSS,ELOB,HLA-A,PSMA7,RNF130,S100A8,S100A9,SPSB1,UBB,UBE2B,UBE2C	Perphenazine	11
Class I MHC mediated antigen processing and presentation	2.2	0.0507	1.606	CANX,CD14,CDC20,CTSS,CYBA,FBXW4,FCGR1A,HLA-A,HLA-B,HLA-C,HLA-E,HLA-F,MYD88,PSMB5,PSME3,SOCS3,UBC,UBE2C,UBE2K	Lopinavir	19
Class I MHC mediated antigen processing and presentation	6.47	0.131	1.857	ANAPC11,ANAPC5,ASB1,CANX,CD14,CDC20,CDC34,CTSL,CTSS,CUL3,ELOC,FBXO10,FBXO21,FBXO32,FBXO41,FBXO9,FBXW5,HLA-A,HLA-B,HLA-C,HLA-F,HSPA5,KLHL21,MRC1,MYD88,NCF2,NCF4,NPEPPS,PSMA7,PSME3,RBX1,RNF114,RNF138,RNF19B,RNF41,S100A8,S100A9,SIAH1,SIAH2,SPSB1,TAP2,UBB,UBC,UBE2B,UBE2D3,UBE2G2,UBE2R2,UBE2Z,UBE3C	GSK805	49
Role of JAK family kinases in IL-6-type Cytokine Signaling	1.83	0.114	-3	BIRC5,CCND1,FOS,HSP90AA1,IL10,MCL1,MYC,OSM,STAT1	ML314	9
Class I MHC mediated antigen processing and presentation	5.37	0.072	2.502	ARIH2,BLMH,CANX,CD36,CDC20,HLA-A,HLA-C,HMGB1,HSPA5,KLHL21,MYD88,PDIA3,PSMA1,PSMB2,PSMB5,PSMC5,PSMD13,PSMD4,PSMD6,RLIM,S100A8,S100A9,SEC13,SEC24D,SIAH1,UBC,UBE2C	Cyclosporin_A	27
RHOA Signaling	2.81	0.0726	-3	ACTB,ACTG1,ACTR2,ARPC2,ARPC5L,EZR,LPAR1,MYL6,PFN1	Perphenazine	9
PD-1, PD-L1 cancer immunotherapy pathway	7.13	0.178	-3	AKT3,CDKN1B,CSNK2A2,HLA-A,HLA-B,HLA-C,HLA-DOA,HLA-DPA1,HLA-DPB1,HLA-DQA1,HLA-DQA2,HLA-DQB1,HLA-DRA,HLA-E,HLA-F,IFNGR1,IL2RG,JAK2,STAT5A	PQR620	19
Activation of gene expression by SREBF (SREBP)	4.45	0.22	-3	DHCR7,FASN,FDPS,HMGCR,HMGCS1,IDI1,RXRA,SCD,SREBF2	PQR620	9
Class I MHC mediated antigen processing and presentation	1.92	0.0373	2.673	CANX,CD36,CTSL,HLA-A,HLA-B,HLA-C,HSPA5,MYD88,PDIA3,PSMD14,S100A8,UBB,UBE2D1,UBE2R2	Retinoic_acid	14
Class I MHC mediated antigen processing and presentation	4.32	0.0747	3.402	B2M,BTK,CD14,CD36,CTSL,CTSS,ELOB,FCGR1A,HLA-A,HLA-B,HLA-C,HLA-E,KLHL21,MRC1,MYD88,NCF2,PSMB1,PSMD2,S100A8,S100A9,SEC23B,SPSB1,TLR4,UBA52,UBB,UBC,UBE2B,UBE2C	JQ_1	28
SUMOylation of transcription cofactors	4.44	0.364	-3	CBX4,CBX8,CTBP1,DDX17,DDX5,EP300,MBD1,NCOA1,NCOR2,NRIP1,PARK7,PHC2,PIAS4,SAFB,SUMO3,ZNF131	SR_3306	16
Regulation of mitotic cell cycle	4.41	0.284	-3	ANAPC15,CCNA2,CDC20,CDC23,CDC27,CUL1,PSMA1,PSMA3,PSMA4,PSMB6,PSMB7,PSMB9,PSMC2,PSMD11,PSMD12,PSMD7,PSMD9,PSME1,PSME3,RB1,RPS27A,UBA52,UBB,UBE2C,UBE2D1	SR_3306	25
Circadian Clock	4.3	0.322	-3	BMAL1,CREB1,CSNK1E,CUL1,EP300,FBXL3,MED1,MEF2D,NCOA1,NCOA6,NR1D1,NRIP1,PER2,PPP1CB,RPS27A,SMARCD3,UBA52,UBB,USP46	SR_3306	19
TGF-β Signaling	1.58	0.196	-3	ACVR1B,EP300,FOS,GRB2,HDAC1,JUN,KRAS,MAP2K3,MAP3K7,MAPK1,MAPK3,PIAS4,RALB,RAP2B,RASD1,RNF111,RRAS,SOS2,TAB1	SR_3306	19
Cell Cycle Control of Chromosomal Replication	0.609	0.161	-3	CDC45,CDK7,MCM3,MCM6,PCNA,POLA2,PRIM2,RPA2,TOP2B	SR_3306	9
Reelin Signaling in Neurons	3.1	0.196	-3	ACTR2,ACTR3,APOE,ARHGEF10L,ARPC1A,ARPC1B,ARPC2,ARPC3,ARPC4,ARPC5,CAMK2A,CRK,GRINA,GSK3B,LIMK1,LYN,MAP2K7,MAP3K10,MAP3K11,MAPK1,MAPK9,PAFAH1B1,PIK3R5,RAC1,RAP1A,RAPGEF1,RHOA	Topotecan_Hydrochloride	27
Gluconeogenesis I	2.97	0.333	-3	ENO1,FBP1,GAPDH,GPI,MDH1,ME1,ME2,PGAM1,PGK1	Topotecan_Hydrochloride	9
CCR3 Signaling in Eosinophils	2	0.172	-3	CALM1 (includes others),GNA12,GNA15,GNAI1,GNAI2,GNAQ,GNAS,GNB1,GNB4,ITPR1,ITPR2,LIMK1,MAPK1,PAK2,PIK3R5,PPP1R12A,PRKCA,PRKCB,RAC1,RALA,RAP1A,RHOA,ROCK1	Topotecan_Hydrochloride	23
Coronavirus Pathogenesis Pathway	17.3	0.27	-2.994	ATF4,ATP6AP1,CCL2,CCND1,CDK4,CTSL,DDIT3,E2F1,E2F8,EEF1A1,FAU,FOS,HDAC1,HDAC5,IL1B,IRF7,JUN,MAPK13,NFKBIA,NPC1,NPM1,PYCARD,RBL1,RPS10,RPS11,RPS12,RPS13,RPS14,RPS15,RPS15A,RPS16,RPS17,RPS18,RPS19,RPS2,RPS23,RPS25,RPS27,RPS27A,RPS28,RPS29,RPS3,RPS4X,RPS4Y1,RPS5,RPS6,RPS7,RPS8,RPS9,SERPINE1,STAT1,TGFBR1,TGFBR2,TP53,ZC3HAV1	Abemaciclib	55
CLEAR Signaling Pathway	4.46	0.0737	0.218	ASAH1,ATF4,ATP6V0B,ATP6V0D2,ATP6V1C2,ATP6V1G1,BMP6,CTSD,GLA,HEXA,HGF,PLBD2,PRKCA,PRKCD,PTPA,RALA,SEC13,SESN2,TNF,YWHAB,YWHAH	Cyclosporin_A	21
Transcriptional regulation of white adipocyte differentiation	3.4	0.262	-2.985	CCND3,CD36,CEBPA,CEBPD,EP300,MED1,MED14,MED19,MED25,MED29,MED30,MED6,MED7,MED8,NCOA1,NCOA6,NCOR2,SMARCD3,SREBF2,THRAP3,ZNF467,ZNF638	SR_3306	22
Netrin Signaling	1.36	0.11	-2.982	ACTR2,ACTR3,ADORA2B,ARPC1B,ARPC2,DOCK1,DPYSL2,ITPR2,PGK1,PIK3CG,PPP3CA,PRKACA,PRKCA,PRKCB,RAC1,RAC2,TIAM1,TRIO,VASP	Abemaciclib	19
Regulation of the Epithelial Mesenchymal Transition by Growth Factors Pathway	1	0.099	-2.982	DOCK10,FGFR1,FOS,ID2,JUN,MAP2K3,MAPK13,PARD6A,PDGFRA,PIK3CG,RAC1,RALB,RAP1A,TGFBR1,TGFBR2,TNFSF10,TNFSF13B,TNFSF14,TNFSF8	Abemaciclib	19
CLEAR Signaling Pathway	7.51	0.151	0.309	ASAH1,ATF4,ATP6AP1,ATP6V0B,ATP6V0D2,ATP6V0E1,ATP6V1B2,ATP6V1F,ATP6V1G1,ATP6V1H,BNIP3,CTSB,CTSD,DDIT4,FNIP1,HEXA,HPS1,ITPR2,LAMP1,LAMTOR1,MAPK6,MCOLN1,MITF,MRAS,PRKCE,PTPA,RAB7A,RALA,RAP2B,RHEB,RRAGC,RRAS2,RXRA,SESN2,SLC36A1,TFEB,TGFBR1,TGFBR2,TNFRSF11A,UVRAG,VEGFA,YWHAB,YWHAH	GSK805	43
Fc epsilon receptor (FCERI) signaling	0.98	0.0971	-2.982	CALM1 (includes others),FOS,FYN,GAB2,IGKC,KRAS,LAT2,MAPK1,PSMA1,PSMA5,PSMB2,PSMB3,PSMC3,PSMC5,PSMD1,PSMD7,PSME2,PSME3,UBC,UBE2D2	AEE788	20
14-3-3-mediated Signaling	5.21	0.197	-2.982	BAD,CDKN1B,ELK1,GRB2,PIK3R3,PIK3R5,PLCB2,PRKCA,PRKCD,RALA,RALB,RAP2B,RPS6KA1,TNF,TUBA1A,TUBA1B,TUBA1C,TUBB,TUBB4A,TUBB4B,VIM,YWHAB,YWHAE,YWHAG,YWHAH	Everolimus	25
Neutrophil Extracellular Trap Signaling Pathway	1.63	0.0475	-2.982	ATP5F1A,ATP5F1B,C1QC,COL22A1,CYC1,IL1B,ITPR2,MMP2,MMP9,MT-ND2,MT-ND4,NCF1,NDUFAB1,NDUFB6,PLA2G7,RAC2,SLC25A4,SLC25A5,YES1	Resatorvid	19
Hedgehog 'off' state	2.97	0.23	-2.982	ADCY3,ADCY7,CUL1,GNAS,OFD1,PRKAR2A,PSMA1,PSMA3,PSMA4,PSMB6,PSMB7,PSMB9,PSMC2,PSMD11,PSMD12,PSMD7,PSMD9,PSME1,PSME3,RPS27A,TUBA1A,TUBA1B,TUBA1C,TUBB4B,UBA52,UBB	SR_3306	26
RNA polymerase II transcribes snRNA genes	2.3	0.229	-2.982	CDK7,ELL,GTF2A1,GTF2A2,GTF2E2,INTS10,INTS12,INTS14,INTS5,INTS9,NCBP2,PHAX,POLR2E,POLR2J,POLR2L,RPRD1A,TAF11,TAF9,ZNF143	SR_3306	19
Signaling by the B Cell Receptor (BCR)	2.29	0.194	-2.959	BCL10,CALM1 (includes others),CD22,CUL1,DAPP1,FKBP1A,GRB2,KRAS,LYN,MAP3K7,NFKBIE,ORAI1,PIK3CD,PPIA,PPP3CA,PSMA1,PSMA3,PSMA4,PSMB6,PSMB7,PSMB9,PSMC2,PSMD11,PSMD12,PSMD7,PSMD9,PSME1,PSME3,PTPN6,RPS27A,SYK,UBA52,UBB	SR_3306	33
PI3K Signaling in B Lymphocytes	0	0.0594	-2.921	AKT1,AKT2,ATF5,ATF6,ATF7,BCL10,CALM1 (includes others),CAMK2G,CBL,CD81,CREB1,DAPP1,FCGR2B,FOS,IGHG2,JUN,KRAS,LYN,MAPK1,MAPK3,NFKBIE,PDIA3,PDPK1,PIK3CD,PIK3CG,PLEKHA2,PLEKHA3,PPP3CA,RAC1,RALB,RAP2B,RASD1,RRAS,SYK,TLR4	SR_3306	35
Systemic Lupus Erythematosus in B Cell Signaling Pathway	0	0.0609	-2.897	BAD,CALM1 (includes others),CCND1,CCND2,CCND3,CD40,CSK,CTNNB1,CXCL8,FCGR2A,FCGR2C,FYN,GAB1,GRB2,HCK,IFIT2,IFIT3,IFNGR2,IGHM,IL10,INPP5D,LILRB3,LTB,MAP4K4,MYC,MYD88,PDCD1,PIK3R3,PIK3R5,PRKCA,PRKCD,RAC1,RAC2,RALA,RALB,RAP2B,RELA,RELB,STAT1,SYK,TICAM1,TNF,TNFSF8,TNFSF9	Everolimus	44
CLEAR Signaling Pathway	7.24	0.211	0.775	ATP6AP1,ATP6V0B,ATP6V0D2,ATP6V1A,ATP6V1B2,ATP6V1E2,ATP6V1F,ATP6V1G1,ATP6V1H,BLOC1S1,BNIP3,CD63,CREB3,CTSA,CTSB,DDIT4,FLT1,GAA,GLA,GNS,GSK3B,HEXA,ITPR1,ITPR2,LAMP1,LAMTOR2,LAMTOR5,MAPK1,MAPK9,MITF,NAGLU,NAGPA,NEU1,PDGFB,PPARA,PPP2R1A,PPP2R5A,PPP3CA,PRKAB1,PRKAB2,PRKCA,PRKCB,PSAP,PTPA,RAB7A,RALA,RAP1A,RHEB,SESN2,SLC36A1,STK11,STK4,TGFBR2,TLR2,TNF,VEGFA,VPS11,VPS8,YWHAB,YWHAZ	Topotecan_Hydrochloride	60
Natural Killer Cell Signaling	2.98	0.136	-2.887	B2M,CD48,CFL1,FCGR3A/FCGR3B,HCST,HLA-A,HLA-B,HLA-C,HLA-E,HSPA5,HSPA8,HSPA9,LILRB1,MAP2K3,MAP3K3,MAP3K4,MAPK13,MICA,MICB,MYD88,PIK3CG,RAC1,RAC2,RALB,RAP1A,RASSF5,TNFSF10	Abemaciclib	27
Factors involved in megakaryocyte development and platelet production	1.52	0.132	-2.887	ACTB,CAPZB,DOCK1,DOCK10,DOCK5,HDAC1,MAFF,MICAL1,PRKACA,RAC1,SH2B3,TP53	Abemaciclib	12
Fcγ Receptor-mediated Phagocytosis in Macrophages and Monocytes	5.07	0.128	-2.887	ACTB,ACTG1,ARPC2,ARPC4,FCGR3A/FCGR3B,HCK,HMOX1,PRKCA,PRKCD,PTK2B,RAC2,VASP	Cyclosporin_A	12
Actin Cytoskeleton Signaling	3.53	0.139	-2.887	ACTB,ACTG1,ACTR2,ACTR3,ARPC2,ARPC4,BCAR1,CFL1,CSK,CYFIP1,EZR,GNA13,GRB2,GSN,ITGAM,ITGAX,ITGB3,MSN,MYL6,NCKAP1,NCKAP1L,PAK1,PDGFA,PFN1,PIK3R3,PIK3R5,RAC1,RAC2,RALA,RALB,RAP2B,TIAM1,TMSB10/TMSB4X,VCL	Everolimus	34
CLEAR Signaling Pathway	3.32	0.0737	1.091	ATP6V0B,ATP6V0D1,ATP6V0D2,CD63,CTSA,CTSB,CTSD,DDIT4,FLT1,GLMP,LAMP1,NEU1,PINK1,PPM1L,PSAP,PTPA,RAP2B,RXRA,SGSH,TGFB1,TLR4	JQ_1	21
Coronavirus Pathogenesis Pathway	9.83	0.137	-2.887	BCL2L11,CCL2,CCND1,CTSL,JAK1,MT-RNR1,NPC1,OAS3,RPS10,RPS11,RPS12,RPS14,RPS15,RPS15A,RPS16,RPS18,RPS2,RPS20,RPS23,RPS25,RPS27,RPS28,RPS3,RPS4X,RPS8,RPS9,SERPINE1,TGFB1	JQ_1	28
Translocation of SLC2A4 (GLUT4) to the plasma membrane	3.8	0.169	-2.887	ACTB,CALM1 (includes others),RALA,TBC1D1,TUBA1A,TUBA1B,TUBA1C,TUBA4A,TUBB4B,YWHAB,YWHAG,YWHAH	ML314	12
RNA Polymerase II Transcription	1.21	0.0805	-2.887	ALYREF,CPSF6,MAGOH,RNGTT,SRSF11,SRSF2,SRSF3,SRSF5,SRSF7,SRSF9,TAF15,THOC5	ML314	12
Processing of Capped Intronless Pre-mRNA	4.1	0.414	-2.887	CPSF6,CSTF1,CSTF3,LSM10,LSM11,NCBP2,NUDT21,SNRPB,SNRPD3,SNRPE,SNRPG,WDR33	SR_3306	12
Macropinocytosis Signaling	2.01	0.224	-2.887	ANKFY1,ARF6,CSF1R,ITGA5,ITGB2,ITGB5,KRAS,MRC1,PIK3CD,PIK3CG,PRKCD,RAC1,RALB,RAP2B,RASD1,RHOA,RRAS	SR_3306	17
Remodeling of Epithelial Adherens Junctions	8.22	0.368	-2.887	ACTA2,ACTB,ACTG1,ACTN1,ACTR2,ACTR3,APC,ARPC1A,ARPC1B,ARPC2,ARPC3,ARPC4,ARPC5,CTNNA1,EXOC2,IQGAP1,MAPRE2,NME1,RAB5B,RAB7A,RALA,TUBA1A,TUBA1B,TUBB,TUBB4B	Topotecan_Hydrochloride	25
Circadian Clock	3.13	0.254	-2.887	BMAL1,CHD9,CSNK1D,MEF2C,NCOA1,NCOR1,NFIL3,NR1D1,NRIP1,PPARA,RPS27A,TBL1X,TBL1XR1,UBA52,UBB	Topotecan_Hydrochloride	15
TP53 Regulates Metabolic Genes	7.81	0.273	-2.858	COX16,COX18,COX20,COX5B,COX6C,COX7B,COX8A,CYCS,DDIT4,GPI,LAMTOR2,LAMTOR5,MLST8,NDUFA4,PRDX1,PRDX5,PRKAG2,SCO1,TP53,TXN,YWHAB,YWHAE,YWHAG,YWHAH	Everolimus	24
Fcγ Receptor-mediated Phagocytosis in Macrophages and Monocytes	7.2	0.255	-2.858	ACTB,ACTG1,ACTR2,ACTR3,ARPC2,ARPC4,EZR,FCGR1A,FCGR2A,FCGR3A/FCGR3B,FYN,HCK,HMOX1,INPP5D,MYO5A,PAK1,PIK3R3,PLD1,PRKCA,PRKCD,RAC1,RAC2,SYK,VASP	Everolimus	24
CLEAR Signaling Pathway	5.02	0.0807	1.46	ASAH1,ATP6AP1,ATP6V0A1,ATP6V0B,ATP6V0D2,CD63,CTSD,CTSF,GLA,GLB1,HEXA,HEXB,HPS1,ITPR2,LAMP1,MITF,PINK1,RAP2A,TCIRG1,TGFBR1,TNFRSF1A,VEGFA,YWHAH	Resatorvid	23
Mitochondrial protein import	4.5	0.375	-2.858	ACO2,ATP5F1A,CHCHD10,CHCHD4,COA6,COQ2,CYC1,FXN,GRPEL2,HSPA9,IDH3G,LDHD,NDUFB8,PAM16,SAMM50,SLC25A4,SLC25A6,TIMM13,TIMM17A,TIMM50,TOMM20,TOMM40,TOMM70,VDAC1	Vorinostat	24
Coronavirus Pathogenesis Pathway	17.2	0.324	-2.853	ATP6AP1,ATP6V1A,BAX,BCL2,CASP1,CCL2,CCL5,CDK4,CTSL,CXCL8,DDIT3,E2F7,EEF1A1,FAU,FOS,HDAC4,IL17RA,IL1B,IL6,JUN,KPNB1,MAPK1,MAPK9,NFKB2,NPC1,OAS1,PA2G4,PTGS2,RAB7A,RELA,RELB,RPS10,RPS11,RPS12,RPS13,RPS14,RPS15,RPS15A,RPS16,RPS17,RPS18,RPS19,RPS2,RPS20,RPS23,RPS24,RPS25,RPS26,RPS27,RPS27A,RPS27L,RPS28,RPS29,RPS3,RPS4X,RPS5,RPS6,RPS9,SERPINE1,STAT1,STING1,TFDP1,TGFBR2,TRAF3,TRIM25,TYK2	Topotecan_Hydrochloride	66
Actin Nucleation by ARP-WASP Complex	4.01	0.194	-2.84	ACTR2,ACTR3,ARPC1A,ARPC2,ARPC4,ARPC5L,ITGA3,ITGAM,ITGB2,KRAS,MRAS,RAC2,RALA,RALB,RAP1A,RHOG,RND3,VASP	AEE788	18
Regulation of RUNX2 expression and activity	3.74	0.205	-2.84	CBFB,HIVEP3,PPARGC1B,PSMA1,PSMA5,PSMB2,PSMB3,PSMC3,PSMC5,PSMD1,PSMD7,PSME2,PSME3,RBX1,UBC	AEE788	15
Actin Cytoskeleton Signaling	1.6	0.0697	-2.84	ACTA2,ACTB,ACTR3,APC,ARPC1B,ARPC2,ARPC4,ARPC5,CFL1,GRB2,ITGAM,ITGB2,MYL12A,MYL6,PFN1,RHOA,TMSB10/TMSB4X	PQR620	17
PD-1, PD-L1 cancer immunotherapy pathway	4.3	0.159	-2.84	B2M,CSNK2A2,HLA-A,HLA-B,HLA-C,HLA-DMA,HLA-DMB,HLA-DPB1,HLA-DQA1,HLA-E,HLA-F,IFNGR2,LATS1,LCK,LCP2,PTPN11,STAT5A	Rapamycin	17
EPH-Ephrin signaling	3.89	0.16	-2.84	ACTB,ACTG1,ACTR2,ACTR3,ARPC2,ARPC4,ARPC5,CFL1,MMP2,MMP9,MYL12A,MYL6,PAK1,RAC1,RASA1	Rapamycin	15
Adrenomedullin signaling pathway	1.17	0.0804	-2.84	ADCY3,CALM1 (includes others),CRCP,FOS,GNA15,GRB2,IL1RN,ITPR2,KRAS,MAP2K3,MMP2,PLCB2,PRKACA,RALA,RALB,RELB	Rapamycin	16
Thrombopoietin Signaling	2.48	0.254	-2.84	FOS,GRB2,JUN,KRAS,MAPK1,MAPK3,MYC,PIK3CD,PIK3CG,PRKCD,RALB,RAP2B,RASD1,RRAS,SHC1,STAT1	SR_3306	16
Human Embryonic Stem Cell Pluripotency	1.26	0.104	-2.837	ACVR1,AXIN1,BMPR1B,FGFR1,HSP90AA1,HSP90AB1,HSP90B1,ID2,MAP2K3,MYC,PDGFRA,PDPK1,PIK3CG,PRKCA,PRKCB,RALB,RAP1A,RIF1,S1PR2,TGFBR1,TGFBR2	Abemaciclib	21
Protein folding	5.3	0.214	-2.837	ACTB,CCT2,CCT3,CCT5,CCT6A,FBXL5,FBXW4,FBXW5,GNB5,GNG7,PFDN1,SPHK1,TBCB,TP53,TUBA1A,TUBA1B,TUBA1C,TUBA4A,TUBB2A,TUBB4B,TUBB6	AEE788	21
Pathogen Induced Cytokine Storm Signaling Pathway	2.9	0.0566	-2.837	CCL2,CCL22,CCL3,CCL3L3,CCL4,CCL4L1/CCL4L2,CCL7,CERT1,COL15A1,CXCL5,CXCL8,FOS,IFNGR2,IL1A,IL1RN,LTB,MYC,MYD88,PPBP,TNF,TNFSF15	Cyclosporin_A	21
Netrin Signaling	1.75	0.121	-2.837	ABLIM3,ACTR2,ACTR3,ADORA2B,ARPC2,ARPC4,CASP9,FYN,GPAA1,ITPR2,PAK1,PGK1,PIK3R3,PIK3R5,PRKAG2,PRKCA,PRKCD,RAC1,RAC2,TIAM1,VASP	Everolimus	21
Actin Cytoskeleton Signaling	3.2	0.107	-2.837	ACTB,ACTG1,ACTR2,ACTR3,ARPC2,ARPC4,ARPC5,CFL1,GRB2,GSN,ITGAL,ITGAM,ITGAX,ITGB2,KRAS,MYL12A,MYL6,NCKAP1L,PAK1,PFN1,RAC1,RALA,RALB,RDX,TLN1,TMSB10/TMSB4X	Rapamycin	26
Glucose metabolism	4.37	0.263	-2.837	FBP1,GNPDA1,GPI,HK1,HK2,HK3,MDH1,NUP133,NUP205,NUP42,NUP62,NUP85,NUP93,PFKFB4,PFKP,PKM,POM121/POM121C,PPP2R1A,PRKACB,SLC37A2,TPR	Topotecan_Hydrochloride	21
Phagosome Formation	3.33	0.21	-2.833	ACTR2,ACTR3,ADGRA2,ADGRB2,ADGRE2,ADGRG2,ADGRG6,ADGRL1,ADORA1,ADORA2B,ADRB2,AKT1,AP1B1,AP1S2,AP1S3,APBB1IP,ARF6,ARFIP2,ARPC1B,ARPC2,ARPC3,ARPC4,ARPC5L,BCL10,C3AR1,C5AR1,CCR1,CCR5,CCRL2,CD14,CD209,CD36,CELSR1,CELSR2,CFL1,CHRM4,CLEC4E,CLEC7A,CLIP1,COLEC12,CR1,DIAPH1,DOCK1,ELMO1,F2R,F2RL1,FCER1G,FCGR1A,FCGR3A/FCGR3B,FGR,FPR2,FPR3,FYN,FZD1,FZD2,FZD9,GABBR1,GPR137C,GPR155,GPR183,GPR34,GPR68,GPR82,GPR84…	Vorinostat	146
Activation of the pre-replicative complex	2.71	0.242	-2.828	CDC45,CDC6,MCM4,MCM5,MCM6,MCM7,ORC1,POLE4	Abemaciclib	8
Cristae formation	12.7	0.581	-2.828	ATP5F1A,ATP5F1B,ATP5F1D,ATP5MC1,ATP5MC2,ATP5MC3,ATP5MF,ATP5MG,ATP5PB,ATP5PD,ATP5PF,ATP5PO,CHCHD6,HSPA9,IMMT,MICOS10,MT-ATP6,TMEM11	AEE788	18
Cellular response to hypoxia	5.36	0.24	-2.828	CUL2,ELOB,ELOC,HIF1A,HIGD1A,PSMA1,PSMA5,PSMB2,PSMB3,PSMC3,PSMC5,PSMD1,PSMD7,PSME2,PSME3,RBX1,UBC,UBE2D2	AEE788	18
NGF-stimulated transcription	2.83	0.231	-2.828	EGR2,F3,FOS,ID2,JUNB,JUND,NAB2,SRF,TRIB1	AEE788	9
CLEAR Signaling Pathway	6.88	0.284	1.565	AKT1,ASAH1,ATF4,ATP6AP2,ATP6V0B,ATP6V0D2,ATP6V1D,ATP6V1E2,ATP6V1F,BLOC1S1,BNIP3,CD63,CREB3L1,CREBBP,CTSA,CTSB,CTSD,CTSF,DDIT4,FGFR3,FLT1,GLA,GNB1L,GNPTG,GNS,HPS1,HPS3,IGF2R,LAMTOR1,LAMTOR4,LAMTOR5,MAPK13,MAPK3,MITF,MLST8,MRAS,NEU1,NPRL2,NRAS,PDGFRA,PINK1,PIP4P1,PLBD2,PPM1J,PPP2R1A,PPP2R2B,PPP2R3A,PPP3CC,PRKCB,PRKCD,PRKCZ,PRKN,PSAP,PTPA,RALA,RALB,RAP2A,RRAGA,RRAS,RRAS2,RXRA,SCPEP1,SEH1L,SESN2,SGSH…	Vorinostat	81
Carboxyterminal post-translational modifications of tubulin	1.86	0.178	-2.828	TUBA1A,TUBA1B,TUBA1C,TUBA4A,TUBB2A,TUBB4B,TUBB6,VASH1	AEE788	8
RNA Polymerase II Transcription	1.68	0.121	-2.828	ALYREF,CDC73,CPSF3,CSTF2,ELOA,ELOB,ELOC,GTF2A2,IWS1,LSM11,SNRPG,SRSF2,SRSF3,SRSF7,SRSF9,TAF13,TAF9,THOC5	AEE788	18
CLEAR Signaling Pathway	6.02	0.109	1.616	AKT3,ATP6V0D1,ATP6V0D2,ATP6V0E1,ATP6V1A,ATP6V1C1,ATP6V1D,CD63,CTSB,CTSD,CTSF,EIF2AK3,FLT1,HEXA,HIF1A,HPS5,LAMTOR5,MAPK6,MAPK7,PRKN,PTPA,RAB7A,RXRA,SGSH,SLC36A1,STK4,TGFBR1,TLR8,YWHAB,YWHAH,YWHAZ	PQR620	31
Mitochondrial protein import	6.24	0.281	-2.828	ACO2,ATP5F1A,ATP5F1B,ATP5MC1,CHCHD10,CS,CYC1,GFER,HSPD1,LDHD,NDUFB8,SLC25A4,SLC25A6,TIMM17A,TIMM21,TOMM20,TOMM22,TOMM40	Everolimus	18
PI Metabolism	0.579	0.0976	-2.828	ARF3,INPP5D,MTMR10,PI4K2A,PIK3R3,PIK3R5,TNFAIP8L2,TNFAIP8L3	Everolimus	8
Glycolysis I	3.85	0.296	-2.828	ENO1,FBP1,GAPDH,GPI,PGAM1,PGK1,PKM,TPI1	GSK805	8
Gluconeogenesis I	3.85	0.296	-2.828	ENO1,FBP1,GAPDH,GPI,MDH1,ME1,PGAM1,PGK1	GSK805	8
Glycolysis I	6.45	0.296	-2.828	ENO1,FBP1,GAPDH,PFKP,PGAM1,PGK1,PKM,TPI1	Lopinavir	8
HSP90 chaperone cycle for steroid hormone receptors in the presence of ligand	3.99	0.145	-2.828	CAPZA2,FKBP5,HSP90AA1,TUBA1A,TUBA1B,TUBA1C,TUBB4B,TUBB6	Lopinavir	8
CLEAR Signaling Pathway	5.07	0.0632	1.886	ASAH1,ATP6V0B,ATP6V1C2,BMP6,CTSD,DDIT4,FLT1,GUSB,HIF1A,HPS3,PRKCD,PRKCE,PSAP,RRAS,RXRA,SESN2,SLC36A1,TNFRSF1B	Retinoic_acid	18
Remodeling of Epithelial Adherens Junctions	7.91	0.235	-2.828	ACTA2,ACTB,ACTR3,APC,ARPC1B,ARPC2,ARPC4,ARPC5,DNM3,RAB5C,RAB7A,TUBA1A,TUBA1B,TUBA1C,TUBB4B,TUBB6	PQR620	16
Gap junction trafficking and regulation	4.24	0.235	-2.828	ACTB,AP2M1,DAB2,TUBA1A,TUBA1B,TUBA1C,TUBB4B,TUBB6	PQR620	8
CLEAR Signaling Pathway	8.41	0.179	1.98	ASAH1,ATF4,ATP6AP1,ATP6AP2,ATP6V0B,ATP6V1B2,BECN1,CLCN7,CREB3L2,CTNS,CTSD,CTSF,DDIT4,EIF2AK3,FLCN,GAA,GLA,GUSB,HEXA,HEXB,HIF1A,HPS5,INSR,ITPR2,LAMTOR2,LAMTOR5,MLST8,NAGPA,NEU1,PINK1,PLBD2,PRKAG2,PRKCA,PRKCD,PSAP,PTPA,RALA,RALB,RAP2B,SEC13,SEH1L,SLC36A1,TNF,TNFRSF1B,TP53,VEGFA,WDR45,YWHAB,YWHAE,YWHAG,YWHAH	Everolimus	51
Activation of NMDA receptors and postsynaptic events	1.65	0.0952	-2.828	CALM1 (includes others),CAMK1,RPS6KA2,TUBA1A,TUBA1B,TUBA1C,TUBB4B,TUBB6	PQR620	8
CLEAR Signaling Pathway	4.77	0.0667	2.065	ASAH1,ATF4,ATP6V0D1,ATP6V0D2,ATP6V1C2,CD63,CTSD,GLMP,HEXA,HEXB,HPS1,NAGLU,PINK1,PRKCE,RAB7A,RRAGD,SLC36A1,TFEB,YWHAH	Perphenazine	19
CLEAR Signaling Pathway	6.71	0.126	2.333	ASAH1,ATF4,ATP6AP1,ATP6V0B,ATP6V0D2,ATP6V1C2,ATP6V1H,CD63,CLCN7,CTSA,CTSD,CTSF,DDIT4,GLMP,GUSB,HEXA,HEXB,HPS1,IGF2R,ITPR2,LAMP1,MITF,MLST8,NAGLU,NEU1,PRKCE,RALA,RHEB,RRAGD,RXRA,SESN2,TFEB,TGFBR1,YWHAB,YWHAG,YWHAH	ML314	36
TP53 Regulates Transcription of Cell Cycle Genes	4.15	0.163	-2.828	BTG2,CCNA2,CDK1,E2F1,E2F8,PCNA,PLK3,RGCC	Resatorvid	8
Mitochondrial protein import	3.32	0.125	-2.828	ACO2,ATP5F1A,ATP5F1B,COQ2,CYC1,GRPEL1,SLC25A4,TIMM21	Resatorvid	8
Role of Hypercytokinemia/hyperchemokinemia in the Pathogenesis of Influenza	2.48	0.093	-2.828	CCL2,CCL3,CCL4,IL1B,IL1RN,ISG15,MX1,OAS3	Resatorvid	8
LPS-stimulated MAPK Signaling	2.18	0.224	-2.828	CREB1,FOS,JUN,KRAS,MAP2K3,MAP3K7,MAPK1,MAPK10,MAPK3,NFKBIE,PIK3CD,PIK3CG,PRKCD,RAC1,RALB,RAP2B,RASD1,RRAS,TLR4	SR_3306	19
Type I Diabetes Mellitus Signaling	0	0.0747	-2.828	APAF1,CASP3,CPE,CYCS,FCER1G,HLA-A,HLA-B,HLA-C,HLA-DMA,HLA-DMB,HLA-DOA,HLA-DPA1,HLA-DPB1,HLA-DQA1,HLA-DQA2,HLA-DQB1,HLA-DQB2,HLA-DRA,HLA-DRB1,HLA-DRB5,HLA-E,HLA-F,HLA-G,IFNGR1,IRAK1,MAP2K3,MAP3K7,MAPK1,MAPK10,MYD88,NFKBIE,SOCS5,STAT1,TNFRSF1A,TNFRSF1B,TRADD,TRAF2,TRBC2	SR_3306	38
Signaling by Rho Family GTPases	8.76	0.228	-2.828	ACTA2,ACTB,ACTG1,ACTR2,ACTR3,ARPC1A,ARPC1B,ARPC2,ARPC3,ARPC4,ARPC5,CDC42EP4,CYBB,CYFIP1,FOS,GNA12,GNA15,GNAI1,GNAI2,GNAQ,GNAS,GNB1,GNB4,IQGAP1,ITGAX,ITGB5,ITGB8,JUN,LIMK1,MAP2K7,MAP3K10,MAP3K11,MAPK1,MAPK9,MSN,MYL5,MYL6,NCF2,NFKB2,PAK2,PI4KA,PIK3R5,PIP4K2C,PLD1,PPP1R12A,PTK2,RAC1,RELA,RELB,RHOA,RHOF,RHOG,RHOQ,RHOV,ROCK1,SEPTIN11,SEPTIN2,SEPTIN7,SEPTIN9,VIM,WIPF1	Topotecan_Hydrochloride	61
Superpathway of Geranylgeranyldiphosphate Biosynthesis I (via Mevalonate)	3.67	0.444	-2.828	ACAT1,ACAT2,FDPS,HADHA,HADHB,HMGCR,HMGCS1,IDI1	Topotecan_Hydrochloride	8
Integrin signaling	2.33	0.296	-2.828	APBB1IP,CRK,GRB2,PTK2,PTPN1,RAP1A,SYK,TLN1	Topotecan_Hydrochloride	8
Glycolysis I	2.33	0.296	-2.828	ENO1,FBP1,GAPDH,GPI,PFKP,PGAM1,PGK1,PKM	Topotecan_Hydrochloride	8
Macropinocytosis Signaling	1.65	0.184	-2.828	CSF1,CSF1R,ITGB5,ITGB8,MRC1,PDGFB,PDGFC,PIK3R5,PRKCA,PRKCB,RAC1,RALA,RAP1A,RHOA	Topotecan_Hydrochloride	14
Integrin Signaling	13.1	0.373	-2.828	ACTB,ACTG1,ACTN1,ACTN4,ACTR2,ACTR3,AKT1,ARF5,ARF6,ARHGEF7,ARPC1B,ARPC2,ARPC3,ARPC4,ARPC5L,ASAP1,CAPN1,CAPN2,CAPN5,CAPNS1,CAV1,DOCK1,FYN,GSN,ITGA7,ITGAL,ITGAX,ITGB2,ITGB3,ITGB5,ITGB7,LIMS1,MAP3K11,MAPK3,MAPK8,MRAS,MYL12B,MYL5,NCK1,NRAS,PAK2,PARVB,PFN1,PFN4,PIK3C2A,PIK3CG,PIK3R1,PIK3R4,PIK3R5,PIKFYVE,PTEN,RAC1,RAC2,RAF1,RALA,RALB,RAP2A,RAPGEF1,RHOBTB1,RHOC,RHOF,RHOG,RHOH,RHOQ,RHOU,RND1,RND2,RND3,RR…	Vorinostat	79
CLEAR Signaling Pathway	15.7	0.305	2.588	AKT1,AKT2,ASAH1,ATP6AP1,ATP6AP2,ATP6V0B,ATP6V0D2,ATP6V0E1,ATP6V1C1,ATP6V1C2,ATP6V1E1,ATP6V1F,ATP6V1G1,BLOC1S1,BMT2,CD63,CREB1,CTSA,CTSB,CTSD,CTSF,EP300,FGFR2,FNIP1,GAA,GABARAP,GALNS,GBA1,GLB1,GLMP,GNPTG,GNS,GUSB,HEXA,HEXB,HPS1,HPS5,IGF2R,KRAS,LAMP1,LAMTOR1,LAMTOR3,M6PR,MAP4K3,MAPK1,MAPK3,MAPK7,MCOLN1,NAGLU,NEU1,NRBF2,PINK1,PLBD2,PPP2CB,PPP2R1A,PPP2R5C,PPP3CA,PRKAB1,PRKCD,PSAP,RALB,RAP2B,RASD1,RRA…	SR_3306	87
Pathogen Induced Cytokine Storm Signaling Pathway	4.45	0.0997	-2.795	BHLHE40,C3,CASP7,CCL1,CCL13,CCL2,CCL22,CCL4,CCL7,CCL8,CLEC7A,COL15A1,COL22A1,COL8A2,CXCL10,CXCL5,CXCL8,CXCR4,FOS,GSDME,HLA-DMB,IFNGR2,IL10,IL1B,IL1RN,LTB,MYC,NLRP2,OSM,P2RX7,PPBP,PYCARD,RAB27A,STAT1,TNFSF13B,TNFSF15,TNFSF9	ML314	37
CLEAR Signaling Pathway	15.7	0.225	2.75	ASAH1,ATF4,ATP6AP1,ATP6V0A1,ATP6V0B,ATP6V0D1,ATP6V0D2,ATP6V0E1,ATP6V0E2,ATP6V1F,ATP6V1G1,ATP6V1H,BMPR1B,CD63,CLCN7,CTNS,CTSA,CTSD,FGFR1,FLT1,GAA,GLA,GLB1,GLMP,GNS,GUSB,HEXA,HEXB,HPS1,IGF2R,ITPR2,LAMP1,M6PR,MAPK13,MCOLN1,NAGLU,NAGPA,NEU1,PDGFRA,PIP4P1,PLBD2,PPP3CA,PRKCA,PRKCB,PSAP,PTPA,RALB,RAP1A,RRAGA,RRAGD,RXRA,SCPEP1,SGSH,TCIRG1,TFEB,TGFBR1,TGFBR2,TLR8,TP53,TPP1,TRPM1,YWHAB,YWHAG,YWHAH	Abemaciclib	64
Opioid Signaling Pathway	2.43	0.118	-2.785	ADCY3,ADCY7,ATF4,CALM1 (includes others),CAMK1,CAMK1G,CLTA,FGR,FOS,GNA12,GNA13,GNAI2,GNG10,GRINA,GRK6,HCK,ITPR2,KCNJ5,MAP2K3,MYC,NFKBIA,OGFR,PIK3CG,PPP3CA,PRKACA,PRKCA,PRKCB,RAC1,RAC2,RALB,RAP1A,RGS10,RPS6KA2	Abemaciclib	33
CLEAR Signaling Pathway	15.2	0.221	3.654	AKT3,ASAH1,ATF4,ATP6AP1,ATP6AP2,ATP6V0A1,ATP6V0D2,ATP6V1C1,ATP6V1C2,BNIP3,CASTOR1,CD63,CLCN7,CTSA,CTSD,CTSF,DDIT4,FLT1,GAA,GLA,GLB1,GLMP,GNS,GUSB,HEXA,HEXB,HGF,HIF1A,HPS1,IGF1R,KRAS,LAMP1,LAMTOR5,MAPK1,MRAS,NAGLU,NAGPA,NEU1,PINK1,PPARA,PRKCA,PRKCD,PSAP,RALA,RALB,RAP1A,SCPEP1,SGSH,SLC36A1,SLC38A9,TFEB,TLR5,TLR8,TNF,TP53,TPP1,TRPM1,VPS11,VPS26A,YWHAB,YWHAE,YWHAG,YWHAH	AEE788	63
CLEAR Signaling Pathway	12.5	0.172	4.143	ASAH1,ATF4,ATP6AP1,ATP6V0B,ATP6V1B2,ATP6V1D,CD63,CLCN7,CTNS,CTSA,CTSB,CTSD,CTSF,FGFR1,GAA,GLB1,GLMP,GNS,GUSB,HEXA,HEXB,HPS1,HPS5,IGF2R,ITPR2,KRAS,LAMP1,LAMTOR2,MITF,NAGLU,NAGPA,NEU1,PINK1,PLBD2,PSAP,PTPA,RALA,RALB,SCPEP1,SLC36A1,TCIRG1,TFEB,TPP1,VPS26A,WDR45,YWHAB,YWHAG,YWHAH,YWHAZ	Rapamycin	49
Oxytocin in Brain Signaling Pathway	1.66	0.151	-2.785	CACNA1C,CACNA2D4,CALM1 (includes others),CASP1,CREB3,DDIT3,GNAI1,GNAI2,GNAQ,GNB1,GNB4,IL1B,IL6,ITPR1,ITPR2,MAPK1,MEF2A,MEF2C,NFKB2,NLRP2,PIK3R5,PLA2G7,PNPLA2,PRKCA,PRKCB,PTGS2,PTPN1,RALA,RAP1A,TNF	Topotecan_Hydrochloride	30
ABC-family proteins mediated transport	3.77	0.257	-2.746	ABCC10,ABCD1,ABCF1,DERL2,EIF2S1,EIF2S2,EIF2S3,OS9,PEX19,PSMA1,PSMA3,PSMA4,PSMB6,PSMB7,PSMB9,PSMC2,PSMD11,PSMD12,PSMD7,PSMD9,PSME1,PSME3,RPS27A,UBA52,UBB,VCP	SR_3306	26
Actin Nucleation by ARP-WASP Complex	7.91	0.409	-2.746	ACTR2,ACTR3,ARPC1B,ARPC2,ARPC3,ARPC4,ARPC5L,ITGA7,ITGAL,ITGAX,ITGB2,ITGB3,ITGB5,ITGB7,MRAS,NCK1,NRAS,RAC1,RAC2,RALA,RALB,RAP2A,RHOBTB1,RHOC,RHOF,RHOG,RHOH,RHOQ,RHOU,RND1,RND2,RND3,RRAS,RRAS2,VASP,WAS,WASF1,WIPF1	Vorinostat	38
Clathrin-mediated endocytosis	6.63	0.262	-2.744	ACTB,ACTG1,ACTR2,ACTR3,AP2A2,AP2S1,ARPC1A,ARPC2,ARPC3,ARPC4,ARPC5,ARRB2,CLTC,CTTN,DAB2,EPN1,FCHO2,FZD4,GRB2,HBEGF,IL7R,LDLR,PACSIN2,PICALM,RAB5B,RPS27A,SH3KBP1,SNX9,STON2,TFRC,TRIP10,UBA52,UBB,VAMP2	Topotecan_Hydrochloride	34
Phospholipase C Signaling	0	0.075	-2.734	ADCY3,ADCY7,AHNAK,ARHGEF1,ARHGEF2,ARHGEF6,ARHGEF7,ATF4,BLNK,BTK,CALM1 (includes others),CD247,CD3G,CREB3L1,CREBBP,FCER1G,FYN,GNAQ,GNB1,GNB1L,GNB2,GNB4,GNB5,GNG10,GNG7,HDAC11,HDAC3,HDAC4,HDAC7,HMOX1,IGKC,IGLC3,ITGA7,ITGAL,ITGAX,ITGB2,ITGB3,ITGB5,ITGB7,LCP2,LYN,MAPK3,MARCKS,MRAS,MYL12B,MYL5,MYL6,MYL6B,NFATC1,NFKB1,NRAS,PLA2G12A,PLA2G4C,PLCB1,PLCB2,PLCD1,PLCD3,PPP1R14A,PPP3CC,PRKCB,PRKCD,PRKCZ,RAC1,…	Vorinostat	84
Hepatic Fibrosis Signaling Pathway	4.1	0.125	-2.714	ACTA2,ACVR1,ATF4,AXIN1,CALM1 (includes others),CCL2,CCL3,CCND1,CEBPB,CYBB,DVL2,FGFR1,FLT1,FOS,GNAI2,IL1B,IL1R1,IL1RN,IRAK1,IRAK2,IRS2,ITGAM,ITGB2,ITGB5,JUN,KLF9,LEPR,MAP2K3,MAPK13,MYC,MYD88,MYL12A,MYL6,MYL6B,NCF1,NFKBIA,PDCD4,PDGFRA,PIK3CG,PRKACA,PRKCA,PRKCB,RAC1,RAC2,RALB,RAP1A,SERPINE1,SOD2,TGFBR1,TGFBR2,TRPM7,VEGFB	Abemaciclib	52
TP53 Regulates Transcription of Cell Cycle Genes	3.22	0.224	-2.714	AURKA,BTG2,CDKN1A,E2F1,E2F8,NPM1,PCNA,RBL1,RGCC,TP53,ZNF385A	Abemaciclib	11
Cell junction organization	1.18	0.12	-2.714	ACTB,ACTG1,ACTN1,ARHGEF6,CLDN23,FLNA,JUP,LIMS1,PARD6A,RSU1,VASP	Abemaciclib	11
CLEAR Signaling Pathway	9.7	0.105	4.747	ASAH1,ATF4,ATP6AP1,ATP6V0B,ATP6V1A,CD63,CTNS,CTSA,CTSD,CTSF,DDIT4,FLT1,GAA,GLA,GLB1,GLMP,GNS,GUSB,HEXA,LAMP1,NEU1,PSAP,SCPEP1,SESN2,TNFRSF1B,YWHAB,YWHAE,YWHAG,YWHAH,YWHAZ	Lopinavir	30
Regulation of mRNA stability by proteins that bind AU-rich elements	3.67	0.25	-2.714	EIF4G1,HNRNPD,HSPA1A/HSPA1B,HSPA8,HSPB1,MAPKAPK2,PRKCA,PRKCD,SET,UBC,YWHAB	AEE788	11
UVC-Induced MAPK Signaling	3.08	0.216	-2.714	FOS,KRAS,MAPK1,MRAS,PRKCA,PRKCD,RALA,RALB,RAP1A,SRC,TP53	AEE788	11
Pulmonary Healing Signaling Pathway	1.71	0.0553	-2.714	CCND1,CFL1,HCK,MMP7,MYC,MYD88,PRKCA,PRKCD,RALA,RBPJ,TNF	Cyclosporin_A	11
SPINK1 General Cancer Pathway	1.91	0.159	-2.714	MT1E,MT1F,MT1G,MT1H,MT1M,MT2A,PIK3R3,PIK3R5,RALA,RALB,RAP2B	Everolimus	11
PAK Signaling	1.89	0.137	-2.714	ARHGAP10,CFL1,GRB2,ITGAM,ITGAX,ITGB3,MYL6,PAK1,PDGFA,PIK3R3,PIK3R5,RAC1,RALA,RALB,RAP2B,TNF	Everolimus	16
CD28 Signaling in T Helper Cells	0	0.0368	-2.714	ACTR2,ARPC1B,ARPC2,ARPC5,CALM1 (includes others),CD3E,CD4,FCER1G,FOS,GRB2,HLA-A,HLA-B,HLA-DMB,HLA-DQB1,HLA-DRB1,ITPR2,PIK3CG,PIK3R5,RELB	GSK805	19
Protein folding	4.2	0.112	-2.714	ACTB,CCT5,CCT6A,FBXW4,SPHK1,TCP1,TUBA1A,TUBA1B,TUBA1C,TUBB4B,TUBB6	Lopinavir	11
Inhibition of ARE-Mediated mRNA Degradation Pathway	2.82	0.0736	-2.714	EXOSC1,LTB,PSMB5,PSME3,TNFRSF1B,TNFSF14,YWHAB,YWHAE,YWHAG,YWHAH,YWHAZ,ZFP36L2	Lopinavir	12
Epithelial Adherens Junction Signaling	2.44	0.0696	-2.714	ACTR2,ACTR3,ARPC2,CFL1,MYL12A,RHOA,YWHAB,YWHAE,YWHAG,YWHAH,YWHAZ	Lopinavir	11
Glucose metabolism	2.76	0.138	-2.714	GPI,HK1,HK3,MDH1,MDH2,PFKFB3,PFKFB4,PKM,PRKACA,RAE1,TPI1	ML314	11
Death Receptor Signaling	3.33	0.177	-1.698	ACIN1,ACTA2,ACTB,ACTG1,ARHGDIB,BID,DAXX,HSPB1,LMNA,NFKBIA,PARP1,PARP3,PARP6,PARP9,SPTAN1,TNFSF10,XIAP	Abemaciclib	17
Synthesis of DNA	1.28	0.0924	-2.714	FEN1,GINS4,GMNN,MCM3,MCM4,PSMC2,PSME3,RBX1,UBC,UBE2C,UBE2S	Rapamycin	11
Fc epsilon receptor (FCERI) signaling	0.515	0.0631	-2.714	CALM1 (includes others),CDC34,FOS,GRB2,ITPR2,KRAS,LCP2,NFKBIA,PAK1,PSMC2,PSME3,RAC1,UBC	Rapamycin	13
Glucose metabolism	4.75	0.138	-2.714	FBP1,GOT1,HK1,HK2,MDH1,MDH2,NUP210,NUP214,PCK2,PFKFB4,TPI1	Resatorvid	11
EIF2 Signaling	0.842	0.0304	-2	ACTB,AGO1,DDIT3,HSPA5,MT-RNR2,RRAS,WARS1	Retinoic_acid	7
NGF-stimulated transcription	2.73	0.308	-2.714	ARC,CHD4,CREB1,EP300,F3,FOS,ID2,ID3,JUNB,JUND,MEF2D,NAB2	SR_3306	12
DNA Damage/Telomere Stress Induced Senescence	1.12	0.196	-2.714	CABIN1,CCNA2,H2AX,H2BC15,LMNB1,RB1,TERF2,TERF2IP,TINF2,TP53,UBN1	SR_3306	11
Cristae formation	3.79	0.355	-2.714	APOOL,ATP5F1A,ATP5F1C,ATP5MC3,ATP5PB,ATP5PF,ATP5PO,CHCHD3,CHCHD6,IMMT,MTX2	Topotecan_Hydrochloride	11
Renal Cell Carcinoma Signaling	3.02	0.228	-2.714	CRK,ELOB,FOS,GRB2,JUN,MAPK1,PAK2,PDGFB,PIK3R5,RAC1,RALA,RAP1A,RAPGEF1,RPS27A,UBA52,UBB,VEGFA,VHL	Topotecan_Hydrochloride	18
Thrombopoietin Signaling	1.25	0.175	-2.714	FOS,GRB2,JUN,MAPK1,MYC,PIK3R5,PRKCA,PRKCB,RALA,RAP1A,STAT1	Topotecan_Hydrochloride	11
PI Metabolism	0.655	0.134	-2.714	FIG4,INPP5D,MTMR10,MTMR12,MTMR6,PI4K2A,PI4KA,PIK3R5,PIP4K2C,PLEKHA2,VAC14	Topotecan_Hydrochloride	11
Remodeling of Epithelial Adherens Junctions	6.09	0.412	-2.714	ACTB,ACTG1,ACTN1,ACTN4,ACTR2,ACTR3,APC,ARF6,ARPC1B,ARPC2,ARPC3,ARPC4,ARPC5L,CLIP1,DNM3,MAPRE2,RAB5C,RALA,SRC,TUBA1A,TUBA1B,TUBA1C,TUBB,TUBB2B,TUBB4A,TUBB4B,TUBB6,ZYX	Vorinostat	28
Sertoli Cell-Germ Cell Junction Signaling Pathway (Enhanced)	3.06	0.131	-2.694	A2M,ACTA2,ACTB,ACTG1,ACTR2,ACTR3,ARPC1B,ARPC2,AXIN1,CLDN23,FOS,FOSL2,IL1R1,JUN,JUP,LAMA2,MAP2K3,MAP3K3,MAP3K4,MAPK13,PDPK1,PIK3CG,PRKACA,PTPA,RAC1,RAC2,RALB,RAP1A,TGFBR1,TGFBR2,UBE2J1	Abemaciclib	31
CXCR4 Signaling	5.19	0.22	-2.694	ADCY3,CRK,CXCR4,DOCK1,ELMO1,FOS,GNA12,GNA15,GNAI1,GNAI2,GNAQ,GNAS,GNB1,GNB4,ITPR1,ITPR2,JUN,LYN,MAPK1,MAPK9,MYL5,MYL6,PAK2,PIK3R5,PRKCA,PRKCB,PTK2,PXN,RAC1,RALA,RAP1A,RHOA,RHOF,RHOG,RHOQ,RHOV,ROCK1	Topotecan_Hydrochloride	37
IL-8 Signaling	11.8	0.362	-2.689	AKT1,ARRB2,BAX,BCL2L1,CCND1,CCND2,CSTB,CXCL1,CXCL8,CYBB,EIF4EBP1,FLT1,FOS,GNA11,GNA15,GNAI1,GNAQ,GNB1,GNB1L,GNB2,GNB4,GNB5,GNG10,GNG7,HBEGF,HMOX1,IRAK1,ITGAX,ITGB2,ITGB3,LASP1,LIMK1,MAPK3,MAPK8,MMP9,MRAS,MYL12B,NCF1,NCF2,NFKB1,NFKBIB,NFKBIE,NRAS,PAK2,PIK3C2A,PIK3CG,PIK3R1,PIK3R4,PIK3R5,PLCB2,PRKCB,PRKCD,PRKCZ,PTK2B,RAC1,RAC2,RAF1,RALA,RALB,RAP2A,RHOBTB1,RHOC,RHOF,RHOG,RHOH,RHOQ,RHOU,RND1,RND2,RND…	Vorinostat	76
Transcriptional regulation by RUNX3	6.04	0.229	-2.683	CBFB,CCND1,CDKN1A,CTNNB1,FOXO3,KRAS,MAML2,MYC,PSMA1,PSMA5,PSMB2,PSMB3,PSMC3,PSMC5,PSMD1,PSMD7,PSME2,PSME3,RBPJ,SRC,TP53,UBC	AEE788	22
Mitochondrial translation	4.88	0.208	-2.683	AURKAIP1,GFM1,MRPL10,MRPL12,MRPL15,MRPL16,MRPL24,MRPL3,MRPL35,MRPL4,MRPL41,MRPL47,MRPS16,MRPS17,MRPS28,MRPS6,MRPS7,MT-RNR1,MT-RNR2,OXA1L	AEE788	20
Translocation of SLC2A4 (GLUT4) to the plasma membrane	6.87	0.282	-2.683	ACTB,ACTG1,CALM1 (includes others),MYO5A,PRKAG2,RAB13,RAC1,RALA,RHOQ,TBC1D1,TBC1D4,TUBA1A,TUBA1B,TUBA1C,TUBB4A,TUBB4B,YWHAB,YWHAE,YWHAG,YWHAH	Everolimus	20
EIF2 Signaling	1.19	0.0391	-1.633	ACTB,ATF4,CCND1,DDIT3,EIF1,MYC,RPS27,TRIB3,WARS1	Perphenazine	9
GDNF Family Ligand-Receptor Interactions	4.08	0.289	-2.683	CREB1,DOK1,DOK2,DOK3,FOS,FRS2,GDNF,GRB2,JUN,KRAS,MAPK1,MAPK10,MAPK3,PIK3CD,PIK3CG,RAC1,RALB,RAP2B,RASD1,RRAS,SHC1,SOS2	SR_3306	22
ERBB Signaling	2.4	0.226	-2.683	AKT1,FOS,GRB2,HBEGF,JUN,KRAS,MAP2K3,MAPK1,MAPK10,MAPK3,PAK2,PDPK1,PIK3CD,PIK3CG,PRKCD,RALB,RAP2B,RASD1,RRAS,SHC1,SOS2	SR_3306	21
Translocation of SLC2A4 (GLUT4) to the plasma membrane	4.67	0.282	-2.683	ACTB,ACTG1,CALM1 (includes others),EXOC2,EXOC3,EXOC4,MYO5A,PRKAB1,PRKAB2,RAB10,RAC1,RALA,RHOQ,TBC1D1,TUBA1A,TUBA1B,TUBB4B,VAMP2,YWHAB,YWHAZ	Topotecan_Hydrochloride	20
Glucose metabolism	2.8	0.175	-2.673	FBP1,GOT2,GPI,HK3,MDH1,MDH2,NUP155,NUP50,PFKFB3,PFKP,PKM,PRKACA,SLC25A12,TPI1	AEE788	14
Regulation of mitotic cell cycle	2.41	0.159	-2.673	ANAPC16,AURKA,CCNA2,PSMA1,PSMA5,PSMB2,PSMB3,PSMC3,PSMC5,PSMD1,PSMD7,PSME2,PSME3,UBC	AEE788	14
EIF2 Signaling	6.8	0.157	-1.225	ACTB,ATF3,ATF4,ATF5,CCND1,DDIT3,EIF1,EIF4G3,EIF5,GRB2,HSPA5,MRAS,MT-RNR1,MT-RNR2,MYC,PIK3CG,PIK3R5,PPP1R15A,PTBP1,RALA,RAP2B,RPL13A,RPL4,RPL6,RPL7,RPS11,RPS27,RPS3A,RPS6,RPS9,RRAS2,SOS2,TRIB3,VEGFA,WARS1,XIAP	GSK805	36
EIF2 Signaling	2.02	0.087	-1.155	ACTA2,ACTB,ATF3,ATF4,ATF5,CCND1,DDIT3,EIF1,EIF3B,EIF3J,EIF4G1,EIF5,GRB2,MYC,PIK3CG,PPP1R15A,RALA,RPS27,TRIB3,WARS1	ML314	20
Role of Hypercytokinemia/hyperchemokinemia in the Pathogenesis of Influenza	3.2	0.163	-2.673	CCL2,CCL3,CCL4,CXCL8,IFIT2,IFIT3,IL1B,IL1RN,ISG15,MX1,MYD88,OAS3,PYCARD,TICAM1	GSK805	14
EIF2 Signaling	8.74	0.196	-0.784	ACTB,ATF3,ATF4,CCND1,DDIT3,EIF1,EIF1AX,EIF2A,EIF2AK2,EIF2AK3,EIF2S1,EIF3B,EIF3F,EIF3G,EIF4A2,EIF4A3,FAU,GRB2,HSPA5,INSR,MT-RNR1,MT-RNR2,MYC,PIK3R3,PIK3R5,RALA,RALB,RAP2B,RPL10,RPL14,RPL15,RPL19,RPL24,RPL31,RPL36AL,RPL37,RPL7L1,RPS11,RPS15,RPS16,RPS27,RPS28,RPS9,TRIB3,VEGFA	Everolimus	45
DNA Replication Pre-Initiation	3.26	0.135	-2.673	ANAPC16,CDC6,H2AX,KPNA6,MCM3,MCM4,ORC1,ORC6,PSMA7,PSMD1,PSMD13,PSME2,PSME3,UBE2C	ML314	14
MSP-RON Signaling in Macrophages Pathway	3.93	0.126	-2.673	GRB2,HLA-DOA,HLA-DPA1,HLA-DPB1,HLA-DQA1,HLA-DQA2,HLA-DQB1,HLA-DRA,IFNGR1,ITGAM,ITGB2,JAK2,RELA,RELB,ST14	PQR620	15
TP53 Regulates Metabolic Genes	3.65	0.159	-2.673	COX20,COX6C,COX7B,COX8A,CYCS,GPI,LAMTOR2,NDUFA4,TXN,TXNRD1,YWHAB,YWHAG,YWHAH,YWHAZ	Rapamycin	14
Netrin Signaling	1.1	0.0809	-2.673	ACTR2,ACTR3,ARPC2,ARPC4,ARPC5,CACNA1C,CAMK2G,ITPR2,NSF,PAK1,PGK1,PRKACA,RAC1,VASP	Rapamycin	14
IL-15 Production	0	0.114	-2.673	CSF1R,CSK,DYRK1A,FGFR2,FGR,HCK,LCK,LYN,MAP2K3,MAP3K11,MERTK,STAT1,SYK,TWF1	SR_3306	14
ERBB Signaling	1.02	0.151	-2.673	FOS,GRB2,GSK3B,HBEGF,JUN,MAPK1,MAPK9,NCK2,PAK2,PIK3R5,PRKCA,PRKCB,RALA,RAP1A	Topotecan_Hydrochloride	14
14-3-3-mediated Signaling	6	0.205	-2.668	AKT3,CDKN1B,FOS,KRAS,MAPK1,MRAS,PRKCA,PRKCD,RALA,RALB,RAP1A,SRC,TNF,TUBA1A,TUBA1B,TUBA1C,TUBA4A,TUBB,TUBB2A,TUBB4B,TUBB6,VIM,YWHAB,YWHAE,YWHAG,YWHAH	AEE788	26
KEAP1-NFE2L2 pathway	3.63	0.187	-2.668	AKT3,CDKN1A,DPP3,PRKCD,PSMA1,PSMA5,PSMB2,PSMB3,PSMC3,PSMC5,PSMD1,PSMD7,PSME2,PSME3,RBX1,SQSTM1,UBC	AEE788	17
Cholecystokinin/Gastrin-mediated Signaling	2.68	0.151	-2.668	FOS,IL1RN,KRAS,MAP2K6,MAPK1,MRAS,PRKCA,PRKCD,PTK2B,RAC2,RALA,RALB,RAP1A,RHOG,RND3,SRC,SRF,TNF	AEE788	18
PTEN Regulation	1.65	0.12	-2.668	AKT3,CBX6,LAMTOR5,MAPK1,PPARG,PSMA1,PSMA5,PSMB2,PSMB3,PSMC3,PSMC5,PSMD1,PSMD7,PSME2,PSME3,SLC38A9,TP53,UBC	AEE788	18
Epithelial Adherens Junction Signaling	3.53	0.108	-2.668	ACTR3,AKT3,ARPC1B,ARPC2,ARPC4,ARPC5,CFL1,MYL12A,NANOS1,PTPA,RHOA,STK4,TCF4,TGFBR1,YWHAB,YWHAH,YWHAZ	PQR620	17
Adrenergic Receptor Signaling Pathway (Enhanced)	2.4	0.085	-2.668	ATP6V0D1,ATP6V0D2,ATP6V0E1,ATP6V1A,ATP6V1C1,ATP6V1D,CACNA1A,CACNA2D4,CXCL8,GNAS,IL1B,OSM,PDIA3,TNFSF10,TNFSF13B,TNFSF15,TNFSF9	PQR620	17
Systemic Lupus Erythematosus in B Cell Signaling Pathway	0	0.0235	-2.668	CCND1,CCND2,FCGR2A,GRB2,IFNGR2,IL1B,ISG15,LILRB3,LILRB4,MAP4K4,MYC,OSM,RAC2,RAP2A,SHE,TNFSF15,YES1	Resatorvid	17
Cachexia Signaling Pathway	3.43	0.185	-2.668	ACVR1B,ADCY3,ADCY7,AGO3,AGO4,AKT1,AKT2,CAPN2,CAPNS1,CASP3,CASP7,CCL2,CEBPD,CXCL8,EIF1,EIF2B4,EIF2B5,EIF2S1,EIF2S2,EIF2S3,EP300,FBXO30,GDF15,GNAS,HSP90AA1,HSP90B1,HSPA1A/HSPA1B,HSPA4,IFNGR1,LTB,MAPK1,MAPK10,MAPK3,MFN2,MYD88,NOX4,OSM,P4HB,PIK3CD,PIK3CG,PRKAB1,PRKAR2A,PRKCD,PSMA1,PSMA3,PSMA4,PSMB6,PSMB7,PSMB9,PSMC2,PSMD11,PSMD12,PSMD7,PSMD9,PSME1,PSME3,RYR1,SERPINA1,STAT1,TLR4,TLR8,TNFRSF12A,TNFRSF1…	SR_3306	68
ERK5 Signaling	2.5	0.243	-2.668	AKT1,CREB1,FOS,KRAS,MAP3K3,MAPK7,MEF2D,MYC,RALB,RAP2B,RASD1,RPS6KA1,RPS6KA5,RRAS,WNK1,YWHAB,YWHAG,YWHAH	SR_3306	18
Opioid Signalling	1.33	0.189	-2.668	ADCY3,ADCY7,CALM1 (includes others),CAMK2G,CREB1,GNA11,GNA15,GNAI3,GNB4,GNG12,MAPK1,PPP2CB,PPP2R1A,PPP3CA,PRKAR2A,PRKCD,PRKX	SR_3306	17
Role of Chondrocytes in Rheumatoid Arthritis Signaling Pathway	2.52	0.255	-2.667	ASIC1,CAPN2,CASP8,CCL2,CEBPA,CEBPB,CEBPD,CEBPG,CFLAR,CXCL8,CXCR4,FOS,FOXO3,GNB1L,IL17RA,IL17RB,IL1A,IL1RN,IL6R,IRAK1,MAPK13,MAPK3,MLKL,MLST8,MMP12,MMP14,MMP15,MMP9,NFKB1,PLAU,PPP3CC,PYCARD,RIPK1,RIPK3,TLR2,VEGFB	Vorinostat	36
Glycolysis I	2.61	0.259	-2.646	ENO1,FBP1,GPI,PGAM1,PGK1,PKM,TPI1	Abemaciclib	7
Gluconeogenesis I	2.61	0.259	-2.646	ENO1,FBP1,GPI,MDH1,ME1,PGAM1,PGK1	Abemaciclib	7
Superpathway of Cholesterol Biosynthesis	2.42	0.241	-2.646	ACAT1,ACAT2,FDPS,HMGCS1,IDI1,LBR,MSMO1	Abemaciclib	7
EIF2 Signaling	5.32	0.087	-0.577	ACTB,ATF4,ATF5,CCND1,DDIT3,EIF1,EIF2A,EIF2S2,EIF2S3,EIF3B,EIF3F,EIF3G,EIF3M,HSPA5,MYC,RALA,RPL10,RPL36AL,TRIB3,WARS1	Cyclosporin_A	20
NGF-stimulated transcription	2.23	0.205	-2.646	EGR2,F3,FOS,ID2,JUNB,JUND,NAB2,TRIB1	Abemaciclib	8
Macropinocytosis Signaling	1.7	0.145	-2.646	CD14,CSF1R,ITGB2,ITGB5,MRC1,PIK3CG,PRKCA,PRKCB,RAC1,RALB,RAP1A	Abemaciclib	11
SUMOylation of DNA replication proteins	1.39	0.156	-2.646	AURKA,NDC1,NUP155,PCNA,SUMO3,TOP2A,TOP2B	Abemaciclib	7
Epithelial Adherens Junction Signaling	5.11	0.177	-2.646	ACTR2,ACTR3,ACVR1,AKT3,ARPC1A,ARPC2,ARPC4,ARPC5L,CFL1,CTNNB1,FYN,HGF,IGF1R,KRAS,LIMK1,MRAS,MST1,MYL12A,MYL12B,NOTCH2,RALA,RALB,RAP1A,SRC,YWHAB,YWHAE,YWHAG,YWHAH	AEE788	28
Tumor Microenvironment Pathway	4.5	0.162	-2.646	AKT3,CCL2,CCND1,CSF1,CXCR4,FOS,FOXO3,HGF,HIF1A,HLA-A,HLA-B,HLA-C,HLA-E,HLA-F,KRAS,LEPR,LGALS9,MAPK1,MRAS,MYC,PDGFA,RALA,RALB,RAP1A,RELB,SLC1A4,TNC,TNF,VEGFB	AEE788	29
Superpathway of Geranylgeranyldiphosphate Biosynthesis I (via Mevalonate)	3.81	0.389	-2.646	ACAT1,ACAT2,FDPS,HMGCR,HMGCS1,IDI1,MVK	AEE788	7
RHO GTPases Activate NADPH Oxidases	3.2	0.318	-2.646	CYBB,MAPK1,PRKCA,PRKCD,RAC2,S100A8,S100A9	AEE788	7
Kinesins	0.834	0.115	-2.646	TUBA1A,TUBA1B,TUBA1C,TUBA4A,TUBB2A,TUBB4B,TUBB6	AEE788	7
EPH-Ephrin signaling	1.86	0.0745	-2.646	ACTB,ACTG1,ARPC2,ARPC4,CFL1,MYL6,TIAM1	Cyclosporin_A	7
eNOS Signaling	1.21	0.0513	-2.646	CALM1 (includes others),HSP90B1,HSPA5,HSPA6,HSPA8,PRKACA,PRKCA,PRKCD	Cyclosporin_A	8
PPARα/RXRα Activation	1.09	0.0464	-2.646	CD36,HSP90B1,MAP2K3,PDIA3,PLCB2,PRKACA,PRKCA,RALA,SMAD2	Cyclosporin_A	9
TEC Kinase Signaling	0	0.019	-2.646	ACTB,ACTG1,FOS,GNAI2,HCK,PRKCA,PRKCD,PTK2B,RAC2,TNF,TRBC2	Cyclosporin_A	11
Gluconeogenesis I	5.27	0.259	-2.646	ENO1,FBP1,GAPDH,MDH1,MDH2,PGAM1,PGK1	Lopinavir	7
EIF2 Signaling	0.891	0.0435	-0.378	ACTB,ATF5,CCND1,EIF3B,GRB2,MYC,RAP2A,RPL22L1,RPS6,VEGFA	Resatorvid	10
Cristae formation	4.84	0.226	-2.646	ATP5F1A,ATP5F1B,ATP5F1C,ATP5MC3,ATP5PB,ATP5PF,ATP5PO	Lopinavir	7
Cell Cycle Control of Chromosomal Replication	3.15	0.125	-2.646	CDC45,MCM4,MCM5,MCM7,ORC6,POLA2,TOP2A	Lopinavir	7
EPH-Ephrin signaling	1.88	0.0745	-2.646	ACTB,ACTR2,ACTR3,ARPC2,CFL1,MYL12A,RHOA	Lopinavir	7
IL-17 Signaling	0.626	0.0374	-2.646	CCL22,CXCL5,HSP90AA1,IL1B,LTB,MAP2K3,TNFSF14	Lopinavir	7
Gluconeogenesis I	3.61	0.259	-2.646	ENO1,GPI,MDH1,MDH2,ME1,PGAM1,PGK1	ML314	7
EIF2 Signaling	9.85	0.117	1.698	ACTB,ATF4,ATF5,CCND1,DDIT3,EIF1,EIF2S3,MAP2K2,MT-RNR1,RPL10,RPL15,RPL18,RPL24,RPL27A,RPL30,RPL31,RPL35A,RPL36AL,RPL37A,RPS11,RPS14,RPS16,RPS27,RPS8,RPS9,TRIB3,WARS1	Lopinavir	27
EIF2 Signaling	14.2	0.2	1.8	ACTB,ATF3,ATF4,ATF5,CCND1,DDIT3,EIF1,EIF1AX,EIF2S3,EIF3F,EIF3G,EIF3H,EIF4A2,FAU,GRB2,KRAS,RALA,RALB,RPL10,RPL13,RPL14,RPL15,RPL18,RPL19,RPL24,RPL27A,RPL30,RPL31,RPL32,RPL36AL,RPL37,RPL38,RPL41,RPS11,RPS14,RPS15,RPS15A,RPS16,RPS2,RPS23,RPS25,RPS27,RPS4Y1,RPS8,RPS9,WARS1	Rapamycin	46
IL-7 Signaling Pathway	1.06	0.0897	-2.646	CCND1,CCND3,GRB2,MCL1,MYC,PIK3CG,STAT1	ML314	7
Cell Cycle Control of Chromosomal Replication	3.69	0.125	-2.646	CDK1,MCM3,MCM4,MCM5,ORC6,PCNA,TOP2A	Perphenazine	7
Translocation of SLC2A4 (GLUT4) to the plasma membrane	3.06	0.0986	-2.646	ACTB,ACTG1,TUBA1A,TUBA1B,TUBA1C,TUBB4B,YWHAH	Perphenazine	7
Integrin Signaling	1.37	0.0425	-2.646	ACTB,ACTG1,ACTN4,ACTR2,ARPC2,ARPC5L,GSN,PFN1,TSPAN4	Perphenazine	9
EIF2 Signaling	20.1	0.209	2.858	ACTA2,ACTB,AKT3,ATF3,ATF5,EIF1,EIF2A,EIF2AK3,EIF2B3,EIF2S3,EIF3A,EIF3F,EIF3G,EIF3M,EIF4A2,EIF4G1,ELP5,FAU,GRB2,HNRNPA1,HSPA5,RPL10,RPL11,RPL14,RPL15,RPL18,RPL22L1,RPL23A,RPL24,RPL31,RPL32,RPL35A,RPL36,RPL36AL,RPL37,RPL37A,RPL38,RPS11,RPS14,RPS15,RPS15A,RPS16,RPS18,RPS25,RPS27,RPS29,RPS8,RPS9	PQR620	48
EIF2 Signaling	16.9	0.396	2.994	ACTB,AGO4,AKT1,ATF4,ATF5,CCND1,DDIT3,EIF1,EIF1AX,EIF2A,EIF2AK1,EIF2S2,EIF2S3,EIF3A,EIF3G,EIF3H,EIF3J,EIF4A3,EIF4G1,EIF4G2,EIF5,EIF5B,HNRNPA1,MAPK3,MRAS,MYC,NRAS,PABPC1,PDPK1,PIK3C2A,PIK3CG,PIK3R1,PIK3R4,PIK3R5,PPP1CA,PPP1CC,PPP1R15A,PTBP1,RAF1,RALA,RALB,RAP2A,RPL10,RPL11,RPL18,RPL22L1,RPL23,RPL24,RPL26,RPL26L1,RPL27,RPL29,RPL31,RPL32,RPL35,RPL35A,RPL36,RPL36A,RPL36AL,RPL37,RPL37A,RPL38,RPL5,RPL6,…	Vorinostat	91
Actin Nucleation by ARP-WASP Complex	2.3	0.108	-2.646	ACTR3,ARPC1B,ARPC2,ARPC4,ARPC5,GRB2,ITGAM,ITGB2,RHOA,RHOB	PQR620	10
EIF2 Signaling	29.4	0.326	3.507	ACTA2,ACTB,AKT3,ATF3,ATF4,ATF5,CCND1,DDIT3,EIF1,EIF2S1,EIF2S3,EIF3F,EIF3G,EIF3H,EIF3J,EIF4A2,EIF4G1,EIF4G2,FAU,IGF1R,KRAS,MAPK1,MRAS,MT-RNR1,MT-RNR2,MYC,PAIP1,RALA,RALB,RAP1A,RPL10,RPL11,RPL12,RPL13,RPL13A,RPL14,RPL15,RPL18,RPL18A,RPL19,RPL23,RPL23A,RPL24,RPL26,RPL27A,RPL29,RPL30,RPL31,RPL32,RPL35A,RPL36,RPL36AL,RPL37,RPL37A,RPL38,RPLP1,RPLP2,RPS11,RPS12,RPS13,RPS14,RPS15,RPS15A,RPS16,RPS19,RPS2,…	AEE788	75
Glucose metabolism	1.33	0.0875	-2.646	FBP1,GOT1,MDH1,PCK2,PKM,SLC25A1,TPI1	PQR620	7
SNARE Signaling Pathway	0.481	0.0515	-2.646	CALM1 (includes others),GPAA1,MYL6,NSF,RAB1A,RAB7A,SNCA	PQR620	7
Glycolysis I	3.38	0.259	-2.646	ENO1,FBP1,GPI,PGAM1,PGK1,PKM,TPI1	Rapamycin	7
Cell Cycle Control of Chromosomal Replication	2.97	0.125	-2.646	CDC45,CDK1,MCM4,MCM5,MCM7,PCNA,TOP2A	Resatorvid	7
Translocation of SLC2A4 (GLUT4) to the plasma membrane	2.37	0.0986	-2.646	ACTB,ACTG1,TBC1D1,TUBA1A,TUBA1B,TUBA1C,YWHAH	Resatorvid	7
EIF2 Signaling	19.9	0.187	4.146	CCND1,EIF1,EIF4A1,EIF4A3,MT-RNR1,RAP2B,RPL10,RPL11,RPL12,RPL13,RPL15,RPL23,RPL30,RPL31,RPL32,RPL35A,RPL36,RPL36AL,RPL37,RPL37A,RPL8,RPLP0,RPLP1,RPLP2,RPS10,RPS11,RPS12,RPS14,RPS15,RPS15A,RPS16,RPS18,RPS2,RPS20,RPS23,RPS25,RPS27,RPS28,RPS3,RPS4X,RPS8,RPS9,UBA52	JQ_1	43
Gap junction trafficking and regulation	5.56	0.206	-2.646	ACTB,ACTG1,DAB2,TUBA1A,TUBA1B,TUBA1C,TUBB4B	Retinoic_acid	7
Activation of NMDA receptors and postsynaptic events	3.74	0.0952	-2.646	CALM1 (includes others),CAMK1,CAMKK1,NRGN,TUBA1A,TUBA1B,TUBA1C,TUBB4B	Retinoic_acid	8
Translocation of SLC2A4 (GLUT4) to the plasma membrane	3.43	0.0986	-2.646	ACTB,ACTG1,CALM1 (includes others),TUBA1A,TUBA1B,TUBA1C,TUBB4B	Retinoic_acid	7
Signaling by VEGF	2.36	0.0648	-2.646	ACTB,ACTG1,CALM1 (includes others),FLT1,JUP,MAPKAPK3,PRKCD	Retinoic_acid	7
EIF2 Signaling	60.7	0.578	4.359	ACTA2,ACTB,AGO3,AGO4,AKT1,AKT2,ATF5,EIF1,EIF2AK1,EIF2AK4,EIF2B4,EIF2B5,EIF2S1,EIF2S2,EIF2S3,EIF3A,EIF3C,EIF3D,EIF3F,EIF3G,EIF3H,EIF3J,EIF3K,EIF3L,EIF4A3,EIF5,ELP5,FAU,GRB2,HNRNPA1,KRAS,MAPK1,MAPK3,MT-RNR1,MT-RNR2,MYC,NOX4,PABPC1,PDPK1,PIK3CD,PIK3CG,PPP1CB,RALB,RAP2B,RASD1,RPL10,RPL10A,RPL11,RPL12,RPL13,RPL13A,RPL14,RPL15,RPL17,RPL18,RPL18A,RPL19,RPL21,RPL22,RPL22L1,RPL23,RPL23A,RPL24,RPL26,RPL26L…	SR_3306	133
Mevalonate Pathway I	3.66	0.5	-2.646	ACAT1,ACAT2,HADHA,HADHB,HMGCR,HMGCS1,IDI1	Topotecan_Hydrochloride	7
Erythropoietin Signaling Pathway	2.13	0.165	-2.646	CD70,CLCF1,CSF2RB,CXCL8,FOS,GRB2,GSK3B,IL1A,IL1B,IL6,ITPR1,ITPR2,JUN,LIF,MAPK1,NFKB2,PIK3R5,PRKCA,PRKCB,RAC1,RALA,RAP1A,RELA,RELB,TNF,TNFSF12,TNFSF13B,TNFSF4,TNFSF9	Topotecan_Hydrochloride	29
Gap junction trafficking and regulation	1.26	0.206	-2.646	ACTB,ACTG1,CLTC,DAB2,TUBA1A,TUBA1B,TUBB4B	Topotecan_Hydrochloride	7
ERBB4 Signaling	0.396	0.118	-2.646	APH1B,GRB2,MAPK1,PIK3R5,PRKCA,PRKCB,RALA,RAP1A	Topotecan_Hydrochloride	8
Coronavirus Pathogenesis Pathway	7.27	0.314	-2.646	ACE,ATF4,BAX,BCL2L11,BST2,CASP8,CCDC22,CCL2,CCL5,CCND1,CXCL8,DDIT3,EEF1A2,EIF2A,FOS,HDAC11,HDAC3,HDAC4,HDAC7,IL17RA,IRF3,JAK1,KPNB1,MAPK13,MAPK3,MAPK8,MAVS,NFKB1,NFKBIB,NFKBID,NFKBIE,NPC1,NUP98,OAS2,PIKFYVE,PYCARD,RIPK1,RIPK3,RPS10,RPS12,RPS14,RPS15,RPS15A,RPS16,RPS18,RPS2,RPS25,RPS26,RPS27,RPS27L,RPS3,RPS5,RPS6,RPS7,SIGMAR1,SIN3A,STAT1,STING1,TFDP1,TGFBR1,TOMM70,TP53,TRAF3,TRIM25	Vorinostat	64
Role of Macrophages, Fibroblasts and Endothelial Cells in Rheumatoid Arthritis	8.04	0.285	-2.621	AKT1,APC,ATF4,C5AR1,CALM1 (includes others),CAMK2G,CCL2,CCL5,CCND1,CEBPA,CEBPB,CEBPD,CEBPG,CREB3L1,CREBBP,CSF1,CSNK1D,CXCL8,DAAM1,DKK3,F2RL1,FCGR1A,FCGR3A/FCGR3B,FOS,FZD1,FZD2,FZD9,GNAQ,IGKC,IGLC3,IL10,IL16,IL17RA,IL17RB,IL1A,IL1RN,IL32,IL6R,IRAK1,LEF1,LRP6,LTB,MAP2K3,MAP2K6,MAPK3,MAPKAPK2,MIF,MRAS,MYC,MYD88,NFATC1,NFKB1,NFKBIB,NFKBID,NFKBIE,NRAS,OSM,PDGFA,PIK3C2A,PIK3CG,PIK3R1,PIK3R4,PIK3R5,PLCB…	Vorinostat	95
Actin Cytoskeleton Signaling	5.65	0.16	-2.611	ACTA2,ACTB,ACTG1,ACTN1,ACTR2,ACTR3,ARHGEF6,ARPC1B,ARPC2,BAIAP2,CD14,CFL1,DOCK1,FLNA,GNA12,GNA13,GSN,ITGAM,ITGB2,ITGB5,MATK,MSN,MYL12A,MYL6,MYL6B,NCKAP1L,PFN1,PIK3CG,PPP1R12A,RAC1,RAC2,RALB,RAP1A,RDX,TIAM1,TLN1,TMSB10/TMSB4X,TRIO,VCL	Abemaciclib	39
NF-κB Signaling	0	0.0613	-2.611	AKT1,AKT2,BCL10,EP300,FCER1G,FGFR2,HDAC1,HDAC2,IGF2R,IRAK1,KRAS,LCK,MAP3K3,MAP3K7,MYD88,NFKBIE,PIK3CD,PIK3CG,RALB,RAP2B,RASD1,RRAS,TAB1,TAB2,TLR2,TLR4,TLR5,TLR8,TNFAIP3,TNFRSF1A,TNFRSF1B,TRADD,TRAF2,TRBC2,UBE2N	SR_3306	35
Cellular response to hypoxia	5.77	0.333	-2.6	CITED2,CUL2,ELOB,EP300,EPAS1,LIMD1,PSMA1,PSMA3,PSMA4,PSMB6,PSMB7,PSMB9,PSMC2,PSMD11,PSMD12,PSMD7,PSMD9,PSME1,PSME3,RPS27A,UBA52,UBB,UBE2D1,UBE2D2,VHL	SR_3306	25
Protein folding	3.59	0.255	-2.6	ACTB,AP3M1,ARL2,CCT2,CCT5,CCT6A,DCAF7,FBXL3,FBXL5,FBXW5,GBA1,GNA11,GNA15,GNB4,GNG12,KIFC3,NOP56,PDCL,PFDN5,SPHK1,TP53,TUBA1A,TUBA1B,TUBA1C,TUBB4B	SR_3306	25
DNA Replication Pre-Initiation	3.17	0.24	-2.6	ANAPC15,CDC23,CDC27,H2AX,H2BC15,MCM3,MCM6,PSMA1,PSMA3,PSMA4,PSMB6,PSMB7,PSMB9,PSMC2,PSMD11,PSMD12,PSMD7,PSMD9,PSME1,PSME3,RPS27A,UBA52,UBB,UBE2C,UBE2D1	SR_3306	25
SAPK/JNK Signaling	0	0.0598	-2.6	CRK,FCER1G,GNB4,GNG12,GRB2,JUN,KRAS,LCK,MAP3K11,MAP3K12,MAP3K3,MAP3K7,MAP4K3,MAPK10,MAPK8IP2,PIK3CD,PIK3CG,RAC1,RAC2,RALB,RAP2B,RASD1,RRAS,SHC1,SOS2,TAB1,TP53,TRADD,TRAF2,TRBC2	SR_3306	30
PD-1, PD-L1 cancer immunotherapy pathway	6.1	0.271	-2.6	B2M,CD274,CD80,GSK3B,HLA-A,HLA-B,HLA-C,HLA-DMA,HLA-DPA1,HLA-DPB1,HLA-DQA1,HLA-DQA2,HLA-DRA,HLA-DRB1,HLA-E,HLA-F,HLA-G,IFNGR1,IFNGR2,IL2RA,IL2RG,JAK3,LATS2,LCP2,MR1,PIK3R5,SKP2,TNF,TYK2	Topotecan_Hydrochloride	29
ERK5 Signaling	4.25	0.351	-2.6	AKT1,ATF4,CREB3L1,CREBBP,FOS,FOSL1,FOXO3,GNAQ,MAP3K8,MRAS,MYC,NRAS,RALA,RALB,RAP2A,RPS6KA1,RPS6KA4,RPS6KA5,RPS6KB1,RRAS,RRAS2,SGK1,SRC,YWHAH,YWHAQ,YWHAZ	Vorinostat	26
Parkinson's Signaling Pathway	6.5	0.156	-2.598	ACTA2,ACTB,ACTG1,ALDH1A1,ALDH3A2,ALDH5A1,ALDH7A1,ATF4,ATP6AP1,ATP6V0A1,ATP6V0B,ATP6V0D1,ATP6V0D2,ATP6V0E1,ATP6V0E2,ATP6V1F,ATP6V1G1,ATP6V1H,CALM1 (includes others),DDIT3,FCGR3A/FCGR3B,GRINA,HSPA5,IL1B,ITPR2,MAPK13,MT-ND3,MT-ND4L,NDUFAB1,NDUFB6,NDUFB8,PYCARD,RPS27A,SNCA,TCIRG1,TLR8,TNFSF10,TNFSF13B,TNFSF14,TNFSF8,TOMM20,TUBA1A,TUBA1B,TUBB,TUBB4B,UBA52,UBC,UCHL1	Abemaciclib	48
ERK/MAPK Signaling	4.91	0.228	-2.596	CREB1,CRK,DUSP6,ELF2,ELF4,FOS,GRB2,HSPB1,ITGA3,ITGA5,ITGAE,ITGAL,ITGAM,ITGAX,ITGB2,ITGB5,KRAS,LAMTOR3,MAPK1,MAPK3,MAPKAPK5,MYC,PAK2,PIK3CD,PIK3CG,PPP1CB,PPP1R10,PPP1R11,PPP1R12A,PPP1R14B,PPP2CB,PPP2R1A,PPP2R5C,PRKAR2A,PRKCD,RAC1,RAC2,RALB,RAP2B,RASD1,RPS6KA1,RPS6KA5,RRAS,SHC1,SOS2,STAT1,YWHAB,YWHAG,YWHAH	SR_3306	49
Parkinson's Signaling Pathway	7.41	0.235	-2.593	ACTA2,ACTB,ACTG1,ALDH1A1,ALDH2,ALDH3A2,ALDH4A1,ALDH5A1,ATP6AP1,ATP6AP2,ATP6V0B,ATP6V0D2,ATP6V0E1,ATP6V1C1,ATP6V1C2,ATP6V1E1,ATP6V1F,ATP6V1G1,CACNA2D4,CALM1 (includes others),CAMK2G,CASP3,CXCL8,FCGR2A,FCGR2B,FCGR3A/FCGR3B,GBA1,GRIA4,GRIN2A,LTB,MAPK1,MT-ND1,MT-ND3,MT-ND5,NDUFA1,NDUFA10,NDUFA11,NDUFA2,NDUFA3,NDUFA4,NDUFA8,NDUFB11,NDUFB2,NDUFB5,NDUFB6,NDUFS2,NDUFS6,NDUFV1,NDUFV3,OSM,PARK7,PINK1,RPS27…	SR_3306	72
Cardiac Hypertrophy Signaling (Enhanced)	1.51	0.0941	-2.592	ACVR1,ADCY3,ADCY7,CALM1 (includes others),CYBB,DVL2,FGFR1,GNA12,GNA13,GNAI2,GNG10,HDAC1,HDAC5,HSPB1,IL10RB,IL13RA1,IL1B,IL1R1,IL21R,IL27RA,IL3RA,ITGAM,ITGB2,ITGB5,ITPR2,JUN,MAP2K3,MAP3K3,MAP3K4,MAPK13,MEF2A,MYC,PDIA3,PIK3CG,PLCE1,PLD6,PPP3CA,PRKACA,PRKCA,PRKCB,RALB,RAP1A,RPS6,SMPDL3A,TDP2,TGFBR1,TGFBR2,TNFSF10,TNFSF13B,TNFSF14,TNFSF8	Abemaciclib	51
Role of NFAT in Cardiac Hypertrophy	1.71	0.112	-2.558	ADCY3,ADCY7,CALM1 (includes others),CAMK1,CAMK1G,GNAI2,GNG10,HDAC1,HDAC5,ITPR2,MAP2K3,MAPK13,MEF2A,PDIA3,PIK3CG,PLCE1,PPP3CA,PRKACA,PRKCA,PRKCB,RALB,RAP1A,SLC8A1,TGFBR1,TGFBR2	Abemaciclib	25
Mitotic G2-G2/M phases	3.5	0.111	-2.558	AURKA,CDK1,CDKN1A,CEP131,HSP90AA1,MYBL2,MZT1,OPTN,PRKACA,PSMA7,PSMD1,PSMD13,PSME2,PSME3,RBX1,TUBA1A,TUBA1B,TUBA1C,TUBA4A,TUBB,TUBB4B,YWHAG	ML314	22
EIF2 Signaling	24.3	0.357	4.919	ACTA2,ACTB,AGO4,BCL2,DDIT3,EIF1,EIF3F,EIF3G,EIF4G2,FAU,GRB2,GSK3B,HNRNPA1,HSPA5,MAPK1,MYC,PABPC1,PIK3R5,PPP1R15A,RALA,RAP1A,RPL12,RPL13,RPL13A,RPL14,RPL15,RPL18,RPL18A,RPL19,RPL23,RPL23A,RPL24,RPL26,RPL27,RPL27A,RPL28,RPL29,RPL30,RPL31,RPL32,RPL35,RPL35A,RPL36,RPL36AL,RPL37,RPL37A,RPL38,RPL41,RPL7A,RPL8,RPLP0,RPLP1,RPLP2,RPS10,RPS11,RPS12,RPS13,RPS14,RPS15,RPS15A,RPS16,RPS17,RPS18,RPS19,RPS2,RPS2…	Topotecan_Hydrochloride	82
Epithelial Adherens Junction Signaling	4.45	0.139	-2.558	ACTR2,ACTR3,ACVR1,ARPC2,ARPC4,ARPC5,CFL1,ECT2,FGFR1,KRAS,LATS1,MYL12A,PAK1,PTPA,RAC1,RALA,RALB,TCF7,YWHAB,YWHAG,YWHAH,YWHAZ	Rapamycin	22
Renin-Angiotensin Signaling	2.52	0.215	-2.558	ACE,ADCY3,ADCY7,CCL2,CCL5,FOS,GRB2,JUN,KRAS,MAPK1,MAPK10,MAPK3,PAK2,PIK3CD,PIK3CG,PRKAR2A,PRKCD,PTPN6,RAC1,RALB,RAP2B,RASD1,RRAS,SHC1,SOS2,STAT1	SR_3306	26
EIF2 Signaling	44.3	0.4	5.082	ACTA2,ACTB,ATF4,CCND1,DDIT3,EIF1,EIF2AK1,EIF2S3,EIF3A,EIF3D,EIF3F,EIF3G,EIF3I,EIF4A2,EIF4E3,EIF4G2,FAU,HNRNPA1,HSPA5,MYC,PDPK1,PIK3CG,PPP1CA,PPP1R15A,RALB,RAP1A,RPL10,RPL10A,RPL11,RPL12,RPL13,RPL13A,RPL14,RPL15,RPL18,RPL18A,RPL19,RPL22L1,RPL23,RPL23A,RPL24,RPL26,RPL27,RPL27A,RPL28,RPL29,RPL30,RPL31,RPL32,RPL35,RPL35A,RPL36,RPL36A,RPL36AL,RPL37,RPL37A,RPL38,RPL41,RPL7A,RPL8,RPL9,RPLP0,RPLP1,RPLP2,…	Abemaciclib	92
Systemic Lupus Erythematosus in B Cell Signaling Pathway	0	0.0429	-2.556	CALM1 (includes others),CCND1,CCND2,CCND3,CXCL8,FGR,FOS,GRB2,HCK,IFIT2,IFIT3,IFNGR2,IGLC3,IL10,IL1B,INPP5D,ISG15,LILRB3,LTB,MAP4K4,MCL1,MYC,OSM,PIK3CG,PLAAT4,PRKCE,RALA,STAT1,TNFSF13B,TNFSF15,TNFSF9	ML314	31
Mitotic Prophase	7.04	0.291	-2.556	ARPP19,CCNB2,CDK1,CNEP1R1,H2AJ,H2BC11,H2BC5,KMT5A,LMNA,MAPK1,NCAPG2,NEK6,NEK7,NUP133,NUP205,NUP42,NUP62,NUP85,NUP93,PLK1,POM121/POM121C,PPP2R1A,PRKCA,PRKCB,RAB1A,RAB2A,SMC2,SMC4,TPR,VRK2	Topotecan_Hydrochloride	30
CD28 Signaling in T Helper Cells	0	0.0851	-2.556	ACTR2,ACTR3,AKT1,ARPC1B,ARPC2,ARPC3,ARPC4,ARPC5L,BCL10,CALM1 (includes others),CD247,CD3G,CSK,FCER1G,FOS,FYN,HLA-A,HLA-DOA,HLA-DPA1,HLA-DQA1,HLA-DQA2,HLA-DRB1,HLA-DRB5,LCP2,MAPK8,NFATC1,NFKB1,NFKBIB,NFKBID,NFKBIE,PDPK1,PIK3C2A,PIK3CG,PIK3R1,PIK3R4,PIK3R5,PPP3CC,PTPN6,PTPRC,RAC1,SYK,TRBC2,VAV1,WAS	Vorinostat	44
Electron transport, ATP synthesis, and heat production by uncoupling proteins	17.1	0.336	-6.557	ATP5F1A,ATP5F1B,ATP5F1D,ATP5MC1,ATP5MC3,ATP5MF,ATP5MG,ATP5PB,ATP5PD,ATP5PF,ATP5PO,COX16,COX18,COX20,COX5B,COX6C,COX7B,COX8A,CYB5B,CYC1,CYCS,NDUFA4,NDUFA8,NDUFAB1,NDUFAF4,NDUFB2,NDUFB3,NDUFB5,NDUFB8,NDUFS2,NDUFS7,NDUFV3,SCO1,SDHA,SDHB,SDHC,SDHD,TRAP1,UCP2,UQCR10,UQCR11,UQCRFS1,UQCRQ	Everolimus	43
Electron transport, ATP synthesis, and heat production by uncoupling proteins	14.5	0.266	-5.145	ATP5F1A,ATP5F1B,ATP5MC1,ATP5MC2,ATP5MC3,ATP5MF,ATP5MG,ATP5PB,ATP5PF,ATP5PO,COX20,COX6C,COX7B,COX8A,CYB5B,CYC1,CYCS,ETFA,NDUFA4,NDUFA8,NDUFA9,NDUFAB1,NDUFB2,NDUFB6,NDUFB9,NDUFS1,NDUFS6,SDHC,SDHD,UCP2,UQCR10,UQCRC1,UQCRC2,UQCRFS1	Rapamycin	34
Superpathway of Inositol Phosphate Compounds	2.25	0.181	-2.535	ACP5,ATP1A1,CDC25B,CDIPT,DUSP11,DUSP13B,DUSP14,DUSP6,FIG4,G6PC3,IGBP1,ILKAP,INPP5E,ITPK1,MTMR6,NUDT1,NUDT14,NUDT5,PI4K2A,PI4KB,PIK3CD,PIK3CG,PIP4K2A,PPFIBP2,PPIP5K2,PPP1CB,PPP1R10,PPP1R11,PPP1R12A,PPP1R14B,PPP1R8,PPP2CB,PPP2R1A,PPP2R5C,PPP3CA,PPP4C,PPTC7,PTPN1,PTPN6,SGPP2,STYX,TNS3,WBP11	SR_3306	43
Cachexia Signaling Pathway	3.45	0.122	-2.534	ACVR1,ADCY3,ADCY7,CAPNS1,CASP4,CCL2,CEBPB,EIF1,EIF2S3,FBXO21,GABARAPL1,GDF15,HMGB1,HSP90AA1,HSP90AB1,HSP90B1,HSPA5,HSPA8,HSPA9,IFNGR2,IL1B,IL1R1,IL1RN,LPL,MAPK13,MYD88,P4HB,PIK3CG,PRKACA,PRKCA,PRKCB,PSMA7,PSMB4,PSMD11,PSMD4,SOCS3,STAT1,STAT5A,TGFBR1,TGFBR2,TLR8,TNFSF10,TNFSF13B,TNFSF14,TNFSF8	Abemaciclib	45
IL-10 Signaling	7.8	0.292	-2.534	AHR,AKT1,AKT2,BHLHE40,BLVRA,CCR1,CCR5,CREB1,FCGR2A,FCGR2B,FOS,HLA-A,HLA-B,HLA-C,HLA-DMA,HLA-DMB,HLA-DOA,HLA-DPA1,HLA-DPB1,HLA-DQA1,HLA-DQA2,HLA-DQB1,HLA-DQB2,HLA-DRA,HLA-DRB1,HLA-DRB5,HLA-E,HLA-F,HLA-G,ICAM1,IFNGR1,IL10,IL10RA,JUN,MAF,MAFB,MAP2K3,MAP3K7,MAPK1,NFKBIE,PKM,PRKAB1,STAT1,TAB1,TLR4	SR_3306	45
PI3K Signaling in B Lymphocytes	0	0.0849	-2.534	AKT1,ATF4,ATF5,BCL10,BLNK,BTK,CALM1 (includes others),CAMK2G,CBL,FOS,FOXO3,FYN,IGKC,IGLC3,IL4R,INPP5D,LYN,MAPK3,MRAS,NFATC1,NFKB1,NFKBIB,NFKBID,NFKBIE,NRAS,PDPK1,PIK3AP1,PIK3CG,PIK3R1,PLCB1,PLCB2,PLCD1,PLCD3,PLEKHA2,PLEKHA4,PPP3CC,PRKCB,PRKCZ,PTEN,PTPRC,RAC1,RAF1,RALA,RALB,RAP2A,RRAS,RRAS2,SYK,VAV1,VAV2	Vorinostat	50
Role of Pattern Recognition Receptors in Recognition of Bacteria and Viruses	0.809	0.0962	-2.53	C3,IL10,IL1B,IRF7,MYD88,NLRC4,PIK3CG,PRKCA,PRKCB,RIPK2,TLR8,TNFSF10,TNFSF13B,TNFSF14,TNFSF8	Abemaciclib	15
Remodeling of Epithelial Adherens Junctions	11.6	0.368	-2.53	ACTA2,ACTB,ACTG1,ACTR2,ACTR3,ARF6,ARPC1A,ARPC2,ARPC4,ARPC5L,CTNNB1,DNM3,HGF,MAPRE1,NME1,RALA,SRC,TUBA1A,TUBA1B,TUBA1C,TUBA4A,TUBB,TUBB2A,TUBB4B,TUBB6	AEE788	25
TCA Cycle II (Eukaryotic)	5.77	0.435	-2.53	ACO1,ACO2,DLD,IDH3A,MDH1,MDH2,OGDH,SDHB,SDHD,SUCLG1	AEE788	10
Electron transport, ATP synthesis, and heat production by uncoupling proteins	5.07	0.172	-4.264	ATP5F1A,ATP5MC1,ATP5MC3,ATP5MF,ATP5PB,ATP5PF,ATP5PO,COX18,COX6B1,COX6C,MT-CO2,MT-CO3,MT-ND1,NDUFA4,NDUFAB1,NDUFB7,NDUFB9,NDUFS1,NDUFS6,SDHC,UQCR10,UQCRFS1	GSK805	22
CCR3 Signaling in Eosinophils	1.67	0.127	-2.53	CALM1 (includes others),CFL1,GNA13,GNAI2,GNAQ,GNG2,ITPR2,PAK1,PIK3R3,PIK3R5,PLCB2,PRKCA,PRKCD,RAC1,RALA,RALB,RAP2B	Everolimus	17
NER (Nucleotide Excision Repair, Enhanced Pathway)	1.13	0.121	-2.53	COPS2,GTF2H3,HMGN1,PCNA,POLD2,POLR2C,POLR2L,RBX1,RFC2,RPA1,TOP2A	Everolimus	11
Osteoarthritis Pathway	2.32	0.0593	-2.53	ANXA2,ATF4,DDIT4,IL1B,ITGAM,ITGB2,LRP1,MTF1,P2RX7,PPARD,SPHK1,SPP1,TIMP3,TNFRSF1B	Lopinavir	14
Tumor Microenvironment Pathway	1.64	0.0559	-2.53	CCND1,CSF1,HLA-A,HLA-B,HLA-C,HLA-E,HLA-F,IL1B,MAP2K2,SPP1	Lopinavir	10
Activation of NMDA receptors and postsynaptic events	2.59	0.131	-2.53	ARHGEF7,CALM1 (includes others),CAMK1,CAMKK1,NRGN,PRKACA,TUBA1A,TUBA1B,TUBA1C,TUBA4A,TUBB4B	ML314	11
Protein folding	1.66	0.102	-2.53	ACTB,CCT2,CCT6A,GNG7,PFDN1,TUBA1A,TUBA1B,TUBA1C,TUBA4A,TUBB4B	ML314	10
IL-13 Signaling Pathway	1.23	0.0862	-2.53	CD36,FGR,HBEGF,HCK,IL10,IL13RA1,PIK3CG,RHOA,ROCK1,STAT1	ML314	10
CDC42 Signaling	0	0.0312	-2.53	ACTR2,ACTR3,ARPC2,ARPC4,CD247,CD3G,CFL1,FOS,HLA-A,HLA-B,HLA-C,HLA-DMB,HLA-E,HLA-F,ITGB3,MYL6,RALA,TRBC2	ML314	18
Actin Cytoskeleton Signaling	1.38	0.041	-2.53	ACTB,ACTG1,ACTN4,ACTR2,ARPC2,ARPC5L,EZR,GSN,MYL6,PFN1	Perphenazine	10
Antioxidant Action of Vitamin C	3.59	0.123	-2.53	CSF2RA,GLRX,HMOX1,JAK2,NFKBIA,PDIA3,PLA2G7,PLD1,PLD2,RELA,RELB,SELENOT,SLC2A5,STAT5A	PQR620	14
COPII-mediated vesicle transport	3.14	0.139	-2.53	CD59,CNIH3,CTSC,CTSZ,NSF,PPP6R1,RAB1A,RAB1B,SEC22C,TBC1D20	PQR620	10
Gap junction trafficking and regulation	5.14	0.294	-2.53	ACTB,ACTG1,DAB2,TUBA1A,TUBA1B,TUBA1C,TUBA4A,TUBB2B,TUBB4B,TUBB6	Rapamycin	10
Actin Nucleation by ARP-WASP Complex	3.94	0.161	-2.53	ACTR2,ACTR3,ARPC2,ARPC4,ARPC5,GRB2,ITGAL,ITGAM,ITGAX,ITGB2,KRAS,RAC1,RALA,RALB,VASP	Rapamycin	15
Role of Hypercytokinemia/hyperchemokinemia in the Pathogenesis of Influenza	1.79	0.116	-2.53	CCL2,CCL3,CCL4,CXCL8,IFIT2,IFIT3,IL10,IL1RN,ISG15,MYD88	Rapamycin	10
DNA Replication Pre-Initiation	1.29	0.0962	-2.53	GMNN,H2AX,KPNA1,MCM3,MCM4,PSMC2,PSME3,UBC,UBE2C,UBE2S	Rapamycin	10
Cholecystokinin/Gastrin-mediated Signaling	1.28	0.0924	-2.53	FOS,GRB2,IL1RN,ITPR2,KRAS,MAP2K3,PLCB2,RAC1,RALA,RALB,SRF	Rapamycin	11
Signaling by SCF-KIT	1.48	0.233	-2.53	CBL,GRB2,KRAS,LCK,LYN,MMP9,PTPN6,RAC1,SH2B3,STAT1	SR_3306	10
Nonhomologous End-Joining (NHEJ)	1.14	0.204	-2.53	BRCA1,BRCC3,H2AX,H2BC15,PAXIP1,PIAS4,PRKDC,RIF1,UBE2N,XRCC5	SR_3306	10
Telomere Maintenance	0.388	0.137	-2.53	CCNA2,H2AX,H2BC15,PCNA,POLA2,PRIM2,RPA2,TERF2,TERF2IP,TINF2	SR_3306	10
Fc epsilon receptor (FCERI) signaling	1.19	0.204	-2.53	AHCYL1,BCL10,BTK,CALM1 (includes others),CUL1,FCER1G,FOS,FYN,IGKC,IGLC3,LAT2,LCP2,LYN,MAPK3,MAPK8,NFATC1,NFKB1,NRAS,PAK2,PDPK1,PIK3R1,PSMA1,PSMA5,PSMA7,PSMB1,PSMB10,PSMB5,PSMD2,PSMD4,PSMD7,PSMD8,PSME1,PSME2,RAC1,SKP1,SYK,TAB2,UBA52,UBB,UBE2D2,VAV1,VAV2	Vorinostat	42
ABRA Signaling Pathway	4.59	0.207	-2.524	ACTA2,ACTB,ACTG1,ACTN1,ACTR3,CFL1,ESRRA,FOS,GSN,JUNB,JUND,MEF2A,PPP1CA,PPP3CA,TPM1,TPM3,TPM4,VCL,VEGFB	Abemaciclib	19
EPH-Ephrin signaling	4.47	0.202	-2.524	ACTB,ACTG1,ACTR2,ACTR3,APH1B,ARPC1A,ARPC2,ARPC4,CFL1,CLTB,CLTC,FYN,LIMK1,MYL12A,MYL12B,MYL6,NCSTN,PSEN1,SRC	AEE788	19
fMLP Signaling in Neutrophils	4.25	0.176	-2.524	ACTR2,ACTR3,ARPC1A,ARPC2,ARPC4,ARPC5L,CALM1 (includes others),CYBB,FPR3,GNB5,GNG7,KRAS,MAPK1,MRAS,NFKBID,NFKBIE,PRKCA,PRKCD,RAC2,RALA,RALB,RAP1A,RELB	AEE788	23
Electron transport, ATP synthesis, and heat production by uncoupling proteins	19.3	0.352	-4.025	ATP5F1A,ATP5F1B,ATP5F1D,ATP5MC1,ATP5MC2,ATP5MC3,ATP5MF,ATP5MG,ATP5PB,ATP5PD,ATP5PF,ATP5PO,COX20,COX5A,COX6C,COX7A2L,COX7B,CYB5B,CYC1,CYCS,MT-ATP6,MT-CO2,MT-ND1,MT-ND3,MT-ND4,MT-ND5,NDUFA4,NDUFA8,NDUFAB1,NDUFAF4,NDUFB2,NDUFB6,NDUFB8,NDUFS1,NDUFS5,NDUFS6,NDUFV3,SDHB,SDHD,SURF1,UQCR10,UQCRC1,UQCRC2,UQCRFS1,UQCRQ	AEE788	45
Electron transport, ATP synthesis, and heat production by uncoupling proteins	5.88	0.148	-3.9	ATP5F1A,ATP5MC1,ATP5MC2,ATP5MC3,ATP5MF,ATP5PB,ATP5PF,ATP5PO,COX6C,CYB5B,ETFA,NDUFA8,NDUFB2,SDHC,SDHD,UQCR10,UQCR11,UQCRFS1,UQCRQ	PQR620	19
Neurotrophin/TRK Signaling	3.45	0.269	-2.524	AKT1,CREB1,FOS,FRS2,GRB2,JUN,KRAS,MAP2K3,MAPK1,MAPK3,PDPK1,PIK3CD,PIK3CG,RALB,RAP2B,RASD1,RPS6KA1,RRAS,SHC1,SOS2,SPRY2	SR_3306	21
ISG15 antiviral mechanism	3.14	0.268	-2.524	EIF4A3,EIF4E2,IFIT1,KPNA3,MAPK3,NUP155,NUP210,NUP42,NUP58,NUP62,NUP85,NUP93,POM121/POM121C,RPS27A,STAT1,TPR,UBA52,UBB,UBE2N	SR_3306	19
Activation of NMDA receptors and postsynaptic events	2.99	0.25	-2.524	ARHGEF7,CALM1 (includes others),CAMK2G,CREB1,GRIA4,GRIN2A,KRAS,MAPK1,MAPK3,NRGN,PDPK1,PPM1F,PRKAB1,PRKAR2A,PRKX,RAC1,RPS6KA1,TUBA1A,TUBA1B,TUBA1C,TUBB4B	SR_3306	21
Actin Nucleation by ARP-WASP Complex	5.28	0.269	-2.524	ACTR2,ACTR3,ARPC1A,ARPC1B,ARPC2,ARPC3,ARPC4,ARPC5,GNA12,GRB2,ITGAX,ITGB5,ITGB8,NCK2,PPP1R12A,RAC1,RALA,RAP1A,RHOA,RHOF,RHOG,RHOQ,RHOV,ROCK1,WIPF1	Topotecan_Hydrochloride	25
Actin Cytoskeleton Signaling	5.56	0.279	-2.517	ACTB,ACTG1,ACTN1,ACTN4,ACTR2,ACTR3,APC,ARHGEF1,ARHGEF6,ARHGEF7,ARPC1B,ARPC2,ARPC3,ARPC4,ARPC5L,CD14,CFL1,CSK,CYFIP1,CYFIP2,DIAPH1,DIAPH2,DOCK1,F2R,GSN,IQGAP2,ITGA7,ITGAL,ITGAX,ITGB2,ITGB3,ITGB5,ITGB7,LIMK1,MAPK3,MATK,MRAS,MSN,MYH10,MYL12B,MYL5,MYL6,MYL6B,NRAS,PAK2,PDGFA,PFN1,PIK3C2A,PIK3CG,PIK3R1,PIK3R4,PIK3R5,RAC1,RAC2,RAF1,RALA,RALB,RAP2A,RRAS,RRAS2,SLC9A1,TLN1,TMSB10/TMSB4X,VAV1,VAV2,WAS,WASF1…	Vorinostat	68
Human Embryonic Stem Cell Pluripotency	0.466	0.134	-2.502	AKT1,AKT2,AXIN1,FGFR2,FUT4,FZD5,GRB2,HSP90AA1,HSP90B1,ID2,ID3,KLF2,KRAS,MAP2K3,MAPK1,MYC,PDPK1,PIK3CD,PIK3CG,PRKCD,RALB,RAP2B,RASD1,RIF1,RRAS,SOS2,SPHK1	SR_3306	27
Cohesin Chromatin Regulation Pathway	0	0.113	-2.502	BBC3,CCNB2,CDC23,CDC27,CEBPA,DDX5,H2AX,H2AZ1,H2BC15,MED1,MED14,MED19,MED25,MED29,MED30,MED6,MED7,MED8,MYC,NCAPD3,POLR2E,POLR2J,POLR2L,PPP2CB,PPP2R1A,PPP2R5C,SMC4,TINF2	SR_3306	28
SPINK1 General Cancer Pathway	5.39	0.391	-2.502	AKT1,IL6R,JAK1,MAPK3,MRAS,MT1A,MT1E,MT1F,MT1G,MT1H,MT1M,MT1X,MT2A,MT3,NRAS,PIK3C2A,PIK3CG,PIK3R1,PIK3R4,PIK3R5,PRSS3,RAF1,RALA,RALB,RAP2A,RRAS,RRAS2	Vorinostat	27
TR/RXR Activation	1.66	0.125	-2.5	AKR1C3,CCND1,ENO1,H3-3A/H3-3B,KLF9,MBP,ME1,NRGN,PCNA,PIK3CG,PPARD,RXRA,SCARB1,SLC16A3,UCP2,VEGFB	Abemaciclib	16
Oxytocin in Brain Signaling Pathway	0.572	0.0854	-2.5	ATF4,CALM1 (includes others),DDIT3,GNAI2,GNG10,IL1B,ITPR2,MEF2A,NLRP2,PIK3CG,PLB1,PNPLA4,PRKCA,PRKCB,PYCARD,RALB,RAP1A	Abemaciclib	17
Acetylcholine Receptor Signaling Pathway	0.489	0.0825	-2.5	ADCY3,ADCY7,APH1A,APH1B,ATF4,CALM1 (includes others),CASP4,GNAI2,ITPR2,NCSTN,PDIA3,PIK3CG,PLCE1,PRKACA,PRKCA,PRKCB	Abemaciclib	16
HMGB1 Signaling	3.81	0.156	-2.5	AKT3,CCL2,FOS,IFNGR2,IL15,IL1R1,KAT7,KRAS,MAP2K6,MAPK1,MRAS,RAC2,RALA,RALB,RAP1A,RELB,RHOG,RND3,SERPINE1,TNF,TNFSF10,TNFSF12,TNFSF13B,TNFSF14,TNFSF15,TNFSF8	AEE788	26
ABRA Signaling Pathway	3.09	0.174	-2.5	ABLIM3,ACTA2,ACTB,ACTG1,ACTR3,CFL1,FOS,GSN,JUNB,JUND,LIMK1,SRF,TPM1,TPM3,TPM4,VEGFB	AEE788	16
Type II Diabetes Mellitus Signaling	2.01	0.131	-2.5	ADIPOR1,CD36,IKBKE,INSR,IRS2,ITPR2,NFKBID,NFKBIE,PIK3R3,PIK3R5,PKM,PPARG,PRKAG2,PRKCA,PRKCD,RELA,RELB,SOCS3,TNF,TNFRSF1B	Everolimus	20
Electron transport, ATP synthesis, and heat production by uncoupling proteins	4.28	0.141	-3.771	ATP5F1A,ATP5MC1,ATP5MC3,ATP5MF,ATP5MG,ATP5PB,ATP5PF,COX20,COX7B,CYB5B,NDUFAB1,NDUFAF4,NDUFB6,NDUFB9,NDUFV3,UQCR10,UQCRC2,UQCRFS1	ML314	18
Response to elevated platelet cytosolic Ca2+	3.95	0.121	-2.5	ANXA5,CALM1 (includes others),CAP1,CD63,CFL1,F13A1,HSPA5,PFN1,PPIA,SPARC,SRGN,STX4,TIMP1,TMSB10/TMSB4X,VEGFB,WDR1	PQR620	16
Hepatic Fibrosis Signaling Pathway	2.23	0.0384	-2.5	CALM1 (includes others),CCL3,CCL5,CDKN1B,FLT1,GNAI2,HIF1A,MYD88,MYL6,PRKCD,PRKCE,RAC2,RRAS,SPP1,TIMP1,TNFRSF1B	Retinoic_acid	16
Pyridoxal 5'-phosphate Salvage Pathway	2.34	0.246	-2.5	ADPGK,AKT2,CDK7,DAPK1,DYRK1A,HIPK1,IRAK1,MAP2K3,MAPK1,MAPK3,MAPK7,PAK2,PDXK,PRKCD,PRKX,PRPF4B	SR_3306	16
ERK5 Signaling	2.93	0.23	-2.5	CREB3,FOS,FOSL1,GNA12,GNAQ,LIF,MEF2A,MEF2C,MYC,RALA,RAP1A,RPS6KA2,SGK1,SH2D2A,WNK1,YWHAB,YWHAZ	Topotecan_Hydrochloride	17
Fc Epsilon RI Signaling	1.01	0.144	-2.5	FCER1A,GRB2,INPP5D,LCP2,LYN,MAP2K7,MAPK1,MAPK9,PIK3R5,PRKCA,PRKCB,RAC1,RALA,RAP1A,SYK,TNF,VAV1	Topotecan_Hydrochloride	17
Signaling by SCF-KIT	3.15	0.372	-2.5	CBL,FES,FYN,GRAP,LYN,MMP9,NRAS,PIK3R1,PTPN6,RAC1,SH2B3,SRC,STAT1,STAT5A,STAT5B,VAV1	Vorinostat	16
Paxillin Signaling	2.38	0.15	-2.496	ACTA2,ACTB,ACTG1,ACTN1,ARHGEF6,DOCK1,ITGAM,ITGB2,ITGB5,MAPK13,PIK3CG,RAC1,RALB,RAP1A,TLN1,VCL	Abemaciclib	16
14-3-3-mediated Signaling	2.36	0.142	-2.496	FOS,JUN,PDCD6IP,PDIA3,PIK3CG,PLCE1,PRKCA,PRKCB,RALB,RAP1A,SNCA,TUBA1A,TUBA1B,TUBB,TUBB4B,YWHAB,YWHAG,YWHAH	Abemaciclib	18
HGF Signaling	1.85	0.129	-2.496	CCND1,CDKN1A,DOCK1,ELF4,FOS,ITGAM,ITGB2,ITGB5,JUN,MAP3K3,MAP3K4,PIK3CG,PRKCA,PRKCB,RAC1,RALB,RAP1A	Abemaciclib	17
Cholecystokinin/Gastrin-mediated Signaling	1.62	0.126	-2.496	FOS,GNA12,GNA13,IL1B,IL1RN,ITPR2,JUN,MAP2K3,MEF2A,PRKCA,PRKCB,RAC1,RAC2,RALB,RAP1A	Abemaciclib	15
Degradation of beta-catenin by the destruction complex	2.23	0.152	-2.496	CTNNB1,MYC,PSMA1,PSMA5,PSMB2,PSMB3,PSMC3,PSMC5,PSMD1,PSMD7,PSME2,PSME3,RBX1,UBC	AEE788	14
Factors involved in megakaryocyte development and platelet production	1.89	0.143	-2.496	ACTB,CAPZB,DOCK10,HBD,IRF2,MAFF,MFN1,MFN2,MICAL1,PHF21A,PRKACA,SH2B3,TP53	AEE788	13
PDGF Signaling	1.93	0.149	-2.496	EIF2AK2,ELK1,GRB2,INPP5D,MYC,PDGFA,PIK3R3,PIK3R5,PRKCA,RALA,RALB,RAP2B,STAT1	Everolimus	13
ABRA Signaling Pathway	3.28	0.141	-2.496	ACTA2,ACTB,ACTR3,CFL1,DMD,FOS,GSN,MEF2C,MRTFA,RHOA,ROCK1,TPM1,TPM3	ML314	13
Signaling by ROBO receptors	2.35	0.112	-2.496	CAP1,CXCR4,EVL,PFN1,PRKACA,PSMA7,PSMD1,PSMD13,PSME2,PSME3,RBX1,RHOA,VASP	ML314	13
Intra-Golgi and retrograde Golgi-to-ER traffic	1.1	0.064	-2.496	ARF3,CAPZB,COPB2,GCC2,KDELR1,NSF,RAB1A,RAB1B,TUBA1A,TUBA1B,TUBA1C,TUBB4B,TUBB6	PQR620	13
RNA Polymerase II Transcription	1.26	0.0872	-2.496	ALYREF,CHTOP,ELOB,MAGOH,POLR2B,POLR2L,SNRPG,SRSF1,SRSF2,SRSF3,SRSF7,SRSF9,THOC5	Rapamycin	13
CDC42 Signaling	0	0.0503	-2.496	ACTR2,ACTR3,ARPC2,ARPC4,ARPC5,B2M,CD3E,CFL1,FOS,HLA-A,HLA-B,HLA-C,HLA-DMA,HLA-DMB,HLA-DPB1,HLA-DQA1,HLA-E,HLA-F,ITGAL,ITGAM,ITGAX,ITGB2,MYL12A,MYL6,PAK1,RALA,RASA1,TNK2,TRBC2	Rapamycin	29
LPS/IL-1 Mediated Inhibition of RXR Function	0.373	0.128	-2.496	ACSL1,ACSL4,ALAS1,ALDH1A1,ALDH2,ALDH3A2,ALDH4A1,ALDH5A1,APOC1,APOE,CHST11,CHST15,FABP3,GSTK1,GSTO1,IRAK1,JUN,MAP3K7,MGST1,MYD88,NCOA1,NR1H2,PLTP,PPARGC1B,RARA,SCARB1,SLC27A3,SLC27A4,TLR4,TNFRSF1A,TNFRSF1B,TRAF2,XPO1	SR_3306	33
Activation of gene expression by SREBF (SREBP)	3.8	0.317	-2.496	CHD9,FASN,FDPS,HMGCR,HMGCS1,IDI1,NCOA1,PPARA,SC5D,SCD,TBL1X,TBL1XR1,TM7SF2	Topotecan_Hydrochloride	13
iNOS Signaling	2.24	0.319	-2.496	CALM1 (includes others),CD14,CREBBP,FOS,HMGA1,IFNGR2,IRAK1,JAK1,MAPK13,MYD88,NFKB1,NFKBIB,NFKBID,NFKBIE,STAT1	Vorinostat	15
DAP12 interactions	1.89	0.31	-2.496	BTK,CLEC5A,FYN,LCP2,NRAS,PIK3R1,RAC1,SIGLEC14,SIRPB1,SYK,TREM2,TYROBP,VAV2	Vorinostat	13
Neutrophil Extracellular Trap Signaling Pathway	6.47	0.117	-2.48	ATP5F1A,ATP5F1B,ATP5MC1,ATP5PB,CAMP,COL8A2,CXCL8,CYC1,FCGR3A/FCGR3B,FGR,IGHM,IL10,ITGAL,ITGAM,ITGB2,ITPR2,LCK,MAP2K3,MCL1,MMP2,MMP9,NCF2,NDUFA4,NDUFA8,NDUFA9,NDUFAB1,NDUFB2,NDUFB6,NDUFB9,NDUFS1,NDUFS6,ORAI3,PLA2G7,PLCB2,PNPLA4,PPIF,RAC1,SDHC,SDHD,SERPINB1,SLC25A6,TIMM17A,TOMM20,TOMM40L,UQCRC2,UQCRFS1,VDAC3	Rapamycin	47
RHOA Signaling	6.14	0.258	-2.475	ACTA2,ACTB,ACTG1,ACTR2,ACTR3,ARHGAP1,ARHGAP35,ARHGAP4,ARPC1A,ARPC1B,ARPC2,ARPC3,ARPC4,ARPC5,CDC42EP4,GNA12,LIMK1,LPAR1,MSN,MYL5,MYL6,PI4KA,PIP4K2C,PLD1,PPP1R12A,PTK2,RHOA,ROCK1,SEPTIN11,SEPTIN2,SEPTIN7,SEPTIN9	Topotecan_Hydrochloride	32
3-phosphoinositide Biosynthesis	2.84	0.172	-2.475	ACP5,DUSP1,DUSP2,DUSP6,FIG4,INPP5D,ITPK1,MTMR6,NUDT14,NUDT3,PI4K2A,PI4KA,PIK3R5,PIP4K2C,PPFIA1,PPP1R10,PPP1R12A,PPP1R14B,PPP1R1A,PPP2R1A,PPP2R5A,PPP3CA,PPP4C,PPP4R1,PTPA,PTPN1,PTPRC,PTPRF,PTPRJ,PTPRM,PTPRO,RASA1,SGPP2,SIRPA,STYX,TNS3	Topotecan_Hydrochloride	36
RAF/MAP kinase cascade	6.52	0.164	-2.469	ACTB,ACTG1,CALM1 (includes others),CAMK2G,DUSP10,DUSP2,DUSP4,DUSP5,DUSP6,FYN,HBEGF,HGF,IRS2,KIT,KRAS,MAPK1,MRAS,NF1,PDGFA,PEA15,PEBP1,PHB1,PPP5C,PSMA1,PSMA5,PSMB2,PSMB3,PSMC3,PSMC5,PSMD1,PSMD7,PSME2,PSME3,PTPN7,RALGDS,RAP1A,RBX1,SPRED1,SPTBN1,SRC,UBC,WDR83,YWHAB	AEE788	43
Senescence Pathway	3.94	0.134	-2.466	ACVR1,ANAPC11,ANAPC13,CALM1 (includes others),CAPNS1,CAT,CCND1,CCND3,CDK4,CDK6,CDKN1A,CEBPB,DLD,E2F1,E2F8,ELF4,GADD45B,HBP1,ITPR2,JUN,MAP2K3,PARP1,PCGF1,PDHB,PHF1,PHF19,PIK3CG,PPP1CA,PPP3CA,PTPA,RALB,RAP1A,RASSF5,RBL1,SERPINE1,SOD2,SQSTM1,TGFBR1,TGFBR2,TP53	Abemaciclib	40
Epithelial Adherens Junction Signaling	4.13	0.234	-2.466	ACTR3,ACVR1B,AKT1,AKT2,ARPC1B,ARPC3,ARPC4,ARPC5,CFL1,CRK,KRAS,LATS1,MYH10,MYL12A,NECTIN1,NF2,NOTCH1,PAK2,PPP2CB,PPP2R1A,PPP2R5C,PRKAB1,RAC1,RALB,RAP2B,RASD1,RHOA,RRAS,STK11,STK4,TIAM1,TNS1,VCL,WAS,YWHAB,YWHAG,YWHAH	SR_3306	37
B Cell Receptor Signaling	0	0.0647	-2.466	AKT1,AKT2,APBB1IP,BCL10,CALM1 (includes others),CAMK2G,CD22,CFL1,CREB1,CSK,DAPP1,FCGR2A,FCGR2B,GRB2,IGHG2,JUN,KRAS,LYN,MAP2K3,MAP3K11,MAP3K12,MAP3K3,MAP3K7,MAPK1,MAPK3,NFKBIE,PDPK1,PIK3CD,PIK3CG,PPP3CA,PTPN6,RAC1,RAC2,RALB,RAP2B,RASD1,RASSF5,RRAS,SHC1,SOS2,SYK	SR_3306	41
G-Protein Coupled Receptor Signaling	0	0.114	-2.46	ADCY3,ADCY7,ADGRE2,ADGRL3,AKT1,AKT2,ARRB1,ARRB2,C3AR1,C5AR1,C5AR2,CALM1 (includes others),CAMK2G,CCR1,CCR5,CMKLR1,CREB1,CRK,DUSP6,FOS,FPR3,FZD5,GDE1,GNA11,GNA15,GNAI3,GNAS,GNB4,GNG12,GPR108,GPR137B,GPR150,GPR26,GPR68,GPR82,GPR84,GPRC5A,GRB2,GRM4,JUN,KCNN4,KRAS,LATS1,MAP2K3,MAP3K11,MAP3K12,MAP3K3,MAP3K7,MAPK1,MAPK10,MAPK3,MAPK7,MEF2D,MYL12A,MYL6,MYL6B,MYL9,NFKBIE,P2RY11,PAK2,PDE11A,PDE12,PDE6D,PDE…	SR_3306	80
Metabolism of cofactors	2.78	0.316	-2.449	CALM1 (includes others),COQ2,GCHFR,HSP90AA1,IDH1,PTS	Abemaciclib	6
Cholesterol biosynthesis	2.13	0.24	-2.449	ACAT2,FDPS,HMGCS1,IDI1,LBR,MSMO1	Abemaciclib	6
Hepatic Cholestasis	1.5	0.108	-2.449	ADCY3,ADCY7,CALM1 (includes others),CD14,CYP27A1,IL1B,IL1R1,IL1RN,IRAK1,IRAK2,JUN,MAP3K4,MYD88,NFKBIA,NR1H3,PPP3CA,PRKACA,PRKCA,PRKCB,RXRA,TNFSF10,TNFSF13B,TNFSF14,TNFSF8	Abemaciclib	24
Interferon Signaling	1.38	0.167	-2.449	IFIT1,IFIT3,IFITM3,IFNGR2,ISG15,STAT1	Abemaciclib	6
Oxytocin Signaling Pathway	0.646	0.0851	-2.449	ATF4,CALM1 (includes others),CD36,EEF2,FOS,GNA12,GNA13,GNAI2,GNG10,HSPB1,ITPR2,LPL,MAPK13,MYL6,MYL6B,PIK3CG,PPARD,PPP1R12A,PPP3CA,PRKACA,PRKCA,PRKCB,RALB,RAP1A	Abemaciclib	24
NFKBIE Signaling Pathway	0	0.0134	-2.449	MAP3K3,NFKBIA,TNFSF10,TNFSF13B,TNFSF14,TNFSF8	Abemaciclib	6
Mevalonate Pathway I	3.61	0.429	-2.449	ACAT1,ACAT2,HMGCR,HMGCS1,IDI1,MVK	AEE788	6
Regulation of RUNX1 Expression and Activity	2.22	0.25	-2.449	CBFB,CCND1,CCND2,CCND3,CDK6,SRC	AEE788	6
RHO GTPases activate PKNs	1.88	0.214	-2.449	MYL12B,MYL6,YWHAB,YWHAE,YWHAG,YWHAH	AEE788	6
Activation of NMDA receptors and postsynaptic events	2.12	0.0833	-2.449	CALM1 (includes others),CAMK1,CAMK2G,NRGN,PRKACA,TUBA1A,TUBA1B	Cyclosporin_A	7
Electron transport, ATP synthesis, and heat production by uncoupling proteins	4.63	0.0938	-3.464	ATP5F1B,ATP5MC3,MT-ATP6,MT-CO1,MT-CO2,MT-CO3,MT-CYB,MT-ND2,MT-ND4,NDUFAB1,NDUFB6,NDUFS1	Perphenazine	12
RANK Signaling in Osteoclasts	1.44	0.0659	-2.449	CALM1 (includes others),FOS,GSN,MAP3K3,MAP3K4,PTK2B	Cyclosporin_A	6
Salvage Pathways of Pyrimidine Ribonucleotides	1.32	0.0619	-2.449	CDK1,MAP2K3,NME4,PLK1,PRKCD,UCK2	Cyclosporin_A	6
Aldosterone Signaling in Epithelial Cells	2.36	0.134	-2.449	DNAJB2,DNAJB9,DNAJC1,DNAJC11,DNAJC5,DNAJC5B,DNAJC8,DUSP1,HSP90AA1,HSP90AB1,HSP90B1,HSPA13,HSPA1A/HSPA1B,HSPA5,HSPD1,ITPR2,KCNMA1,PIK3R3,PIK3R5,PLCB2,PRKCA,PRKCD,TRAP1	Everolimus	23
Cholesterol biosynthesis	2.49	0.24	-2.449	DHCR24,DHCR7,EBP,FDPS,IDI1,MSMO1	GSK805	6
Superpathway of Cholesterol Biosynthesis	2.16	0.207	-2.449	DHCR24,DHCR7,EBP,FDPS,IDI1,MSMO1	GSK805	6
RHO GTPases activate PKNs	4.09	0.214	-2.449	RHOA,YWHAB,YWHAE,YWHAG,YWHAH,YWHAZ	Lopinavir	6
Activation of the pre-replicative complex	3.67	0.182	-2.449	CDC45,MCM4,MCM5,MCM7,ORC6,POLA2	Lopinavir	6
Gap junction trafficking and regulation	3.59	0.176	-2.449	ACTB,TUBA1A,TUBA1B,TUBA1C,TUBB4B,TUBB6	Lopinavir	6
Smooth Muscle Contraction	3.02	0.14	-2.449	ANXA1,ANXA2,CALM1 (includes others),MYL12A,TPM3,TPM4	Lopinavir	6
Electron transport, ATP synthesis, and heat production by uncoupling proteins	2.92	0.0859	-3.317	ATP5F1A,ATP5F1B,ATP5MC3,ATP5PF,ATP5PO,COX20,CYC1,MT-ND2,MT-ND4,NDUFAB1,NDUFB6	Resatorvid	11
Kinesins	2.24	0.0984	-2.449	KIFC1,TUBA1A,TUBA1B,TUBA1C,TUBB4B,TUBB6	Lopinavir	6
Glycolysis I	2.78	0.222	-2.449	ENO1,GPI,PGAM1,PGK1,PKM,TPI1	ML314	6
Activation of the pre-replicative complex	2.32	0.182	-2.449	CDC6,MCM3,MCM4,ORC1,ORC6,POLE3	ML314	6
Gap junction trafficking and regulation	2.25	0.176	-2.449	ACTB,TUBA1A,TUBA1B,TUBA1C,TUBA4A,TUBB4B	ML314	6
Assembly and cell surface presentation of NMDA receptors	1.76	0.14	-2.449	GRIN3A,TUBA1A,TUBA1B,TUBA1C,TUBA4A,TUBB4B	ML314	6
Electron transport, ATP synthesis, and heat production by uncoupling proteins	2.6	0.0781	-2.53	ATP5MC1,ATP5MC3,COX20,COX6C,COX7A2L,MT-CO3,NDUFA8,NDUFB6,UCP2,UQCR10	Cyclosporin_A	10
Semaphorin interactions	1.03	0.0938	-2.449	CFL1,HSP90AA1,MYL6,RHOA,ROCK1,TLN1	ML314	6
Mitotic Prophase	0.407	0.0583	-2.449	CDK1,H2AX,LMNA,NEK6,RAE1,TMPO	ML314	6
Electron transport, ATP synthesis, and heat production by uncoupling proteins	8.83	0.148	-2.524	ATP5F1A,ATP5F1B,ATP5F1C,ATP5MC3,ATP5PB,ATP5PF,ATP5PO,COX6C,COX7B,CYB5B,MT-CO2,MT-ND1,MT-ND3,MT-ND5,NDUFAB1,NDUFB6,SDHD,UQCRC2,UQCRFS1	Lopinavir	19
Gap junction trafficking and regulation	4.09	0.176	-2.449	ACTB,ACTG1,TUBA1A,TUBA1B,TUBA1C,TUBB4B	Perphenazine	6
HSP90 chaperone cycle for steroid hormone receptors in the presence of ligand	2.92	0.109	-2.449	CAPZB,HSP90AB1,TUBA1A,TUBA1B,TUBA1C,TUBB4B	Perphenazine	6
Electron transport, ATP synthesis, and heat production by uncoupling proteins	7.83	0.367	-1.896	ATP5F1A,ATP5F1E,ATP5MC2,ATP5MC3,ATP5MF,ATP5MG,ATP5PB,COA1,COQ10A,COX4I1,COX5A,COX6A1,COX6B1,COX7A2L,COX7B,COX8A,CYC1,ECSIT,ETFB,MT-ND1,NDUFA1,NDUFA10,NDUFA12,NDUFA2,NDUFA6,NDUFAF2,NDUFAF4,NDUFB2,NDUFB3,NDUFB6,NDUFB8,NDUFB9,NDUFC1,NDUFC2,NDUFS1,NDUFS6,NDUFS8,SCO2,SDHD,SLC25A27,SURF1,TIMMDC1,UQCR10,UQCRC1,UQCRC2,UQCRFS1,UQCRH	Vorinostat	47
Mitotic Prophase	1.6	0.0583	-2.449	CDK1,H2AX,LMNA,NCAPG2,NUP160,NUP85	Perphenazine	6
CDC42 Signaling	0	0.0139	-2.449	ACTR2,ARPC2,ARPC5L,CD3G,FOS,HLA-A,HLA-DMB,MYL6	Perphenazine	8
Superpathway of Geranylgeranyldiphosphate Biosynthesis I (via Mevalonate)	4.23	0.333	-2.449	ACAT1,ACAT2,FDPS,HMGCR,HMGCS1,IDI1	PQR620	6
Glycolysis I	3.16	0.222	-2.449	ENO1,FBP1,PGAM1,PGK1,PKM,TPI1	PQR620	6
Gluconeogenesis I	3.16	0.222	-2.449	ENO1,FBP1,MDH1,ME1,PGAM1,PGK1	PQR620	6
RHO GTPases activate PKNs	3.08	0.214	-2.449	MYL6,RHOA,RHOB,YWHAB,YWHAH,YWHAZ	PQR620	6
Gluconeogenesis I	2.59	0.222	-2.449	ENO1,FBP1,GPI,MDH1,PGAM1,PGK1	Rapamycin	6
Melatonin Signaling	0.733	0.0833	-2.449	CALM1 (includes others),CAMK2G,GNAI2,MAP2K3,PLCB2,PRKACA	Rapamycin	6
Mitotic Prophase	0.326	0.0583	-2.449	H2AX,LMNA,NEK6,PLK1,RAB1B,RB1	Rapamycin	6
Estrogen-mediated S-phase Entry	4.11	0.231	-2.449	CCNA2,CCND1,CDK1,E2F1,E2F8,MYC	Resatorvid	6
Cristae formation	3.66	0.194	-2.449	ATP5F1A,ATP5F1B,ATP5MC3,ATP5PF,ATP5PO,IMMT	Resatorvid	6
C-type lectin receptors (CLRs)	1.61	0.0621	-2.449	C8orf44-SGK3/SGK3,CCL22,CLEC10A,IL1B,ITPR2,NFKBIA,PSME2,UBB,UBC	Resatorvid	9
STAT3 Pathway	2.39	0.0593	-2.449	BMP6,FLT1,IL27RA,IL2RA,IL3RA,MAP3K11,RRAS,SOCS2	Retinoic_acid	8
L1CAM interactions	1.51	0.048	-2.449	ACTB,ACTG1,TUBA1A,TUBA1B,TUBA1C,TUBB4B	Retinoic_acid	6
Electron transport, ATP synthesis, and heat production by uncoupling proteins	3.08	0.156	-1.342	ATP5F1A,ATP5F1E,ATP5MC1,ATP5MC2,ATP5MC3,ATP5MG,ATP5PB,ATP5PF,ATP5PO,COX5B,COX6C,COX7A2L,COX7C,CYB5B,MT-ND3,NDUFAB1,NDUFB6,NDUFB8,UCP2,UQCRH	Abemaciclib	20
Role of Tissue Factor in Cancer	0.709	0.029	-2.449	CXCL1,FLT1,GNA15,HCK,RRAS,TNFRSF1B	Retinoic_acid	6
Transcriptional regulation by RUNX3	4.62	0.281	-2.449	BCL2L11,EP300,ITGAL,KRAS,MAML2,MYC,NOTCH1,PSMA1,PSMA3,PSMA4,PSMB6,PSMB7,PSMB9,PSMC2,PSMD11,PSMD12,PSMD7,PSMD9,PSME1,PSME3,RBPJ,RPS27A,RUNX1,SPP1,TP53,UBA52,UBB	SR_3306	27
Signaling by Hippo	1.54	0.3	-2.449	CASP3,LATS1,MOB1B,SAV1,STK4,YWHAB	SR_3306	6
Signaling by NTRK2 (TRKB)	1.11	0.24	-2.449	FRS2,GRB2,KRAS,RAC1,SHC1,TIAM1	SR_3306	6
Signaling by Erythropoietin	1.11	0.24	-2.449	GRB2,KRAS,LYN,PIK3CD,PIK3CG,SHC1	SR_3306	6
Mitotic Roles of Polo-Like Kinase	0.938	0.179	-2.449	CCNB2,CDC20,CDC23,CDC25B,CDC27,HSP90AA1,HSP90B1,PKMYT1,PPP2CB,PPP2R1A,PPP2R5C,SLK	SR_3306	12
Signal amplification	0.67	0.182	-2.449	AAMP,GNA11,GNA15,GNAI3,GNB4,GNG12	SR_3306	6
Coagulation System	0.592	0.171	-2.449	A2M,F3,PLAU,SERPINA1,TFPI,THBD	SR_3306	6
SPINK1 Pancreatic Cancer Pathway	0	0.1	-2.449	CPE,CPQ,CTSA,CTSB,KLK1,MMP12	SR_3306	6
Ketogenesis	3.46	0.545	-2.449	ACAT1,ACAT2,BDH1,HADHA,HADHB,HMGCS1	Topotecan_Hydrochloride	6
Branched-chain amino acid catabolism	2.13	0.333	-2.449	ACAT1,AUH,BCAT1,DLD,ECHS1,HIBADH	Topotecan_Hydrochloride	6
TCA Cycle II (Eukaryotic)	1.59	0.261	-2.449	ACO1,ACO2,DLD,MDH1,SDHB,SDHC	Topotecan_Hydrochloride	6
Role of JAK family kinases in IL-6-type Cytokine Signaling	2.91	0.304	-2.449	BCL2L1,BIRC5,CCND1,CEBPD,CLCF1,FOS,HSP90AA1,IL10,IL27RA,IL6R,JAK1,JUNB,MAPK13,MAPK3,MAPK8,MCL1,MYC,OSM,SOCS3,STAT1,STAT5A,STAT5B,TIMP1,VEGFB	Vorinostat	24
Estrogen-mediated S-phase Entry	0.939	0.269	-2.449	CCNA2,CCND1,CDK1,CDKN1A,ESR1,MYC,TFDP1	Vorinostat	7
Pyrimidine Deoxyribonucleotides De Novo Biosynthesis I	0.805	0.261	-2.449	CMPK1,NME2,NME4,NME6,RRM2,TYMS	Vorinostat	6
Wound Healing Signaling Pathway	2.07	0.115	-2.414	ACTA2,ACVR1,CEBPB,CERT1,COL15A1,COL22A1,COL4A2,FOS,HBEGF,IFNGR2,IL1B,IL1R1,IL1RN,JUN,LAMA2,MAP2K3,NFKBIA,PRKCA,RAC1,RALB,RAP1A,STAT1,TGFBR1,TGFBR2,TNFSF10,TNFSF13B,TNFSF14,TNFSF8,VEGFB	Abemaciclib	29
Actin Cytoskeleton Signaling	3.8	0.139	-2.414	ACTA2,ACTB,ACTG1,ACTR2,ACTR3,ARPC1A,ARPC2,ARPC4,ARPC5L,CD14,CFL1,FLNA,GSN,ITGA3,ITGAM,ITGB2,KRAS,LIMK1,MAPK1,MATK,MRAS,MYL12A,MYL12B,MYL5,MYL6,PDGFA,PFN1,RAC2,RALA,RALB,RAP1A,RDX,TMSB10/TMSB4X,TRIO	AEE788	34
Electron transport, ATP synthesis, and heat production by uncoupling proteins	4.71	0.117	-0.775	ATP5F1E,ATP5MC1,ATP5MC3,ATP5PB,ATP5PO,MT-ATP6,MT-CO2,MT-ND1,MT-ND2,MT-ND4,NDUFA8,UCP2,UQCR11,UQCRC2,UQCRH	JQ_1	15
Electron transport, ATP synthesis, and heat production by uncoupling proteins	2.24	0.18	-0.626	ATP5F1A,ATP5F1C,ATP5MC3,ATP5PB,ATP5PF,ATP5PO,COX14,COX20,COX5A,COX6A1,COX7A2L,COX7C,CYCS,ETFA,MT-ND3,NDUFB5,NDUFC2,NDUFS4,NDUFS5,SDHB,SDHC,UQCRB,UQCRC2	Topotecan_Hydrochloride	23
3-phosphoinositide Degradation	2.3	0.165	-2.414	ACP5,DUSP1,DUSP2,DUSP6,FIG4,INPP5D,ITPK1,MTMR6,NUDT14,NUDT3,PPFIA1,PPP1R10,PPP1R12A,PPP1R14B,PPP1R1A,PPP2R1A,PPP2R5A,PPP3CA,PPP4C,PPP4R1,PTPA,PTPN1,PTPRC,PTPRF,PTPRJ,PTPRM,PTPRO,RASA1,SGPP2,SIRPA,STYX,TNS3	Topotecan_Hydrochloride	32
Electron transport, ATP synthesis, and heat production by uncoupling proteins	12.6	0.375	4.619	ATP5F1A,ATP5F1B,ATP5F1D,ATP5F1E,ATP5MC2,ATP5MC3,ATP5MG,COQ10B,COX4I1,COX5B,COX6A1,COX6B1,COX7A2L,COX7C,COX8A,CYB5B,CYCS,MT-CO2,MT-ND1,MT-ND3,MT-ND5,NDUFA1,NDUFA10,NDUFA11,NDUFA2,NDUFA3,NDUFA4,NDUFA8,NDUFAF4,NDUFB11,NDUFB2,NDUFB5,NDUFB6,NDUFS2,NDUFS6,NDUFV1,NDUFV3,NUBPL,SDHB,SDHC,SDHD,SURF1,TRAP1,UQCR10,UQCR11,UQCRB,UQCRH,UQCRQ	SR_3306	48
Role of Macrophages, Fibroblasts and Endothelial Cells in Rheumatoid Arthritis	2.41	0.174	-2.405	AKT1,AKT2,AXIN1,C5AR1,CALM1 (includes others),CAMK2G,CCL2,CCL5,CEBPA,CEBPD,CEBPG,CREB1,CSNK1E,CSNK1G1,CSNK1G2,CXCL8,FCGR3A/FCGR3B,FN1,FOS,FZD5,ICAM1,IGHG2,IL10,IRAK1,JUN,KRAS,LRP1,LTB,MAP2K3,MAP3K7,MAPK1,MAPK3,MIF,MYC,MYD88,NFKBIE,OSM,PDIA3,PIK3CD,PIK3CG,PPP3CA,PRKCD,RAC1,RALB,RAP2B,RASD1,RHOA,RRAS,TLR2,TLR4,TLR5,TLR8,TNFRSF1A,TNFRSF1B,TRADD,TRAF1,TRAF2,VEGFB	SR_3306	58
Electron transport, ATP synthesis, and heat production by uncoupling proteins	0	0.00781		ATP5MC3	Retinoic_acid	1
Fcgamma receptor (FCGR) dependent phagocytosis	4.27	0.21	-4.849	ABI2,ACTB,ACTG1,ACTR2,ACTR3,ARPC1A,ARPC1B,ARPC2,ARPC3,ARPC4,ARPC5,CRK,CYFIP1,DOCK1,ELMO1,FCGR2A,FCGR3A/FCGR3B,GRB2,HSP90AB1,ITPR1,ITPR2,LIMK1,LYN,MAPK1,MYO5A,MYO9B,NCKAP1L,NF2,PTK2,RAC1,SYK,VAV1,WIPF1	Topotecan_Hydrochloride	33
Fcgamma receptor (FCGR) dependent phagocytosis	3.58	0.274	-4.727	ACTB,ACTG1,ACTR2,ACTR3,AHCYL1,ARPC1B,ARPC2,ARPC3,ARPC4,BTK,CD247,CD3G,CFL1,CYFIP1,CYFIP2,DOCK1,ELMO1,FCGR1A,FCGR3A/FCGR3B,FGR,FYN,HCK,HSP90AA1,IGKC,IGLC3,LIMK1,LYN,MAPK3,MYO1C,MYO5A,MYO9B,NCK1,PIK3R1,PRKCD,RAC1,SRC,SYK,VAV1,VAV2,WAS,WASF1,WASF2,WIPF1	Vorinostat	43
Role of Macrophages, Fibroblasts and Endothelial Cells in Rheumatoid Arthritis	1.79	0.105	-2.401	ATF4,AXIN1,CALM1 (includes others),CCL2,CCND1,CEBPA,CEBPB,DAAM1,FCGR3A/FCGR3B,FOS,IL10,IL1B,IL1R1,IL1RN,IRAK1,IRAK2,JUN,LTBR,MAP2K3,MYC,MYD88,NFKBIA,PDIA3,PIK3CG,PLCE1,PPP3CA,PRKCA,PRKCB,RAC1,RALB,RAP1A,SOCS3,TLR8,TNFSF13B,VEGFB	Abemaciclib	35
MSP-RON Signaling in Macrophages Pathway	6.3	0.294	-2.401	CREB1,FOS,GRB2,HLA-DMA,HLA-DMB,HLA-DOA,HLA-DPA1,HLA-DPB1,HLA-DQA1,HLA-DQA2,HLA-DQB1,HLA-DQB2,HLA-DRA,HLA-DRB1,HLA-DRB5,IFNGR1,IL10,ITGAM,ITGB2,JUN,KLK1,KRAS,MAPK1,MAPK3,PIK3CD,PIK3CG,RALB,RAP2B,RASD1,RRAS,SBNO2,SOS2,ST14,STAT1,TLR4	SR_3306	35
Signaling by the B Cell Receptor (BCR)	1.98	0.124	-2.4	CALM1 (includes others),CD22,FKBP1A,FYN,IGHM,IGKC,KRAS,NFKBIE,PIK3AP1,PPIA,PSMA1,PSMA5,PSMB2,PSMB3,PSMC3,PSMC5,PSMD1,PSMD7,PSME2,PSME3,UBC	AEE788	21
G-Protein Coupled Receptor Signaling	0.459	0.0299	-2.4	ATF4,CALM1 (includes others),CAMK2G,CCND1,DUSP6,EYA2,FOS,GNAI2,GPR160,GPR68,HCN3,MAP2K3,MAP3K3,MAP3K4,MYL6,PLCB2,PRKACA,PRKCA,PTK2B,RAC2,RALA	Cyclosporin_A	21
Fcgamma receptor (FCGR) dependent phagocytosis	1.48	0.115	-3.3	ACTB,ACTG1,ACTR2,ACTR3,ARPC1A,ARPC2,ARPC4,CFL1,FCGR3A/FCGR3B,FYN,HCK,HSP90AA1,HSP90AB1,IGKC,LIMK1,MAPK1,PRKCD,SRC	AEE788	18
TNFR2 non-canonical NF-kB pathway	4.38	0.309	-2.4	LTB,PSMA1,PSMA3,PSMA4,PSMB6,PSMB7,PSMB9,PSMC2,PSMD11,PSMD12,PSMD7,PSMD9,PSME1,PSME3,RPS27A,TNFRSF12A,TNFRSF1B,TNFSF12,TRAF2,UBA52,UBB	SR_3306	21
Hedgehog 'on' state	2.85	0.244	-2.4	ARRB1,ARRB2,CDC73,CUL3,PSMA1,PSMA3,PSMA4,PSMB6,PSMB7,PSMB9,PSMC2,PSMD11,PSMD12,PSMD7,PSMD9,PSME1,PSME3,RPS27A,SPOPL,UBA52,UBB	SR_3306	21
Cholecystokinin/Gastrin-mediated Signaling	2.31	0.21	-2.4	FNBP1,FOS,GRB2,JUN,KRAS,MAP2K3,MAPK1,MAPK10,MAPK3,MAPK7,MEF2D,PRKCD,RAC1,RAC2,RALB,RAP2B,RASD1,RHOA,RHOC,RHOQ,RHOU,RND1,RRAS,SHC1,SOS2	SR_3306	25
Dilated Cardiomyopathy Signaling Pathway	1.36	0.173	-2.4	ACTA2,ACTB,ACTG1,ADCY3,ADCY7,AKT1,AKT2,CACNA2D4,CAMK1G,CAMK2G,DSC2,GNAS,KDM5A,MAP3K3,MAPK1,MAPK3,MYH10,MYH9,MYL6,MYL6B,MYL9,PRKAR2A,SGCD,TNNI2,TNNT1,UTRN	SR_3306	26
Fcgamma receptor (FCGR) dependent phagocytosis	4.03	0.166	-3	ACTB,ACTG1,ACTR2,ACTR3,ARPC2,ARPC4,CFL1,CYFIP1,ELMO1,FCGR1A,FCGR2A,FCGR3A/FCGR3B,FYN,GRB2,HCK,HSP90AA1,HSP90AB1,ITPR2,MYO5A,NCKAP1,NCKAP1L,PAK1,PRKCD,RAC1,SYK,WIPF1	Everolimus	26
L1CAM interactions	2.43	0.144	-2.357	ACTB,ACTG1,ALCAM,CLTA,CSNK2A2,DPYSL2,FGFR1,HSPA8,MSN,NUMB,RAC1,RDX,RPS6KA2,SHTN1,SPTAN1,TUBA1A,TUBA1B,TUBB4B	Abemaciclib	18
Xenobiotic Metabolism General Signaling Pathway	1.83	0.126	-2.357	GSTK1,GSTM3,GSTO1,GSTP1,GSTT2/GSTT2B,MAP2K3,MAP3K3,MAP3K4,MAPK13,MGST3,NR1H3,PIK3CG,PRKCA,PRKCB,RALB,RAP1A,RBX1,RXRA	Abemaciclib	18
Regulation of Apoptosis	4.45	0.34	-2.357	ARHGAP10,PAK2,PSMA1,PSMA3,PSMA4,PSMB6,PSMB7,PSMB9,PSMC2,PSMD11,PSMD12,PSMD7,PSMD9,PSME1,PSME3,RPS27A,UBA52,UBB	SR_3306	18
GNRH Signaling	1.23	0.105	-2.357	ADCY3,ADCY7,ATF4,CALM1 (includes others),FOS,GNAI2,GNG10,HBEGF,ITPR2,JUN,MAP2K3,MAP3K3,MAP3K4,MAPK13,PRKACA,PRKCA,PRKCB,RAC1,RALB,RAP1A	Abemaciclib	20
Inhibition of ARE-Mediated mRNA Degradation Pathway	3.99	0.16	-2.357	AKT3,MAPK1,MAPKAPK2,PRKACA,PSMA1,PSMA5,PSMB2,PSMB3,PSMC3,PSMC5,PSMD1,PSMD7,PSME2,PSME3,TNF,TNFSF10,TNFSF12,TNFSF13B,TNFSF14,TNFSF15,TNFSF8,YWHAB,YWHAE,YWHAG,YWHAH,ZFP36L2	AEE788	26
RAC Signaling	3.51	0.161	-2.357	ACTR2,ACTR3,ARPC1A,ARPC2,ARPC4,ARPC5L,CFL1,CYBB,ITGA3,ITGAM,ITGB2,KRAS,LIMK1,MAPK1,MRAS,PLD1,PTK2B,RAC2,RALA,RALB,RAP1A,RELB	AEE788	22
L1CAM interactions	2.44	0.144	-2.357	ACTB,ACTG1,CLTC,DNM3,HSPA8,LYPLA2,MAPK1,RDX,RPS6KA2,SPTBN1,SRC,TUBA1A,TUBA1B,TUBA1C,TUBA4A,TUBB2A,TUBB4B,TUBB6	AEE788	18
Aryl Hydrocarbon Receptor Signaling	4.35	0.17	-2.357	AIP,ALDH1A1,ALDH1B1,ALDH2,ALDH9A1,CCND1,CCND2,CCND3,CDK6,CDKN1B,CHEK2,CTSD,GSTM4,GSTO1,HSP90AA1,HSP90AB1,HSP90B1,MGST1,MGST2,MYC,NCOR2,NFIC,RARG,RELA,RELB,TNF,TP53	Everolimus	27
Mitochondrial translation	3.65	0.188	-2.357	AURKAIP1,GFM1,MRPL10,MRPL12,MRPL13,MRPL16,MRPL20,MRPL24,MRPL3,MRPL35,MRPL4,MRPL47,MRPS16,MRPS35,MRPS7,MT-RNR1,MT-RNR2,OXA1L	Everolimus	18
CD28 Signaling in T Helper Cells	0	0.0445	-2.357	ACTR2,ACTR3,ARPC2,ARPC4,CALM1 (includes others),CD4,CD86,CSK,FYN,GRB2,HLA-A,HLA-B,IKBKE,ITPR2,NFKBID,NFKBIE,PAK1,PIK3R3,PIK3R5,RAC1,RELA,RELB,SYK	Everolimus	23
Fcgamma receptor (FCGR) dependent phagocytosis	2.74	0.108	-3	ACTB,ACTR2,ACTR3,ARPC2,ARPC4,BRK1,CD247,CD3G,CFL1,FCGR3A/FCGR3B,FGR,GRB2,HCK,HSP90AA1,IGLC3,ITPR2,PRKCE	ML314	17
CTLA4 Signaling in Cytotoxic T Lymphocytes	0.437	0.0296	-2.357	HLA-A,HLA-B,HLA-C,HLA-DMA,HLA-DMB,HLA-DPA1,HLA-DPB1,HLA-DQA1,HLA-DQA2,HLA-DQB1,HLA-DRA,HLA-DRB1,HLA-E,HLA-F,ITGB2,LCP2,PLD3,RAC2	Lopinavir	18
Fcgamma receptor (FCGR) dependent phagocytosis	1.2	0.051	-2.828	ACTB,ACTG1,ARPC2,ARPC4,CFL1,FCGR3A/FCGR3B,HCK,PRKCD	Cyclosporin_A	8
Metabolism of polyamines	3.77	0.305	-2.357	AMD1,OAZ1,OAZ2,PSMA1,PSMA3,PSMA4,PSMB6,PSMB7,PSMB9,PSMC2,PSMD11,PSMD12,PSMD7,PSMD9,PSME1,PSME3,SAT1,SRM	SR_3306	18
IGF-1 Signaling	3.1	0.238	-2.357	AKT1,AKT2,FOS,GRB2,IGFBP2,IGFBP4,IGFBP7,JUN,KRAS,MAPK1,MAPK3,PDPK1,PIK3CD,PIK3CG,PRKAR2A,RALB,RAP2B,RASD1,RRAS,SHC1,SOCS5,SOS2,YWHAB,YWHAG,YWHAH	SR_3306	25
Regulation of TP53 Activity through Phosphorylation	1.48	0.194	-2.357	BRCA1,CCNA2,DYRK2,HIPK1,HUS1,MAPKAPK5,PRKAB1,RPA2,RPS27A,STK11,TAF10,TAF11,TAF9,TOPBP1,TP53,TP53INP1,UBA52,UBB	SR_3306	18
Semaphorin interactions	4.26	0.281	-2.357	ARHGAP35,DPYSL4,FARP2,GSK3B,HSP90AB1,LIMK1,MYH10,MYL6,NRP1,PAK2,PLXNC1,PTPRC,RAC1,RHOA,ROCK1,TLN1,TREM2,TYROBP	Topotecan_Hydrochloride	18
Nitric Oxide Signaling in the Cardiovascular System	1.42	0.158	-2.357	CACNA1C,CACNA2D4,CALM1 (includes others),CAV1,FLT1,HSP90AB1,HSP90B1,ITPR1,ITPR2,MAPK1,PDGFC,PGF,PIK3R5,PRKACB,PRKAR1B,PRKCA,PRKCB,VEGFA,VEGFB	Topotecan_Hydrochloride	19
CTLA4 Signaling in Cytotoxic T Lymphocytes	0.342	0.0428	-2.353	AHR,AKT3,AP1B1,AP1S2,AP2M1,AP2S1,FCER1G,GRB2,HLA-A,HLA-B,HLA-C,HLA-DOA,HLA-DPA1,HLA-DPB1,HLA-DQA1,HLA-DQA2,HLA-DQB1,HLA-DRA,HLA-E,HLA-F,HMOX1,ITGB2,LYN,PLD1,PLD2,PTPA	PQR620	26
Degradation of beta-catenin by the destruction complex	4.99	0.293	-2.353	AXIN1,CTBP1,CUL1,FRAT2,HDAC1,MYC,PPP2CB,PPP2R1A,PPP2R5C,PSMA1,PSMA3,PSMA4,PSMB6,PSMB7,PSMB9,PSMC2,PSMD11,PSMD12,PSMD7,PSMD9,PSME1,PSME3,RPS27A,TLE3,TLE5,UBA52,UBB	SR_3306	27
Regulation of lipid metabolism by PPARalpha	3.31	0.235	-2.353	ACSL1,AHR,ALAS1,BMAL1,CD36,EP300,G0S2,GLIPR1,MED1,MED14,MED19,MED25,MED29,MED30,MED6,MED7,MED8,MTF1,NCOA1,NCOA6,NCOR2,NR1D1,NR1H2,PPARGC1B,SMARCD3,SREBF2,THRAP3,TXNRD1	SR_3306	28
Response to elevated platelet cytosolic Ca2+	8.47	0.235	-2.335	A2M,ACTN1,ANXA5,APLP2,CALM1 (includes others),CAP1,CD36,CD63,CD9,CFD,CFL1,CYB5R1,FLNA,GAS6,HSPA5,LGALS3BP,MANF,PFN1,PLEK,PRKCA,PRKCB,PSAP,SCCPDH,SERPINE1,SOD1,SRGN,TAGLN2,TLN1,TMSB10/TMSB4X,VCL,VEGFB	Abemaciclib	31
Chronic Myeloid Leukemia Signaling	4.75	0.112	-2.335	ADCY3,AURKA,BIRC5,CALM1 (includes others),CCND1,CCND2,CCND3,CDK4,CDKN1A,CEBPA,DVL2,E2F8,FOS,FZD1,FZD7,GRB2,HCK,HSP90AA1,IKBKE,MCL1,MDM2,MLST8,MYC,PIK3CG,PLCB2,PLCD1,RALA,RAN,SPRED1,TCF7,TGFBR1	ML314	31
IL-10 Signaling	12.7	0.201	-2.335	AHR,AKT3,DUSP1,FCGR2A,FCGR2B,HIF1A,HLA-A,HLA-B,HLA-C,HLA-DOA,HLA-DPA1,HLA-DPB1,HLA-DQA1,HLA-DQA2,HLA-DQB1,HLA-DRA,HLA-E,HLA-F,HMOX1,ICAM1,IFNGR1,IL10RA,IL1B,MAF,MAP4K4,NFKBIA,PKM,RELA,RELB,STAT5A,TRAF6	PQR620	31
3-phosphoinositide Degradation	2.89	0.201	-2.335	ACP5,ATP1A1,CDC25B,DUSP11,DUSP13B,DUSP14,DUSP6,FIG4,G6PC3,IGBP1,ILKAP,INPP4A,INPP5E,ITPK1,MTMR14,MTMR3,MTMR6,NUDT1,NUDT14,NUDT5,PPFIBP2,PPP1CB,PPP1R10,PPP1R11,PPP1R12A,PPP1R14B,PPP1R8,PPP2CB,PPP2R1A,PPP2R5C,PPP3CA,PPP4C,PPTC7,PTPN1,PTPN6,SGPP2,STYX,TNS3,WBP11	SR_3306	39
Hepatic Cholestasis	0.586	0.139	-2.335	ADCY3,ADCY7,AKT1,AKT2,CALM1 (includes others),CCL24,CXCL8,CYP27A1,IRAK1,JUN,LTB,MAP3K7,MAPK1,MAPK10,MAPK3,MYD88,NFKBIE,NR1H2,OSM,PPP3CA,PRKAR2A,PRKCD,RARA,STK11,TLR4,TNFRSF12A,TNFRSF1A,TNFRSF1B,TNFSF10,TNFSF12,TRAF2	SR_3306	31
RHO GTPases Activate NADPH Oxidases	4.97	0.409	-2.333	CYBB,NCF1,NOXA1,PRKCA,PRKCB,RAC1,RAC2,S100A8,S100A9	Abemaciclib	9
Fcgamma receptor (FCGR) dependent phagocytosis	3.14	0.121	-2.828	ACTB,ACTG1,ACTR2,ACTR3,ARPC2,ARPC4,ARPC5,CFL1,FCGR2A,FCGR3A/FCGR3B,FGR,GRB2,HSP90AA1,HSP90AB1,ITPR2,MYO5A,NCKAP1L,PAK1,RAC1	Rapamycin	19
Signaling by Retinoic Acid	2.44	0.205	-2.333	AKR1C3,ALDH1A1,CRABP2,DHRS3,DHRS9,DLD,PDHB,PPARD,RXRA	Abemaciclib	9
α-Adrenergic Signaling	1.94	0.138	-2.333	ADCY3,ADCY7,CALM1 (includes others),GNA12,GNA13,GNAI2,GNG10,ITPR2,PHKG1,PRKACA,PRKCA,PRKCB,RALB,RAP1A,SLC8A1	Abemaciclib	15
PAK Signaling	1.11	0.111	-2.333	ARHGEF6,CFL1,ITGAM,ITGB2,ITGB5,MYL12A,MYL6,MYL6B,PDGFRA,PIK3CG,RAC1,RALB,RAP1A	Abemaciclib	13
Assembly and cell surface presentation of NMDA receptors	2.52	0.209	-2.333	CAMK2G,KIF17,TUBA1A,TUBA1B,TUBA1C,TUBA4A,TUBB2A,TUBB4B,TUBB6	AEE788	9
α-Adrenergic Signaling	1.31	0.119	-2.333	ADCY3,CALM1 (includes others),GNB5,GNG7,KRAS,MAPK1,MRAS,PRKACA,PRKCA,PRKCD,RALA,RALB,RAP1A	AEE788	13
Translocation of SLC2A4 (GLUT4) to the plasma membrane	3.92	0.127	-2.333	ACTB,ACTG1,CALM1 (includes others),RALA,TBC1D1,TUBA1A,TUBA1B,YWHAB,YWHAH	Cyclosporin_A	9
Melatonin Signaling	3.87	0.125	-2.333	CALM1 (includes others),CAMK2G,GNAI2,MAP2K3,PDIA3,PLCB2,PRKACA,PRKCA,PRKCD	Cyclosporin_A	9
ABRA Signaling Pathway	3.07	0.0978	-2.333	ACTB,ACTG1,ACTN1,CFL1,FOS,GSN,JUNB,TPM1,TPM3	Cyclosporin_A	9
Beta-catenin independent WNT signaling	2.75	0.0882	-2.333	CALM1 (includes others),MYC,NLK,PFN1,PLCB2,PRKCA,RAC2,SCRIB,UBC	Cyclosporin_A	9
Signaling by Rho Family GTPases	1.52	0.0487	-2.333	ACTB,ACTG1,ARPC2,ARPC4,CFL1,CLIP1,FOS,GNAI2,MYL6,PTK2B,RAC2,SEPTIN6,STMN1	Cyclosporin_A	13
Netrin Signaling	1.34	0.052	-2.333	ARPC2,ARPC4,CAMK2G,PRKACA,PRKCA,PRKCD,RAC2,TIAM1,VASP	Cyclosporin_A	9
Colorectal Cancer Metastasis Signaling	1.19	0.0443	-2.333	BIRC5,CCND1,FOS,GNAI2,MMP7,MYC,PRKACA,RAC2,RALA,SIAH1,SMAD2,TNF	Cyclosporin_A	12
Tumor Microenvironment Pathway	7.97	0.207	-2.333	BAD,CCL2,CCND1,CD274,CD44,CSF1,CXCL8,CXCR4,HIF1A,HLA-A,HLA-B,HLA-C,HLA-E,HLA-F,HLA-G,IL10,ITGB3,LGALS9,MMP10,MMP9,MYC,PDCD1LG2,PDGFA,PIK3R3,PIK3R5,PLAU,RAC1,RALA,RALB,RAP2B,RELA,RELB,SLC2A3,TIAM1,TNC,TNF,VEGFA	Everolimus	37
RHO GTPases Activate NADPH Oxidases	4.86	0.409	-2.333	CYBB,NCF2,NCF4,PRKCA,PRKCD,RAC1,RAC2,S100A8,S100A9	Everolimus	9
Gluconeogenesis I	4.03	0.333	-2.333	ENO1,FBP1,GAPDH,GPI,MDH1,ME1,ME2,PGAM1,PGK1	Everolimus	9
Gap junction trafficking and regulation	3.19	0.265	-2.333	ACTB,ACTG1,CLTB,DAB2,TUBA1A,TUBA1B,TUBA1C,TUBB4A,TUBB4B	Everolimus	9
SUMOylation of DNA replication proteins	2.28	0.2	-2.333	AURKA,BIRC5,NUP155,NUP85,PCNA,SEC13,SEH1L,SUMO3,TOP2A	Everolimus	9
α-Adrenergic Signaling	1.83	0.138	-2.333	ADCY3,ADCY7,CALM1 (includes others),GNA13,GNAI2,GNAQ,GNG2,GYS1,ITPR2,PRKAG2,PRKCA,PRKCD,RALA,RALB,RAP2B	Everolimus	15
DNA Methylation and Transcriptional Repression Signaling	1.53	0.133	-2.333	CDK1,CDK6,CHD3,DNMT1,E2F8,GADD45A,GADD45G,MYC,RBBP7,RELA,TCF19,TCF7,TP53	Everolimus	13
CDC42 Signaling	0	0.0312	-2.333	ACTR2,ACTR3,ARPC2,ARPC4,CFL1,HLA-A,HLA-B,HLA-C,HLA-E,HLA-F,HLA-G,ITGAM,ITGAX,ITGB3,MYL6,PAK1,RALA,WIPF1	Everolimus	18
Reelin Signaling in Neurons	1.81	0.0725	-2.333	ACTR3,APOE,ARHGEF6,ARPC2,ARPC5,CFL1,FGR,HCK,LIMK1,RAPGEF1	JQ_1	10
G alpha (q) signalling events	0.929	0.0517	-2.333	BTK,EDN1,GNB5,GNG10,GPR68,PLCB2,PTAFR,RGS16,RGS19	JQ_1	9
PI3K/AKT Signaling	2.98	0.07	-2.333	CCND1,EIF4EBP1,GDF15,GYS1,HSP90AA1,ITGAM,ITGB2,LIMS1,MAP2K2,YWHAB,YWHAE,YWHAG,YWHAH,YWHAZ	Lopinavir	14
Wound Healing Signaling Pathway	0.628	0.0357	-2.333	COL22A1,IFNGR2,IL1B,IL1RN,LTB,MAP2K2,MAP2K3,TNFRSF1B,TNFSF14	Lopinavir	9
Cristae formation	4.93	0.29	-2.333	ATP5F1A,ATP5MC1,ATP5MC3,ATP5MF,ATP5MG,ATP5PB,ATP5PF,CHCHD6,DNAJC11	ML314	9
HSP90 chaperone cycle for steroid hormone receptors in the presence of ligand	2.89	0.164	-2.333	CAPZA1,CAPZB,FKBP4,HSP90AA1,TUBA1A,TUBA1B,TUBA1C,TUBA4A,TUBB4B	ML314	9
Fcgamma receptor (FCGR) dependent phagocytosis	1.21	0.051	-2.121	ACTB,ACTR2,ACTR3,ARPC2,CFL1,FCGR1A,HSP90AA1,WIPF1	Lopinavir	8
Signaling by the B Cell Receptor (BCR)	0.493	0.0588	-2.333	CALM1 (includes others),FKBP1A,GRB2,IGLC3,ITPR2,PSMA7,PSMD1,PSMD13,PSME2,PSME3	ML314	10
Signaling by Rho Family GTPases	0.889	0.0337	-2.333	ACTB,ACTG1,ACTR2,ARPC2,ARPC5L,EZR,FOS,MAP3K12,MYL6	Perphenazine	9
Paxillin Signaling	2.34	0.121	-2.333	ACTB,ACTG1,GRB2,ITGAL,ITGAM,ITGAX,ITGB2,KRAS,PAK1,RAC1,RALA,RALB,TLN1	Rapamycin	13
LPS-stimulated MAPK Signaling	2.27	0.129	-2.333	FOS,KRAS,MAP2K3,MAP3K5,NFKBIA,PAK1,RAC1,RALA,RALB,RELB,SRF	Rapamycin	11
Sensory processing of sound by inner hair cells of the cochlea	1.97	0.13	-2.333	ACTB,ACTG1,CAPZA1,CAPZA2,CAPZB,EPB41L3,KCNMB1,MYO7A,RDX	Rapamycin	9
Apelin Endothelial Signaling Pathway	1.13	0.0851	-2.333	ADCY3,CALM1 (includes others),CCL2,FOS,GNA15,GNAI2,GNG7,KRAS,PLCB2,RALA,RALB,RELB	Rapamycin	12
ABRA Signaling Pathway	2.88	0.0978	-2.333	ACTB,ACTG1,GSN,JUNB,MMP9,SRF,TPM4,VEGFA,VEGFB	Resatorvid	9
Fcgamma receptor (FCGR) dependent phagocytosis	1.87	0.0828	-1.941	ACTB,ACTR3,ARPC1B,ARPC2,ARPC4,ARPC5,CFL1,FCGR2A,GRB2,HSP90AA1,HSP90AB1,LYN,SYK	PQR620	13
Adrenomedullin signaling pathway	0.915	0.0452	-2.333	GRB2,IL1B,IL1RN,ITPR2,KCNN4,MATK,MMP2,RAP2A,SHE	Resatorvid	9
RUNX1 regulates megakaryocyte differentiation and platelet function	1.32	0.207	-2.333	AGO3,AGO4,ASH2L,EP300,H2AX,H2BC15,HDAC1,KMT2B,KMT2C,MYL9,RUNX1,TNRC6B	SR_3306	12
Isoleucine Degradation I	5.89	0.588	-2.333	ACAT1,ACAT2,AUH,BCAT1,DLD,ECHS1,HADHA,HADHB,HSD17B4,SDS	Topotecan_Hydrochloride	10
Tryptophan Degradation III (Eukaryotic)	5.25	0.478	-2.333	ACAT1,ACAT2,CDYL,CYP2S1,HADH,HADHA,HADHB,HSD17B4,KMO,KYNU,TBXAS1	Topotecan_Hydrochloride	11
Superpathway of Inositol Phosphate Compounds	2.65	0.165	-2.333	ACP5,DUSP1,DUSP2,DUSP6,FIG4,INPP5D,IP6K2,ITPK1,MTMR6,NUDT14,NUDT3,PI4K2A,PI4KA,PIK3R5,PIP4K2C,PLCD3,PPFIA1,PPIP5K2,PPP1R10,PPP1R12A,PPP1R14B,PPP1R1A,PPP2R1A,PPP2R5A,PPP3CA,PPP4C,PPP4R1,PTPA,PTPN1,PTPRC,PTPRF,PTPRJ,PTPRM,PTPRO,RASA1,SGPP2,SIRPA,STYX,TNS3	Topotecan_Hydrochloride	39
GPVI-mediated activation cascade	2.12	0.257	-2.333	LCP2,LYN,PDPN,PIK3R5,RAC1,RHOA,RHOG,SYK,VAV1	Topotecan_Hydrochloride	9
Coronavirus Replication Pathway	1.42	0.2	-2.333	COPA,CTSL,GSK3B,HNRNPA1,TUBA1A,TUBA1B,TUBB,TUBB4B,ZCRB1	Topotecan_Hydrochloride	9
GDNF Family Ligand-Receptor Interactions	1.34	0.171	-2.333	FOS,GRB2,ITPR1,ITPR2,JUN,MAPK1,MAPK9,PDLIM7,PIK3R5,RAC1,RALA,RAP1A,RASA1	Topotecan_Hydrochloride	13
Non-Small Cell Lung Cancer Signaling	0.994	0.149	-2.333	CDK4,CDK6,GRB2,HDAC4,ITPR1,ITPR2,MAPK1,PA2G4,PIK3R5,PRKCA,RALA,RAP1A,STK4,TFDP1	Topotecan_Hydrochloride	14
Neuregulin Signaling	0.832	0.137	-2.333	CRK,ERBIN,GRB2,HBEGF,HSP90AB1,HSP90B1,ITGAX,ITGB5,ITGB8,MAPK1,MYC,PRKCA,PRKCB,RALA,RAP1A,RPS6	Topotecan_Hydrochloride	16
FGF Signaling	0.274	0.105	-2.333	CREB3,CRK,GRB2,ITPR1,MAP3K5,MAPK1,PIK3R5,PRKCA,RAC1	Topotecan_Hydrochloride	9
Hereditary Breast Cancer Signaling	2.69	0.261	-2.333	AKT1,CCND1,CCND2,CDK1,CDKN1A,CREBBP,ESR1,FAAP24,FANCE,GADD45A,GADD45G,MRAS,MSH2,NRAS,PALB2,PIK3C2A,PIK3CG,PIK3R1,PIK3R4,PIK3R5,POLR2E,POLR2F,POLR2H,POLR2K,POLR2L,PTEN,RALA,RALB,RAP2A,RFC1,RRAS,RRAS2,TP53,UBA52,UBB,VEGFB	Vorinostat	36
Regulation of TLR by endogenous ligand	2.46	0.429	-2.333	CD14,CD36,GSDME,HMGB1,S100A8,S100A9,TLR1,TLR2,TLR6	Vorinostat	9
Signaling by Erythropoietin	1.88	0.36	-2.333	LYN,NRAS,PIK3CG,PIK3R1,PIK3R5,RAPGEF1,STAT5A,STAT5B,VAV1	Vorinostat	9
ERK5 Signaling	3.67	0.203	-2.324	ATF4,FOS,FOXO3,KRAS,MRAS,MYC,RALA,RALB,RAP1A,RPS6KA2,SRC,YWHAB,YWHAE,YWHAG,YWHAH	AEE788	15
DNA Replication Pre-Initiation	2.13	0.144	-2.324	ANAPC16,H2AC6,KPNA6,MCM4,PSMA1,PSMA5,PSMB2,PSMB3,PSMC3,PSMC5,PSMD1,PSMD7,PSME2,PSME3,UBC	AEE788	15
Cytoprotection by HMOX1	4.44	0.242	-2.324	BLVRB,COX16,COX18,COX20,COX5B,COX6C,COX7B,COX8A,CYCS,HM13,HMOX1,NCOR2,NDUFA4,SCO1,TXNIP	Everolimus	15
Sphingosine-1-phosphate Signaling	2.12	0.142	-2.324	ADCY3,ADCY7,ASAH1,CASP4,CASP9,GNA13,GNAI2,GNAQ,PDGFA,PIK3R3,PIK3R5,PLCB2,RAC1,RAC2,RHOB,RHOQ,S1PR2	Everolimus	17
C-type lectin receptors (CLRs)	2.3	0.103	-2.324	CALM1 (includes others),CCL22,CDC34,CLEC10A,CLEC4E,CLEC7A,IL1B,ITPR2,PRKACA,PSMA7,PSMD1,PSMD13,PSME2,PSME3,PYCARD	ML314	15
Fcgamma receptor (FCGR) dependent phagocytosis	1.47	0.0637	-1.897	ACTR3,ARPC2,ARPC5,BTK,CFL1,FCGR1A,FCGR3A/FCGR3B,FGR,HCK,LIMK1	JQ_1	10
Adrenomedullin signaling pathway	1.19	0.0754	-2.324	ADCY3,ADCY7,C3,CALM1 (includes others),FOS,GRB2,IL1B,IL1RN,ITPR2,PIK3CG,PLCB2,PLCD1,PRKACA,RALA,RXRA	ML314	15
RHOA Signaling	3.73	0.121	-2.324	ACTA2,ACTB,ACTR3,ARPC1B,ARPC2,ARPC4,ARPC5,CFL1,LPAR6,MYL12A,MYL6,PFN1,PLD1,RHOA,SEPTIN2	PQR620	15
PI3K/AKT Signaling	5.54	0.14	-2.324	CCND1,EIF4EBP1,GDF15,GRB2,GYS1,HSP90AA1,HSP90AB1,IL17RE,IL1R1,IL3RA,IL7R,ITGAL,ITGAM,ITGAX,ITGB2,KRAS,LIMS1,MAP3K5,MCL1,NFKBIA,PTPA,RALA,RALB,RELB,YWHAB,YWHAG,YWHAH,YWHAZ	Rapamycin	28
Clathrin-mediated endocytosis	2.4	0.115	-2.324	ACTB,ACTG1,ACTR2,ACTR3,ARPC2,ARPC4,ARPC5,CD4,DAB2,GRB2,IGF2R,IL7R,STAM2,TFRC,UBC	Rapamycin	15
Chronic Myeloid Leukemia Signaling	1.82	0.054	-2.324	BIRC5,CCND1,CCND2,E2F1,E2F8,FZD7,GRB2,MMP9,MYC,NOTCH3,PA2G4,RAC2,RAP2A,SPRED1,TGFBR1	Resatorvid	15
Cytosolic sensors of pathogen-associated DNA	3.58	0.326	-2.324	CGAS,DHX9,EP300,IFI16,LRRFIP1,MYD88,PRKDC,RPS27A,TICAM1,TRIM21,TRIM32,TRIM56,UBA52,UBB,XRCC5	SR_3306	15
Deadenylation-dependent mRNA decay	2.68	0.273	-2.324	CNOT1,CNOT7,CNOT8,CNOT9,DDX6,EIF4A3,EIF4B,EXOSC2,EXOSC6,EXOSC9,LSM4,LSM6,LSM7,PABPC1,TNKS1BP1	SR_3306	15
IL-3 Signaling	1.85	0.19	-2.324	CSF2RB,FOS,GRB2,INPP5D,JUN,MAPK1,PIK3R5,PPP3CA,PRKCA,PRKCB,RAC1,RALA,RAP1A,RAPGEF1,STAT1	Topotecan_Hydrochloride	15
Renin-Angiotensin Signaling	1.56	0.124	-2.309	ADCY3,ADCY7,CCL2,FOS,ITPR2,JUN,MAPK13,PIK3CG,PRKACA,PRKCA,PRKCB,RAC1,RALB,RAP1A,STAT1	Abemaciclib	15
Macropinocytosis Signaling	4.08	0.211	-2.309	ANKFY1,ARF6,CD14,CSF1,HGF,ITGB2,KRAS,MRAS,MRC1,PDGFA,PRKCA,PRKCD,RALA,RALB,RAP1A,SRC	AEE788	16
Cyclins and Cell Cycle Regulation	3.94	0.198	-2.309	CCNA2,CCND1,CCND2,CCND3,CDC25A,CDK6,CDKN1A,CDKN1B,CDKN2D,E2F1,E2F8,FBXL5,HDAC11,HDAC6,PA2G4,RBX1,TP53	AEE788	17
NIK-->noncanonical NF-kB signaling	3	0.2	-2.309	PSMA1,PSMA5,PSMB2,PSMB3,PSMC3,PSMC5,PSMD1,PSMD7,PSME2,PSME3,RELB,UBC	AEE788	12
Ceramide Signaling	1.89	0.143	-2.309	AKT3,CTSD,CYCS,FOS,KRAS,MRAS,RALA,RALB,RAP1A,RELB,S1PR2,SPHK1,TNF	AEE788	13
Fcgamma receptor (FCGR) dependent phagocytosis	1.74	0.121	-1.886	ACTB,ACTG1,ACTR2,ACTR3,AHCYL1,ARPC1B,ARPC2,BAIAP2,CFL1,DOCK1,FCGR3A/FCGR3B,FGR,HCK,HSP90AA1,HSP90AB1,ITPR2,MYO9B,NCKAP1L,RAC1	Abemaciclib	19
FAK Signaling	0	0.0116	-2.309	ARPC2,ARPC4,CAPN2,CCND1,FOS,GIT2,GPR160,GPR68,MYC,RALA,RB1CC1,TRBC2	Cyclosporin_A	12
Fcgamma receptor (FCGR) dependent phagocytosis	3.27	0.134	-1.789	ABI1,ACTB,ACTG1,ACTR2,ARPC1B,ARPC2,ARPC5,BRK1,CFL1,DOCK1,FCGR2A,FCGR3A/FCGR3B,FGR,GRB2,IGKC,ITPR2,LYN,NCKAP1L,NF2,PRKCE,WASL	GSK805	21
Glioma Signaling	3.46	0.168	-2.309	CALM1 (includes others),CAMK1,CAMK1G,CCND1,CCND2,CCND3,CDK6,CDKN2B,CDKN2D,E2F8,GRB2,IDH2,PDGFA,PIK3R3,PIK3R5,PRKCA,PRKCD,RALA,RALB,RAP2B,TP53	Everolimus	21
Macropinocytosis Signaling	2.89	0.184	-2.309	ANKFY1,CSF1,ITGB3,PAK1,PDGFA,PIK3R3,PIK3R5,PRKCA,PRKCD,RAB34,RAC1,RALA,RALB,RAP2B	Everolimus	14
Non-Small Cell Lung Cancer Signaling	2.41	0.16	-2.309	BAD,CASP9,CCND1,CCND2,CCND3,CDK6,GRB2,ITPR2,PIK3R3,PIK3R5,PRKCA,RALA,RALB,RAP2B,TP53	Everolimus	15
IL-7 Signaling Pathway	1.91	0.154	-2.309	BAD,CCND1,CCND3,CDKN1B,FYN,GRB2,IGHM,MYC,PIK3R3,PIK3R5,STAT1,STAT5B	Everolimus	12
Activation of NMDA receptors and postsynaptic events	1.67	0.143	-2.309	CALM1 (includes others),CAMK1,NRGN,PRKAG2,RAC1,RASGRF1,RPS6KA1,TUBA1A,TUBA1B,TUBA1C,TUBB4A,TUBB4B	Everolimus	12
Glucose metabolism	2.51	0.15	-2.309	FBP1,GPI,HK3,MDH1,NUP210,NUP98,PFKFB3,PFKFB4,PKM,PRKACA,SLC37A2,TPI1	GSK805	12
Synthesis of DNA	4.07	0.101	-2.309	CCNA2,FEN1,GINS2,MCM4,MCM5,MCM7,ORC6,POLA2,PSMB5,PSME3,UBC,UBE2C	Lopinavir	12
L1CAM interactions	3.86	0.096	-2.309	ACTB,EZR,MAP2K2,MSN,NUMB,RPS6KA2,SHTN1,TUBA1A,TUBA1B,TUBA1C,TUBB4B,TUBB6	Lopinavir	12
Ribonucleotide Reductase Signaling Pathway	2.64	0.0702	-2.309	ACTB,ATF4,BIRC5,CCND1,E2F1,E2F8,EIF4EBP1,MYBL2,PARP1,PARP9,PBRM1,RRM2	Lopinavir	12
Class A/1 (Rhodopsin-like receptors)	0.835	0.0379	-2.309	ANXA1,CCL1,CCL22,CCL3,CCL4,CCL7,CXCL5,CXCL9,CXCR5,GPR68,PSAP,PTAFR	Lopinavir	12
Smooth Muscle Contraction	5.78	0.279	-2.309	ANXA2,ANXA6,CALD1,CALM1 (includes others),MYL12A,MYL6,PAK1,SORBS3,TLN1,TPM1,TPM3,TPM4	Rapamycin	12
Signaling by VEGF	2.31	0.12	-2.309	ACTB,ACTG1,CALM1 (includes others),HSP90AA1,ITPR2,KRAS,NCF2,NCKAP1L,PAK1,PRKACA,RAC1,RASA1,VEGFB	Rapamycin	13
MSP-RON Signaling in Macrophages Pathway	3.78	0.101	-2.309	GRB2,HLA-DMA,HLA-DMB,HLA-DOA,HLA-DPB1,HLA-DQA1,HLA-DQB1,HLA-DQB2,HLA-DRB1,HLA-DRB5,IFNGR2,RAP2A	Resatorvid	12
Class A/1 (Rhodopsin-like receptors)	0.69	0.0379	-2.309	ANXA1,CCL1,CCL2,CCL22,CCL3,CCL4,CCL7,EDN1,FFAR2,GPR68,HEBP1,SSTR2	Resatorvid	12
TNFR1 Signaling	2.13	0.255	-2.309	APAF1,CASP3,CASP7,CYCS,FOS,JUN,NFKBIE,PAK2,TNFAIP3,TNFRSF1A,TRADD,TRAF2,XIAP	SR_3306	13
Superpathway of Cholesterol Biosynthesis	4.87	0.414	-2.309	ACAT1,ACAT2,DHCR24,FDPS,HADHA,HADHB,HMGCR,HMGCS1,IDI1,MSMO1,SC5D,TM7SF2	Topotecan_Hydrochloride	12
RAB geranylgeranylation	1.49	0.185	-2.309	RAB10,RAB1A,RAB20,RAB29,RAB2A,RAB31,RAB32,RAB42,RAB5B,RAB6B,RAB7A,RAB7B	Topotecan_Hydrochloride	12
PXR/RXR Activation	1.49	0.185	-2.309	ALDH1A1,ALDH3A2,CES2,IL6,NCOA1,PAPSS2,PPARA,PRKACB,PRKAR1B,RELA,SCD,TNF	Topotecan_Hydrochloride	12
VEGF Family Ligand-Receptor Interactions	1.05	0.155	-2.309	FLT1,FOS,GRB2,MAPK1,NRP1,PGF,PIK3R5,PRKCA,PRKCB,RALA,RAP1A,VEGFA,VEGFB	Topotecan_Hydrochloride	13
Signaling by VEGF	11.4	0.444	-2.309	AAMP,ACTB,ACTG1,AHCYL1,AKT1,CALM1 (includes others),CAV1,CYBA,CYBB,CYFIP1,CYFIP2,DOCK1,ELMO1,FLT1,FYN,HSP90AA1,HSPB1,ITGB3,JUP,MAPK13,MAPKAPK2,MAPKAPK3,MLST8,NCF1,NCF2,NCF4,NCK1,NOS3,NRAS,NRP1,NRP2,PAK2,PDPK1,PIK3R1,PRKACA,PRKCB,PRKCD,PRKCZ,PTK2B,RAC1,SPHK1,SRC,TRIB3,VAV1,VAV2,VEGFB,WASF1,WASF2	Vorinostat	48
Fcγ Receptor-mediated Phagocytosis in Macrophages and Monocytes	6.81	0.245	-2.294	ACTA2,ACTB,ACTG1,ACTR2,ACTR3,ARPC1B,ARPC2,DOCK1,FCGR3A/FCGR3B,FGR,GAB2,HCK,NCF1,PIK3CG,PLD1,PLD3,PLD6,PRKCA,PRKCB,RAC1,RAC2,TLN1,VASP	Abemaciclib	23
Fcgamma receptor (FCGR) dependent phagocytosis	2.13	0.0573	-1.667	ACTB,ACTG1,ACTR2,ARPC2,CD3G,FCGR3A/FCGR3B,FGR,HSP90AB1,PRKCE	Perphenazine	9
Cardiac Hypertrophy Signaling	1.64	0.107	-2.294	ADCY3,ADCY7,CALM1 (includes others),GNA12,GNA13,GNAI2,GNG10,HSPB1,JUN,MAP2K3,MAP3K3,MAP3K4,MAPK13,MEF2A,MYL12A,MYL6,MYL6B,PDIA3,PIK3CG,PLCE1,PPP3CA,PRKACA,RAC1,RAC2,RALB,RAP1A,TGFBR1,TGFBR2	Abemaciclib	28
Pancreatic Secretion Signaling Pathway	0.892	0.0927	-2.294	ADCY3,ADCY7,ADORA2B,AHCYL1,ARHGDIB,ARHGEF2,ARHGEF6,GNA12,GNA13,ITPR2,KCNN4,LPL,PDIA3,PIK3CG,PLCE1,PPP1CA,PPP1R12A,PPP1R14B,PRKACA,PRKCA,PRKCB,RAC1,RAP1A	Abemaciclib	23
Chaperone Mediated Autophagy Signaling Pathway	0	0.0362	-2.294	ATP6V0D1,ATP6V0D2,ATP6V0E1,ATP6V1A,ATP6V1C1,ATP6V1D,BBC3,EIF2AK3,FCER1G,HIF1A,HSP90AA1,HSP90AB1,HSPA5,IDH1,IDH2,IL1B,MMP14,MMP9,NCOR2,NFKBIA,NLRP3,RELA,SNCA	PQR620	23
Mitotic G2-G2/M phases	3.39	0.116	-2.294	CDK5RAP2,E2F1,HSP90AA1,HSP90AB1,MAPRE1,MYBL2,NINL,OPTN,PLK1,PRKACA,PSMC2,PSME3,RBX1,TUBA1A,TUBA1B,TUBA1C,TUBA4A,TUBB,TUBB2B,TUBB4B,TUBB6,UBC,YWHAG	Rapamycin	23
RAF/MAP kinase cascade	1.87	0.0878	-2.294	ACTB,ACTG1,APBB1IP,CALM1 (includes others),CAMK2G,CUL3,DUSP6,FGFR1,GRB2,GRIN2D,IL3RA,IRS2,KRAS,LAMTOR2,PEBP1,PSMC2,PSME3,RASA1,RBX1,SPRED1,TLN1,UBC,YWHAB	Rapamycin	23
Signaling by NTRK1 (TRKA)	4.1	0.284	-2.294	AP2M1,CLTA,CREB1,CRK,DNM1L,DUSP3,DUSP6,DUSP7,FRS2,GRB2,KRAS,MAPK1,MAPK3,MAPK7,PPP2CB,PPP2R1A,RALB,RALGDS,RHOA,RPS6KA1,RPS6KA5,SHC1,YWHAB	SR_3306	23
Renin-Angiotensin Signaling	3.66	0.215	-2.294	ADCY3,CCL2,CCL5,FOS,GNAQ,GRB2,ITPR1,ITPR2,JUN,MAPK1,MAPK9,NFKB2,PAK2,PIK3R5,PRKACB,PRKAR1B,PRKCA,PRKCB,PTK2,RAC1,RALA,RAP1A,RELA,RELB,STAT1,TNF	Topotecan_Hydrochloride	26
Estrogen-Dependent Breast Cancer Signaling	5.71	0.378	-2.294	AKT1,ATF4,CCND1,CREB3L1,CREBBP,ESR1,FOS,HSD17B10,HSD17B12,HSD17B14,HSD17B4,HSD17B6,HSD17B7,HSD17B8,MAPK3,MRAS,NFKB1,NRAS,PIK3C2A,PIK3CG,PIK3R1,PIK3R4,PIK3R5,RALA,RALB,RAP2A,RRAS,RRAS2,SRC,STAT5A,STAT5B	Vorinostat	31
RAF/MAP kinase cascade	4.95	0.218	-2.292	ACTB,ACTG1,APBB1IP,ARRB1,ARRB2,CALM1 (includes others),CAMK2G,CSK,CUL3,DUSP6,DUSP7,FGFR2,FN1,FRS2,GDNF,GRB2,HBEGF,IL2RG,KRAS,KSR2,LAMTOR3,MAP3K11,MAPK1,MAPK3,MARK3,PAQR3,PEA15,PEBP1,PPP1CB,PPP2CB,PPP2R1A,PPP2R5C,PSMA1,PSMA3,PSMA4,PSMB6,PSMB7,PSMB9,PSMC2,PSMD11,PSMD12,PSMD7,PSMD9,PSME1,PSME3,RALGDS,RANBP9,RASA2,RASGEF1A,RPS27A,SHC1,SHOC2,SPRED1,UBA52,UBB,VCL,YWHAB	SR_3306	57
Fcgamma receptor (FCGR) dependent phagocytosis	0.776	0.0446	-1.633	ACTB,ACTG1,ARPC2,FCGR2A,GRB2,ITPR2,YES1	Resatorvid	7
C-type lectin receptors (CLRs)	5.97	0.324	-2.287	AHCYL1,BCL10,CALM1 (includes others),CASP8,CCL22,CD209,CLEC10A,CLEC4A,CLEC4E,CLEC7A,CREBBP,CUL1,FCER1G,FYN,ICAM2,LYN,MUC1,NFATC1,NFKB1,NRAS,PAK2,PDPK1,PRKACA,PRKCD,PSMA1,PSMA5,PSMA7,PSMB1,PSMB10,PSMB5,PSMD2,PSMD4,PSMD7,PSMD8,PSME1,PSME2,PYCARD,RAF1,RPS6KA5,SKP1,SRC,SYK,TAB2,UBA52,UBB,UBE2D2,UBE2M	Vorinostat	47
Signaling by the B Cell Receptor (BCR)	2.81	0.253	-2.287	AHCYL1,BCL10,BLNK,BTK,CALM1 (includes others),CUL1,FYN,IGKC,IGLC3,LYN,NCK1,NFATC1,NFKB1,NFKBIB,NFKBIE,NRAS,ORAI1,ORAI2,PIK3AP1,PIK3R1,PPIA,PRKCB,PSMA1,PSMA5,PSMA7,PSMB1,PSMB10,PSMB5,PSMD2,PSMD4,PSMD7,PSMD8,PSME1,PSME2,PTPN6,RASGRP3,SH3KBP1,SKP1,STIM1,SYK,UBA52,UBB,VAV1	Vorinostat	43
Sertoli Cell-Sertoli Cell Junction Signaling	2.02	0.115	-2.268	A2M,ACTA2,ACTB,ACTG1,ACTN1,ATF4,AXIN1,CLDN23,IL1R1,JUN,JUP,LAMA2,MAP2K3,MAP3K3,MAP3K4,MAPK13,PIK3CG,RAC1,RALB,RAP1A,SPTAN1,TGFBR1,TGFBR2,TUBA1A,TUBA1B,TUBB,TUBB4B,VCL	Abemaciclib	28
Signaling by Rho Family GTPases	3.38	0.131	-2.268	ACTA2,ACTB,ACTG1,ACTR2,ACTR3,ARPC1A,ARPC2,ARPC4,ARPC5L,CFL1,CYBB,FOS,GNB5,GNG7,ITGA3,ITGAM,ITGB2,LIMK1,MAP3K12,MAPK1,MRAS,MYL12A,MYL12B,MYL5,MYL6,PLD1,PTK2B,RAC2,RDX,RELB,RHOG,RND3,SEPTIN2,SEPTIN7,VIM	AEE788	35
Fcgamma receptor (FCGR) dependent phagocytosis	1.12	0.0382	-0.816	ACTB,ACTG1,FCGR3A/FCGR3B,HCK,PRKCD,PRKCE	Retinoic_acid	6
Fcgamma receptor (FCGR) dependent phagocytosis	2.3	0.197	-0.539	ABI2,ACTB,ACTG1,ACTR3,ARPC1B,ARPC3,ARPC4,ARPC5,BRK1,CFL1,CRK,ELMO2,FCGR2A,FCGR3A/FCGR3B,FGR,GRB2,HCK,HSP90AA1,IGHG2,LYN,MAPK1,MAPK3,MYH9,NCKIPSD,NF2,PRKCD,RAC1,SYK,WAS,WASF2,WASL	SR_3306	31
Neutrophil Extracellular Trap Signaling Pathway	3.84	0.07	-2.268	ATP5F1E,ATP5MC1,ATP5PB,C1QA,C1QB,CAMP,CD14,CD209,CLEC7A,COL22A1,COL8A2,FCGR3A/FCGR3B,FGR,HCK,LAIR1,MT-ATP6,MT-ND1,MT-ND2,MT-ND4,NCF2,NDUFA8,PLCB2,PNPLA2,RAC2,SERPINB1,TIMM17A,TLR4,UQCRC2	JQ_1	28
NGF Signaling	3.62	0.242	-2.268	AKT1,AKT2,CREB1,CRK,GRB2,KRAS,MAP3K11,MAP3K12,MAP3K3,MAP3K7,MAPK1,MAPK10,MAPK3,MAPK7,PDPK1,PIK3CD,PIK3CG,PRKCD,RAC1,RALB,RAP2B,RASD1,RHOA,RPS6KA1,RPS6KA5,RRAS,SHC1,SOS2,TP53	SR_3306	29
IL-6 Signaling	3.07	0.225	-2.268	A2M,AKT1,AKT2,CXCL8,FOS,GRB2,HSPB1,JUN,KRAS,MAP2K3,MAP3K7,MAPK1,MAPK10,MAPK3,MCL1,NFKBIE,PIK3CD,PIK3CG,RALB,RAP2B,RASD1,RRAS,SHC1,SOS2,TAB1,TNFAIP6,TNFRSF1A,TNFRSF1B,TRAF2	SR_3306	29
D-myo-inositol (1,4,5,6)-Tetrakisphosphate Biosynthesis	2.7	0.175	-2.268	ACP5,DUSP1,DUSP2,DUSP6,FIG4,INPP5D,ITPK1,MTMR6,NUDT14,NUDT3,PPFIA1,PPP1R10,PPP1R12A,PPP1R14B,PPP1R1A,PPP2R1A,PPP2R5A,PPP3CA,PPP4C,PPP4R1,PTPA,PTPN1,PTPRC,PTPRF,PTPRJ,PTPRM,PTPRO,RASA1,SGPP2,SIRPA,STYX,TNS3	Topotecan_Hydrochloride	32
D-myo-inositol (3,4,5,6)-tetrakisphosphate Biosynthesis	2.7	0.175	-2.268	ACP5,DUSP1,DUSP2,DUSP6,FIG4,INPP5D,ITPK1,MTMR6,NUDT14,NUDT3,PPFIA1,PPP1R10,PPP1R12A,PPP1R14B,PPP1R1A,PPP2R1A,PPP2R5A,PPP3CA,PPP4C,PPP4R1,PTPA,PTPN1,PTPRC,PTPRF,PTPRJ,PTPRM,PTPRO,RASA1,SGPP2,SIRPA,STYX,TNS3	Topotecan_Hydrochloride	32
Chronic Myeloid Leukemia Signaling	4.83	0.119	-2.263	ADCY3,BCL2L11,BIRC5,CALM1 (includes others),CCND1,CCND2,CCND3,CDK4,CDK6,CEBPA,E2F1,FOS,FZD7,GRB2,HSP90AA1,HSP90AB1,KRAS,MCL1,MMP9,PCBP2,PLCB2,PLK1,PTPN11,RAC1,RALA,RALB,RAN,RB1,RELB,SPRED1,STAT5A,TCF7,ULK1	Rapamycin	33
3-phosphoinositide Biosynthesis	2.79	0.196	-2.263	ACP5,ATP1A1,CDC25B,CDIPT,DUSP11,DUSP13B,DUSP14,DUSP6,FIG4,G6PC3,IGBP1,ILKAP,ITPK1,MTMR6,NUDT1,NUDT14,NUDT5,PI4K2A,PI4KB,PIK3CD,PIK3CG,PIP4K2A,PPFIBP2,PPP1CB,PPP1R10,PPP1R11,PPP1R12A,PPP1R14B,PPP1R8,PPP2CB,PPP2R1A,PPP2R5C,PPP3CA,PPP4C,PPTC7,PTPN1,PTPN6,SGPP2,STYX,TNS3,WBP11	SR_3306	41
NOD1/2 Signaling Pathway	1.63	0.175	-2.263	ARHGEF7,CCL2,CXCL8,FOS,HSP90AA1,HSP90B1,HSPA1A/HSPA1B,HSPA4,JUN,LTB,MAP2K3,MAP3K7,MAPK1,MAPK10,MAPK3,MAVS,MYD88,NFKBIE,OSM,RAC1,RBCK1,RIPK2,SLC15A3,TAB2,TLR2,TLR4,TLR5,TLR8,TNFAIP3,TNFSF10,TNFSF12,TRAF2,XIAP	SR_3306	33
MSP-RON Signaling in Cancer Cells Pathway	2.06	0.243	-2.263	AKT1,ATF4,CCND1,CREB3L1,CREBBP,ELF4,FOS,IL3RA,LEF1,MAPK3,MRAS,MYC,NFKB1,NRAS,PIK3C2A,PIK3CG,PIK3R1,PIK3R4,PIK3R5,PLAUR,PTK2B,RAF1,RALA,RALB,RAP2A,RRAS,RRAS2,SRC,TCF7,VEGFB,VIM,YWHAH,YWHAQ,YWHAZ	Vorinostat	34
Superpathway of Geranylgeranyldiphosphate Biosynthesis I (via Mevalonate)	2.13	0.278	-2.236	ACAT1,ACAT2,FDPS,HMGCS1,IDI1	Abemaciclib	5
Glutathione Redox Reactions I	1.88	0.214	-2.236	GPX3,GSTK1,GSTP1,GSTT2/GSTT2B,MGST3,PTGES	Abemaciclib	6
RHO GTPases activate PAKs	1.83	0.238	-2.236	CALM1 (includes others),FLNA,MYL6,PPP1R12A,RAC1	Abemaciclib	5
Apoptotic execution phase	1.89	0.0962	-2.236	CLSPN,GSN,HMGB1,PLEC,PRKCD	Cyclosporin_A	5
Apoptotic execution phase	2.54	0.0962	-2.236	GSN,LMNA,PLEC,PRKCD,VIM	Retinoic_acid	5
Circadian Clock	1.22	0.136	-2.236	CUL1,NFIL3,PPP1CA,RPS27A,RXRA,TBL1X,UBA52,UBC	Abemaciclib	8
Asparagine N-linked glycosylation	1.16	0.161	-2.236	CALR,GFPT1,NAGK,PDIA3,UAP1	Abemaciclib	5
SUMOylation of chromatin organization proteins	0.422	0.0893	-2.236	CBX5,HDAC1,NDC1,NUP155,SUMO3	Abemaciclib	5
Clathrin-mediated endocytosis	3.01	0.154	-2.236	ACTB,ACTG1,ACTR2,ACTR3,ARF6,ARPC1A,ARPC2,ARPC4,CD4,CLTB,CLTC,DAB2,DNM3,DVL2,HBEGF,HSPA8,PACSIN2,STON2,TFRC,UBC	AEE788	20
Branched-chain amino acid catabolism	2.13	0.278	-2.236	ACAD8,ACAT1,BCKDK,DLD,SLC25A44	AEE788	5
Differential Regulation of Cytokine Production in Macrophages and T Helper Cells by IL-17A and IL-17F	2.13	0.278	-2.236	CCL2,CCL3,CCL4,CXCL1,TNF	AEE788	5
IL-17A Signaling in Gastric Cells	2.05	0.231	-2.236	CXCL1,CXCL10,FOS,IL17RA,MAPK1,TNF	AEE788	6
RHO GTPases activate PAKs	1.83	0.238	-2.236	CALM1 (includes others),FLNA,LIMK1,MYL12B,MYL6	AEE788	5
Differential Regulation of Cytokine Production in Intestinal Epithelial Cells by IL-17A and IL-17F	1.67	0.217	-2.236	CCL2,CCL3,CCL4,CXCL1,TNF	AEE788	5
Glyoxylate metabolism and glycine degradation	1.33	0.179	-2.236	DLD,GOT2,NDUFAB1,OGDH,PDHA1	AEE788	5
Superpathway of Methionine Degradation	0.838	0.128	-2.236	DLD,EEF1AKMT4,GOT2,MAT2A,PRMT1	AEE788	5
UVB-Induced MAPK Signaling	0.498	0.0962	-2.236	FOS,MAPK1,PRKCA,PRKCD,TP53	AEE788	5
RHO GTPases Activate NADPH Oxidases	3.6	0.227	-2.236	PRKCA,PRKCD,RAC2,S100A8,S100A9	Cyclosporin_A	5
Activation of the pre-replicative complex	2.75	0.152	-2.236	CDC45,MCM10,MCM3,MCM4,POLE3	Cyclosporin_A	5
Transcriptional regulation by the AP-2 (TFAP2) family of transcription factors	2.58	0.139	-2.236	ATAD2,DEK,MYBL2,MYC,NPM1	Cyclosporin_A	5
Cell Cycle Control of Chromosomal Replication	1.76	0.0893	-2.236	CDC45,CDK1,MCM3,MCM4,TOP2A	Cyclosporin_A	5
Polyamine Regulation in Colon Cancer	1.67	0.0847	-2.236	FOS,MAP2K3,MYC,SAT1,SLC3A2	Cyclosporin_A	5
Extra-nuclear estrogen signaling	1.33	0.0685	-2.236	CALM1 (includes others),CCND1,FOS,GNAI2,MMP7	Cyclosporin_A	5
Cell junction organization	0.986	0.0543	-2.236	ACTB,ACTG1,ACTN1,PLEC,VASP	Cyclosporin_A	5
IL-15 Production	0.622	0.0407	-2.236	CSF1R,HCK,MAP2K3,MATK,PTK2B	Cyclosporin_A	5
CD28 Signaling in T Helper Cells	0	0.0135	-2.236	ARPC2,ARPC4,CALM1 (includes others),FOS,HLA-A,PTPRC,TRBC2	Cyclosporin_A	7
Remodeling of Epithelial Adherens Junctions	5.16	0.25	-2.236	ACTB,ACTG1,ACTR2,ACTR3,ARPC2,ARPC4,CTNNB1,DNM3,NME1,RALA,TUBA1A,TUBA1B,TUBA1C,TUBB,TUBB4A,TUBB4B,VCL	Everolimus	17
Differential Regulation of Cytokine Production in Macrophages and T Helper Cells by IL-17A and IL-17F	2.07	0.278	-2.236	CCL2,CCL3,CCL4,IL10,TNF	Everolimus	5
Superpathway of Geranylgeranyldiphosphate Biosynthesis I (via Mevalonate)	2.07	0.278	-2.236	ACAT2,FDPS,HADHB,HMGCS1,IDI1	Everolimus	5
Differential Regulation of Cytokine Production in Intestinal Epithelial Cells by IL-17A and IL-17F	1.61	0.217	-2.236	CCL2,CCL3,CCL4,IL10,TNF	Everolimus	5
Estrogen-mediated S-phase Entry	1.4	0.192	-2.236	CCND1,CDK1,CDKN1B,E2F8,MYC	Everolimus	5
Interferon Signaling	0.901	0.139	-2.236	IFIT1,IFIT3,IFNGR2,RELA,STAT1	Everolimus	5
Neutrophil Extracellular Trap Signaling Pathway	4.31	0.113	-2.236	ARG2,ATP5F1A,ATP5MC1,ATP5PB,C1QA,C1QC,CAMP,CASP4,CD14,CERT1,CLEC7A,COL8A2,CXCL8,CXCR2,DOCK1,FCGR3A/FCGR3B,FGR,IGKC,IL1B,ITGAL,ITPR2,LYN,MCL1,MT-ND1,NCF2,NDUFA4,NDUFAB1,NDUFB7,NDUFB9,NDUFS1,NDUFS6,PIK3CG,PIK3R5,PLA2G7,PRKCE,PYCARD,SDHC,SELPLG,SIGLEC9,SLC25A4,TIMM17A,TOMM22,TOMM40,TSPO,UQCRFS1	GSK805	45
Phase II - Conjugation of compounds	0.416	0.0746	-2.236	MAT2A,PAPSS1,PAPSS2,TPMT,UGP2	GSK805	5
Complement cascade	0	0.0444	-2.236	C1QA,C1QC,C3AR1,C5AR2,FCN1,IGKC	GSK805	6
Immunogenic Cell Death Signaling Pathway	4.19	0.2	-2.357	ANXA1,ATF4,ATG12,CALR,CXCL10,DDIT3,HMGB1,HSP90AA1,HSP90AB1,HSP90B1,HSPA5,HSPA8,HSPA9,IFNGR2,IL1B,MLKL,PDIA3,PYCARD	Abemaciclib	18
Mitochondrial protein import	1.24	0.0781	-2.236	ATP5MC1,HSPA9,HSPD1,TIMM17A,TIMM21	JQ_1	5
Actin Nucleation by ARP-WASP Complex	3.06	0.0968	-2.236	ACTR2,ACTR3,ARPC2,ITGAM,ITGB2,RAC2,RHOA,RHOQ,WIPF1	Lopinavir	9
Immunogenic Cell Death Signaling Pathway	1.56	0.133	-1.732	ATF4,CXCL10,DDIT3,HSP90AA1,HSP90AB1,HSPA1A/HSPA1B,HSPA8,HSPA9,IFNGR2,LRP1,PGAM5,TNF	AEE788	12
Assembly and cell surface presentation of NMDA receptors	2.25	0.116	-2.236	TUBA1A,TUBA1B,TUBA1C,TUBB4B,TUBB6	Lopinavir	5
Carboxyterminal post-translational modifications of tubulin	2.16	0.111	-2.236	TUBA1A,TUBA1B,TUBA1C,TUBB4B,TUBB6	Lopinavir	5
TP53 Regulates Transcription of Cell Cycle Genes	2.01	0.102	-2.236	BTG2,CCNA2,E2F1,E2F8,RGCC	Lopinavir	5
Sensory processing of sound by outer hair cells of the cochlea	1.8	0.0909	-2.236	ACTB,EPB41L3,EZR,GSN,MSN	Lopinavir	5
Sensory processing of sound by inner hair cells of the cochlea	1.43	0.0725	-2.236	ACTB,CAPZA2,EPB41L3,EZR,MSN	Lopinavir	5
Role of Hypercytokinemia/hyperchemokinemia in the Pathogenesis of Influenza	1.09	0.0581	-2.236	CCL3,CCL4,IL1B,IL1RN,MYD88	Lopinavir	5
NF-κB Signaling	0	0.00876	-2.236	FLT1,IL1B,IL1RN,MYD88,TNFRSF1B	Lopinavir	5
RHO GTPases activate PKNs	1.97	0.179	-2.236	MYL6,RHOA,YWHAB,YWHAG,YWHAH	ML314	5
Interferon Signaling	1.53	0.139	-2.236	IFIT1,IFIT3,IFNGR2,ISG15,STAT1	ML314	5
Carboxyterminal post-translational modifications of tubulin	1.17	0.111	-2.236	TUBA1A,TUBA1B,TUBA1C,TUBA4A,TUBB4B	ML314	5
EGF Signaling	0.86	0.0893	-2.236	FOS,GRB2,ITPR2,PIK3CG,STAT1	ML314	5
DDX58/IFIH1-mediated induction of interferon-alpha/beta	0.463	0.0633	-2.236	HMGB1,HSP90AA1,IKBKE,ISG15,S100B	ML314	5
Gene Silencing by RNA	0.302	0.0526	-2.236	H2AX,HSP90AA1,RAE1,RAN,TSN	ML314	5
Transcriptional regulation by the AP-2 (TFAP2) family of transcription factors	2.99	0.139	-2.236	DEK,MYBL2,MYC,NPM1,WWOX	Perphenazine	5
SUMOylation of DNA replication proteins	2.55	0.111	-2.236	BIRC5,NUP160,NUP85,PCNA,TOP2A	Perphenazine	5
Coronavirus Replication Pathway	2.55	0.111	-2.236	TUBA1A,TUBA1B,TUBA1C,TUBB,TUBB4B	Perphenazine	5
Kinesins	1.98	0.082	-2.236	KIF2C,TUBA1A,TUBA1B,TUBA1C,TUBB4B	Perphenazine	5
Protein folding	1.2	0.051	-2.236	ACTB,TUBA1A,TUBA1B,TUBA1C,TUBB4B	Perphenazine	5
Prostate Cancer Signaling	0.988	0.0439	-2.236	ATF4,CCND1,E2F1,HSP90AB1,PA2G4	Perphenazine	5
Mevalonate Pathway I	3.76	0.357	-2.236	ACAT1,ACAT2,HMGCR,HMGCS1,IDI1	PQR620	5
TCA Cycle II (Eukaryotic)	2.67	0.217	-2.236	ACO2,DLD,MDH1,SDHC,SDHD	PQR620	5
Assembly and cell surface presentation of NMDA receptors	1.51	0.116	-2.236	TUBA1A,TUBA1B,TUBA1C,TUBB4B,TUBB6	PQR620	5
Signaling by Retinoic Acid	1.47	0.114	-2.236	AKR1C3,ALDH1A1,DLD,PPARD,RXRA	PQR620	5
Carboxyterminal post-translational modifications of tubulin	1.43	0.111	-2.236	TUBA1A,TUBA1B,TUBA1C,TUBB4B,TUBB6	PQR620	5
Pyridoxal 5'-phosphate Salvage Pathway	1.29	0.0923	-2.236	FAM20B,IRAK1,MAPK6,MAPK7,PDXK,PIM1	PQR620	6
Kinesins	0.972	0.082	-2.236	TUBA1A,TUBA1B,TUBA1C,TUBB4B,TUBB6	PQR620	5
Lipid Antigen Presentation by CD1	0	0.012	-2.236	AP2M1,AP2S1,CALR,FCER1G,PDIA3	PQR620	5
Remodeling of Epithelial Adherens Junctions	8.81	0.279	-2.236	ACTB,ACTG1,ACTR2,ACTR3,ARPC2,ARPC4,ARPC5,MAPRE1,MAPRE3,NME1,RALA,TUBA1A,TUBA1B,TUBA1C,TUBA4A,TUBB,TUBB2B,TUBB4B,TUBB6	Rapamycin	19
Ephrin Receptor Signaling	4.53	0.129	-2.236	ACTR2,ACTR3,ARPC2,ARPC4,ARPC5,ATF4,CFL1,CXCR4,GNA15,GNAI2,GNG7,GRB2,GRIN2D,GRINA,ITGAL,ITGAM,ITGAX,ITGB2,KRAS,PAK1,PTPN11,RAC1,RALA,RALB,RASA1,VEGFB	Rapamycin	26
Regulation of RUNX1 Expression and Activity	2.11	0.208	-2.236	CCND1,CCND2,CCND3,CDK6,PTPN11	Rapamycin	5
Activation of the pre-replicative complex	1.53	0.152	-2.236	CDC45,GMNN,MCM10,MCM3,MCM4	Rapamycin	5
Coagulation System	1.44	0.143	-2.236	A2M,F13A1,F3,PLAU,THBD	Rapamycin	5
Toll-like Receptor Signaling	1.25	0.103	-2.236	FOS,IL1RN,MAP2K3,MYD88,NFKBIA,RELB,SIGIRR,UBC	Rapamycin	8
Activation of anterior HOX genes in hindbrain during early embryogenesis	0.362	0.0617	-2.236	H2AX,MAFB,PAXIP1,POLR2B,POLR2L	Rapamycin	5
Gene Silencing by RNA	0	0.0526	-2.236	H2AX,HSP90AA1,POLR2B,POLR2L,RAN	Rapamycin	5
Glycolysis I	3.03	0.185	-2.236	FBP1,GAPDH,PGAM1,PGK1,TPI1	Resatorvid	5
Interferon gamma signaling	3.77	0.191	0	CD44,CIITA,FCGR1A,GBP1,GBP3,HLA-A,HLA-B,HLA-C,HLA-E,HLA-F,HLA-G,IFNGR2,MT2A,OAS3,PRKCD,SOCS3,STAT1,TRIM14	Everolimus	18
Gap junction trafficking and regulation	2.57	0.147	-2.236	ACTB,ACTG1,TUBA1A,TUBA1B,TUBA1C	Resatorvid	5
CSDE1 Signaling Pathway	1.65	0.0893	-2.236	CCL2,FUS,HNRNPC,MYC,TNC	Resatorvid	5
Interferon gamma signaling	3.73	0.149	0	GBP4,GBP5,HLA-A,HLA-B,HLA-C,HLA-E,HLA-F,IFNGR2,MT2A,OAS3,STAT1,TRIM14,TRIM35,TRIM38	ML314	14
IL-17A Signaling in Fibroblasts	1.09	0.0625	-2.236	CCL2,CCL7,CCL8,IL1B,NFKBIA	Resatorvid	5
Protein folding	0.818	0.051	-2.236	ACTB,CCT6A,TUBA1A,TUBA1B,TUBA1C	Resatorvid	5
Superpathway of Geranylgeranyldiphosphate Biosynthesis I (via Mevalonate)	4.8	0.278	-2.236	ACAT2,FDPS,HMGCS1,IDI1,MVD	Retinoic_acid	5
Agrin Interactions at Neuromuscular Junction	2.02	0.0725	-2.236	ACTB,ACTG1,AGRN,RAC2,RRAS	Retinoic_acid	5
Death Receptor Signaling	1.46	0.0521	-2.236	ACTB,ACTG1,LMNA,PARP12,TNFRSF1B	Retinoic_acid	5
Signaling by Rho Family GTPases	1.18	0.0337	-2.236	ACTB,ACTG1,GNA15,GNAI2,GNG2,MAP3K11,MYL6,RAC2,VIM	Retinoic_acid	9
Sirtuin Signaling Pathway	1	0.0309	-2.236	APP,BCL2L11,CPT1A,GADD45G,HIF1A,TSPO,TUBA1A,TUBA1B,TUBA1C	Retinoic_acid	9
Integrin Signaling	0.678	0.0283	-2.236	ACTB,ACTG1,GSN,MAP3K11,RAC2,RRAS	Retinoic_acid	6
Interferon gamma signaling	9.55	0.287	0.577	B2M,FCGR1BP,GBP1,GBP2,GBP4,HLA-A,HLA-B,HLA-C,HLA-DPA1,HLA-DPB1,HLA-DQA1,HLA-DQA2,HLA-DQB1,HLA-DQB2,HLA-DRB1,HLA-DRB5,HLA-E,HLA-H,IFNGR2,IRF7,IRF8,OASL,PTAFR,SOCS3,STAT1,TRIM22,TRIM8	Abemaciclib	27
Caspase activation via Death Receptors in the presence of ligand	1.42	0.312	-2.236	TICAM1,TLR4,TNFSF10,TRADD,TRAF2	SR_3306	5
Netrin-1 signaling	0	0.1	-2.236	AGAP2,EZR,RAC1,SIAH2,WASL	SR_3306	5
Virus Entry via Endocytic Pathways	5.17	0.246	-2.236	ACTA2,ACTB,ACTG1,AP1G2,AP1S2,AP1S3,AP2A2,AP2S1,AP3B1,B2M,CAV1,CLTC,FLNA,HLA-A,HLA-B,HLA-C,HLA-E,HLA-F,HLA-G,ITGB5,ITGB8,MR1,PIK3R5,PRKCA,PRKCB,RAC1,RALA,RAP1A,TFRC	Topotecan_Hydrochloride	29
Interferon gamma signaling	2.41	0.0851	0.707	CAMK2G,CD44,HLA-A,HLA-C,IFNGR2,MT2A,PRKCD,TRIM14	Cyclosporin_A	8
Ketolysis	2.73	0.5	-2.236	ACAT1,ACAT2,BDH1,HADHA,HADHB	Topotecan_Hydrochloride	5
Rap1 signalling	1.72	0.312	-2.236	PRKACB,RAP1A,SIPA1,YWHAB,YWHAZ	Topotecan_Hydrochloride	5
RORA activates gene expression	1.5	0.278	-2.236	CHD9,NCOA1,PPARA,TBL1X,TBL1XR1	Topotecan_Hydrochloride	5
Gastrin-CREB signalling pathway via PKC and MAPK	1.5	0.278	-2.236	GRB2,HBEGF,MAPK1,PRKCA,RPS6KA2	Topotecan_Hydrochloride	5
NFE2L2 regulating anti-oxidant/detoxification enzymes	1.41	0.263	-2.236	GSR,NFE2L2,PRDX1,SLC7A11,TXNRD1	Topotecan_Hydrochloride	5
Semaphorin Neuronal Repulsive Signaling Pathway	1.24	0.147	-2.236	CD44,DPYSL4,FARP1,FARP2,GSK3B,ITGAX,ITGB5,ITGB8,LIMK1,MAP2K7,MYL5,MYL6,NRP1,PAK2,PIK3R5,PPP1R12A,PRKACB,PRKAR1B,RAC1,RHOA,ROCK1,STK11	Topotecan_Hydrochloride	22
Signaling by Erythropoietin	0.967	0.2	-2.236	GRB2,LYN,PIK3R5,RAPGEF1,VAV1	Topotecan_Hydrochloride	5
Fatty acyl-CoA biosynthesis	0.858	0.185	-2.236	ACSL1,FASN,HACD3,HACD4,SCD	Topotecan_Hydrochloride	5
Carboxyterminal post-translational modifications of tubulin	0.301	0.111	-2.236	TTL,TUBA1A,TUBA1B,TUBB4B,VASH1	Topotecan_Hydrochloride	5
Kinesins	0	0.082	-2.236	KIF16B,KIFC1,TUBA1A,TUBA1B,TUBB4B	Topotecan_Hydrochloride	5
Stearate Biosynthesis I (Animals)	0	0.0986	-2.236	ACOT7,ACSL1,DHCR24,DHRS1,FASN,PNPLA1,TBXAS1	Topotecan_Hydrochloride	7
Regulation of RUNX1 Expression and Activity	0.74	0.25	-2.236	AGO4,CBFB,CCND1,CCND2,RUNX1,SRC	Vorinostat	6
Neutrophil Extracellular Trap Signaling Pathway	6.92	0.147	-2.213	ATP5F1A,ATP5F1E,ATP5MC1,ATP5PB,CAMP,CASP4,CCR1,CCR5,CD14,CD209,CERT1,COL15A1,COL22A1,COL4A2,CYBB,DOCK1,FCGR3A/FCGR3B,FGR,HCK,HMGB1,IL10,IL1B,ITGAM,ITGB2,ITPR2,MAP2K3,MAPK13,MCL1,MLKL,MT-ND3,MT-ND4L,NCF1,NDUFAB1,NDUFB6,NDUFB8,ORAI3,PDIA3,PIK3CG,PLB1,PLCE1,PNPLA4,PPP3CA,PRKCA,PRKCB,PYCARD,RAC1,RAC2,SERPINB1,SLC25A4,SLC25A5,SLC25A6,TIMM17A,TIMM17B,TIMM8B,TLR8,TOMM20,TOMM7,TSPO,VDAC3	Abemaciclib	59
NF-κB Signaling	0	0.0455	-2.2	BCL10,BMPR1B,CSNK2A2,FGFR1,FLT1,HDAC1,IGF2R,IL1B,IL1R1,IL1RN,IRAK1,LTBR,MAP3K3,MYD88,NFKBIA,PDGFRA,PIK3CG,PRKACA,PRKCB,RALB,RAP1A,TDP2,TGFBR1,TGFBR2,TLR8,TNFSF13B	Abemaciclib	26
Molecular Mechanisms of Cancer	0.431	0.0292	-2.2	BMP6,CAMK2G,CCND1,CCND2,CDKN2C,E2F1,FOS,GNAI2,GPR160,GPR68,HGF,IL1A,MAP2K3,MMP7,MYC,PLCB2,PMAIP1,PRKACA,PRKCA,PRKCD,PRKDC,RAC2,RALA,RBPJ,SMAD2	Cyclosporin_A	25
IL-10 Signaling	12.3	0.162	-2.2	ATF4,BLVRB,CCND1,DDIT4,FCGR2B,HLA-A,HLA-B,HLA-C,HLA-DMA,HLA-DMB,HLA-DPA1,HLA-DPB1,HLA-DQA1,HLA-DQA2,HLA-DQB1,HLA-DRA,HLA-DRB1,HLA-E,HLA-F,IFNGR2,IL1B,IL1RN,MAP2K3,PKM,SOCS3	Lopinavir	25
Interferon gamma signaling	4.35	0.181	0.728	CAMK2D,CD44,HLA-A,HLA-B,HLA-C,HLA-DQB1,HLA-DRB1,HLA-F,IFNGR2,IRF1,IRF2,MT2A,OAS3,PTAFR,PTPN1,SP100,TRIM14	GSK805	17
G Protein Signaling Mediated by Tubby	0	0.0641	-2.2	CD247,CD3G,FCER1G,FYB1,GNA11,GNA15,GNAI1,GNAQ,GNB1,GNB1L,GNB2,GNB4,GNB5,GNG10,GNG7,IFT122,IFT140,IFT43,LCP2,MRAS,MYC,NAMPT,NCK1,PLCB1,PLCB2,TRBC2,TTC21B,VAV1,VAV2,WDR19	Vorinostat	30
CTLA4 Signaling in Cytotoxic T Lymphocytes	0	0.0576	-2.197	B2M,BCL10,BCL2L1,CD80,CLTA,FGR,FOS,HCK,HLA-A,HLA-B,HLA-C,HLA-DMA,HLA-DMB,HLA-DPA1,HLA-DPB1,HLA-DQA1,HLA-DQA2,HLA-DQB1,HLA-DQB2,HLA-DRB1,HLA-DRB5,HLA-E,ITGB2,JUN,MAPK13,MR1,PIK3CG,PLD1,PLD3,PLD6,PTPA,RAC1,RAC2,RALB,RAP1A	Abemaciclib	35
Processing of Capped Intron-Containing Pre-mRNA	2.82	0.122	-2.197	ALYREF,CPSF3,CSTF2,DHX15,DHX9,FUS,HNRNPA2B1,HNRNPA3,HNRNPD,HNRNPM,HNRNPR,HSPA8,LSM5,NUP155,NUP50,PCBP2,PPIL1,PQBP1,RBM5,RNF113A,SF3A2,SMNDC1,SNRPA1,SNRPD1,SNRPD2,SNRPG,SNRPN,SRRM2,SRRT,SRSF2,SRSF3,SRSF7,SRSF9,THOC5,TRA2B	AEE788	35
AMPK Signaling	2.3	0.182	-2.191	ACTB,AK6,AKT1,AKT2,BRD7,CAB39,CCNA2,CREB1,EEF2,ELAVL1,EP300,GNA11,GNA15,GNAI3,GNAS,GNB4,GNG12,ILKAP,MAP2K3,MAP3K7,MAPK1,ORAI1,PFKFB3,PFKFB4,PFKL,PFKP,PIK3CD,PIK3CG,PPM1F,PPP2CB,PPP2R1A,PPP2R5C,PRKAB1,PRKAR2A,RAB11A,RAB1A,RAB22A,RAB2A,RAB8A,SMARCA2,SMARCB1,SMARCD1,SMARCD3,STK11	SR_3306	44
Interferon gamma signaling	5.54	0.138	0.832	CD44,GBP1,HLA-DPB1,HLA-DQA1,HLA-DQB1,HLA-DQB2,HLA-DRB1,HLA-DRB5,ICAM1,IFNGR2,IRF2,OAS3,TRIM14	Resatorvid	13
S100 Family Signaling Pathway	1.14	0.0609	-2.188	ADORA2B,ADRA2C,ATF4,ATP5F1A,C3AR1,CALM1 (includes others),CASP7,CCL4,CCRL2,CD36,CDKN1A,CMKLR1,CTSD,CXCL8,FCGR3A/FCGR3B,FFAR4,FOS,FPR3,FZD1,FZD7,GPR108,GPR150,GPR34,GPR65,GPR82,HBEGF,IGLC3,IL10RA,IL1B,ITPR2,P2RY6,PIK3CG,PLCB2,PLCD1,PRKACA,PRKCE,RHOA,ROCK1,S100A10,S100A11,S100A4,S100A8,S100A9,S100B,TCF7,TPM1,TPM3	ML314	47
Natural Killer Cell Signaling	5.23	0.237	-2.188	AKT1,AKT2,B2M,CD48,CFL1,FCER1G,FCGR2A,FCGR3A/FCGR3B,GRB2,HCST,HLA-A,HLA-B,HLA-C,HLA-E,HLA-F,HLA-G,HSPA1A/HSPA1B,HSPA4,ITGAL,KRAS,LAIR1,LCK,MAP2K3,MAP3K11,MAP3K12,MAP3K3,MAP3K7,MAPK1,MAPK3,MYD88,PAK2,PIK3CD,PIK3CG,PTPN6,RAC1,RAC2,RALB,RAP2B,RASD1,RASSF5,RRAS,SOS2,SYK,TNFSF10,TYROBP,WAS,WASL	SR_3306	47
Synaptogenesis Signaling Pathway	2.21	0.149	-2.188	ACTR2,ACTR3,ADCY3,AP2A2,AP2S1,APOE,ARPC1A,ARPC1B,ARPC2,ARPC3,ARPC4,ARPC5,CALM1 (includes others),CAMK2A,CREB3,CRK,EFNA1,EFNB1,EPHA2,FARP1,GOSR1,GRB2,GRINA,GSK3B,ITPR1,LIMK1,LYN,MAPK1,NSF,PAFAH1B1,PIK3R5,PRKACB,PRKAR1B,RAB5B,RAC1,RALA,RAP1A,RAPGEF1,RASGRF1,RHOA,SNCA,SYT17,TIAM1,TLN1,UNC13A,VAMP2,VTI1A	Topotecan_Hydrochloride	47
Ephrin Receptor Signaling	1.46	0.109	-2.183	ACTR2,ACTR3,ARPC1B,ARPC2,ATF4,AXIN1,CFL1,CXCR4,GNA12,GNA13,GNAI2,GNG10,GRINA,ITGAM,ITGB2,ITGB5,PIK3CG,RAC1,RAC2,RALB,RAP1A,VEGFB	Abemaciclib	22
Endothelin-1 Signaling	0.797	0.0928	-2.183	ADCY3,EDN1,FOS,HMOX1,KRAS,MAPK1,MRAS,MYC,PLA2G7,PLD1,PLD3,PNPLA2,PRKCA,PRKCD,RALA,RALB,RAP1A,SRC	AEE788	18
Role of Osteoclasts in Rheumatoid Arthritis Signaling Pathway	2.72	0.0584	-2.183	ACP5,ADAM12,ATF4,CALM1 (includes others),CCND1,CERT1,COL15A1,CSF1,CSF1R,FCGR3A/FCGR3B,FOS,GSN,MAP2K3,MMP7,PTK2B,RAC2,RALA,TNF	Cyclosporin_A	18
Systemic Lupus Erythematosus in B Cell Signaling Pathway	0	0.0235	-2.183	CALM1 (includes others),CCND1,CCND2,CXCL8,FOS,HCK,IFNGR2,IL1A,LTB,MYC,MYD88,PRKCA,PRKCD,RAC2,RALA,TNF,TNFSF15	Cyclosporin_A	17
Renin-Angiotensin Signaling	4.11	0.182	-2.183	ADCY3,ADCY7,CCL2,ELK1,GNAQ,GRB2,ITPR2,PAK1,PIK3R3,PIK3R5,PRKAG2,PRKCA,PRKCD,PTGER2,RAC1,RALA,RALB,RAP2B,RELA,RELB,STAT1,TNF	Everolimus	22
EPH-Ephrin signaling	3.29	0.181	-2.183	ACTB,ACTG1,ACTR2,ACTR3,AP2S1,APH1B,ARPC2,ARPC4,CFL1,CLTB,FYN,MMP9,MYL6,PAK1,RAC1,SDC2,TIAM1	Everolimus	17
Estrogen Receptor Signaling	2.4	0.0538	-2.183	ATP5F1A,ATP5F1B,CCND1,CYC1,FBXO32,GRB2,MED27,MMP2,MMP7,MMP9,MT-ND2,MT-ND4,MYC,NDUFAB1,NDUFB6,PCNA,PRKDC,RAP2A,SHE,SOD2,VEGFA,VEGFB	Resatorvid	22
Renal Cell Carcinoma Signaling	5.31	0.316	-2.183	AKT1,AKT2,CRK,CUL2,ELOB,EP300,FOS,GRB2,JUN,KRAS,MAPK1,MAPK3,PAK2,PIK3CD,PIK3CG,RAC1,RALB,RAP2B,RASD1,RPS27A,RRAS,SOS2,UBA52,UBB,VHL	SR_3306	25
Cellular response to heat stress	4.09	0.268	-2.183	BAG5,CAMK2G,DNAJB1,DNAJC2,DNAJC7,EEF1A1,EP300,HSP90AA1,HSPA1A/HSPA1B,HSPA4,HSPB1,MAPK1,MAPK3,NUP155,NUP210,NUP42,NUP58,NUP62,NUP85,NUP93,POM121/POM121C,RPA2,SERPINH1,ST13,TPR,UBB	SR_3306	26
Factors involved in megakaryocyte development and platelet production	1.3	0.187	-2.183	ACTB,AKAP10,CABLES2,DOCK10,DOCK2,DOCK8,HDAC1,HDAC2,ITPK1,MAFF,MAFK,MFN2,PRKAR2A,RAC1,RCOR1,SH2B3,TP53	SR_3306	17
PAK Signaling	2.09	0.179	-2.183	ARHGAP10,GRB2,ITGAX,ITGB5,ITGB8,LIMK1,MAPK1,MAPK9,MYL5,MYL6,NCK2,PAK2,PDGFB,PDGFC,PIK3R5,PTK2,PXN,RAC1,RALA,RAP1A,TNF	Topotecan_Hydrochloride	21
GPVI-mediated activation cascade	5.08	0.486	-2.183	FCER1G,FYN,LCP2,LYN,PDPK1,PDPN,PIK3CG,PIK3R1,PIK3R5,PRKCZ,PTPN6,RAC1,RAC2,RHOG,SYK,VAV1,VAV2	Vorinostat	17
MyD88:MAL(TIRAP) cascade initiated on plasma membrane	3.82	0.405	-2.183	BTK,CD14,CD36,ECSIT,HMGB1,IRAK1,MYD88,PELI2,S100A8,S100A9,TAB2,TIRAP,TLR1,TLR2,TLR6,UBA52,UBB	Vorinostat	17
Systemic Lupus Erythematosus in B Cell Signaling Pathway	0	0.119	-2.182	AKT1,BCL10,BCL2L1,BCL2L11,BLNK,BTK,CALM1 (includes others),CBL,CCND1,CCND2,CD70,CLCF1,CSK,CXCL8,EDA,FGR,FOS,FOXO1,FOXO3,FYN,HCK,IFIT3,IFNGR2,IGKC,IGLC3,IL10,IL1A,IL6R,INPP5D,INPP5K,INPPL1,IRAK1,IRF3,IRF5,ISG15,ISG20,JAK1,LILRA6,LILRB3,LILRB4,LTB,LYN,MAPK3,MAVS,MCL1,MRAS,MYC,MYD88,NFATC1,NFKB1,NRAS,OSM,PDPK1,PIK3AP1,PIK3C2A,PIK3CG,PIK3R1,PIK3R4,PIK3R5,PPP3CC,PRKCB,PRKCD,PRKCZ,PTPN6,RAC1,RAC2,RAF1,…	Vorinostat	86
B Cell Receptor Signaling	0	0.103	-2.177	AKT1,APBB1IP,ATF4,BCL10,BCL2A1,BCL2L1,BLNK,BTK,CALM1 (includes others),CAMK2G,CFL1,CREB3L1,CREBBP,CSK,FOXO1,IGKC,IGLC3,INPP5D,INPP5K,INPPL1,LYN,MAP2K3,MAP2K6,MAP3K11,MAP3K12,MAP3K13,MAP3K15,MAP3K8,MAP3K9,MAPK13,MAPK3,MAPK8,MRAS,NFATC1,NFKB1,NFKBIB,NFKBID,NFKBIE,NRAS,PDPK1,PIK3AP1,PIK3C2A,PIK3CG,PIK3R1,PIK3R4,PIK3R5,PPP3CC,PRKCB,PTEN,PTK2B,PTPN6,PTPRC,RAC1,RAC2,RAF1,RALA,RALB,RAP2A,RASSF5,RPS6KB1,…	Vorinostat	65
Role of Macrophages, Fibroblasts and Endothelial Cells in Rheumatoid Arthritis	3.54	0.129	-2.16	ATF4,C5AR1,CALM1 (includes others),CCL2,CCND1,CEBPA,CEBPD,CEBPG,CREB3L2,CSF1,CSNK1G1,CTNNB1,CXCL8,FCGR1A,FCGR3A/FCGR3B,FZD2,GNAQ,IGHM,IKBKE,IL10,IL1R1,LTB,LTBR,MYC,MYD88,NFKBID,NFKBIE,PDGFA,PIK3R3,PIK3R5,PLCB2,PRKCA,PRKCD,RAC1,RALA,RALB,RAP2B,RELA,SOCS3,TCF7,TNF,TNFRSF1B,VEGFA	Everolimus	43
Macrophage Alternative Activation Signaling Pathway	8.19	0.332	-2.142	ADORA2B,ATF4,CCL22,CD36,CEBPB,CIITA,CLEC10A,CREB3L1,CREBBP,CSF1,CSF1R,DUSP1,EIF4EBP1,EPAS1,FCER1G,FOS,GNB1L,H3-3A/H3-3B,HLA-DOA,HLA-DPA1,HLA-DQA1,HLA-DQA2,HLA-DRB1,HLA-DRB5,IGKC,IGLC3,IL10,IL10RA,IL1A,IL1RN,IL2RG,IL4R,IRF5,JAK1,LAMTOR1,MAF,MAPK13,MAPK3,MARCO,MLST8,MRC1,MYC,NFKB1,NFKBIB,NFKBID,NFKBIE,NR1H2,NR1H3,NR3C1,PIK3C2A,PIK3CG,PIK3R1,PIK3R4,PIK3R5,PPARD,RPS6KA1,RPS6KA4,RPS6KA5,RPS6KB1,RXRA,S…	Vorinostat	63
Smooth Muscle Contraction	5.99	0.326	-2.138	ACTA2,ANXA1,ANXA2,CALM1 (includes others),ITGB5,MYL12A,MYL6,MYL6B,SORBS3,TLN1,TPM1,TPM3,TPM4,VCL	Abemaciclib	14
G Beta Gamma Signaling	1.35	0.116	-2.138	ARHGEF6,GNA12,GNA13,GNAI2,GNG10,HBEGF,ITPR2,KCNJ5,PDPK1,PIK3CG,PRKACA,PRKCA,PRKCB,RALB,RAP1A	Abemaciclib	15
LPS-stimulated MAPK Signaling	3	0.176	-2.138	CD14,FOS,KRAS,MAP2K6,MAPK1,MRAS,NFKBID,NFKBIE,PRKCA,PRKCD,RALA,RALB,RAP1A,RELB,SRF	AEE788	15
PDGF Signaling	2.45	0.161	-2.138	FOS,KRAS,MAPK1,MRAS,MYC,PDGFA,PRKCA,RALA,RALB,RAP1A,SPHK1,SRC,SRF,TYK2	AEE788	14
Renin-Angiotensin Signaling	1.89	0.132	-2.138	ACE,ADCY3,CCL2,FOS,KRAS,MAPK1,MRAS,PRKACA,PRKCA,PRKCD,PTK2B,RALA,RALB,RAP1A,RELB,TNF	AEE788	16
Apelin Endothelial Signaling Pathway	1.61	0.121	-2.138	ADCY3,AKT3,CALM1 (includes others),CCL2,FOS,GNB5,GNG7,HIF1A,KRAS,MAPK1,MRAS,PRKCA,PRKCD,RALA,RALB,RAP1A,RELB	AEE788	17
Actin Cytoskeleton Signaling	2.56	0.0615	-2.138	ACTB,ACTG1,ACTN1,ARPC2,ARPC4,CFL1,GSN,MATK,MYL6,MYO18A,PFN1,RAC2,RALA,TIAM1,TMSB10/TMSB4X	Cyclosporin_A	15
LPS-stimulated MAPK Signaling	2.86	0.176	-2.138	ELK1,IKBKE,NFKBID,NFKBIE,PAK1,PIK3R3,PIK3R5,PRKCA,PRKCD,RAC1,RALA,RALB,RAP2B,RELA,RELB	Everolimus	15
Paxillin Signaling	2.64	0.159	-2.138	ACTB,ACTG1,BCAR1,CSK,GIT2,GRB2,ITGAM,ITGAX,ITGB3,PAK1,PIK3R3,PIK3R5,RAC1,RALA,RALB,RAP2B,VCL	Everolimus	17
Prolactin Signaling	2.37	0.158	-2.138	FYN,GRB2,KCNMA1,MYC,PIK3R3,PIK3R5,PRKCA,PRKCD,RALA,RALB,RAP2B,SOCS3,STAT1,STAT5B,TCF7	Everolimus	15
Mitotic Prophase	1.7	0.136	-2.138	BANF1,CDK1,EMD,H2AC6,H2AZ2,LMNB1,NEK6,NUP155,NUP85,PRKCA,RAB1B,SEC13,SEH1L,USO1	Everolimus	14
Epithelial Adherens Junction Signaling	1.63	0.0886	-2.138	ACTR2,ACTR3,ACVR1,ARPC2,ARPC4,CFL1,RALA,RHOA,ROCK1,TCF7,TGFBR1,YWHAB,YWHAG,YWHAH	ML314	14
HSP90 chaperone cycle for steroid hormone receptors in the presence of ligand	6.11	0.255	-2.138	CAPZA1,CAPZA2,CAPZB,DCTN5,HSP90AA1,HSP90AB1,HSPA1A/HSPA1B,TUBA1A,TUBA1B,TUBA1C,TUBA4A,TUBB2B,TUBB4B,TUBB6	Rapamycin	14
CXCR4 Signaling	1.75	0.0952	-2.138	ADCY3,CD4,CXCR4,FOS,GNA15,GNAI2,GNG7,ITPR2,KRAS,MYL12A,MYL6,PAK1,PLCB2,RAC1,RALA,RALB	Rapamycin	16
Sertoli Cell-Sertoli Cell Junction Signaling	3.66	0.0576	-2.138	A2M,ACTB,ACTG1,JUP,LAMB3,MAP3K11,RRAS,TIMP1,TNFRSF1B,TUBA1A,TUBA1B,TUBA1C,TUBB,TUBB4B	Retinoic_acid	14
ERBB4 Signaling	2.52	0.25	-2.138	AKT1,APH1A,GRB2,KRAS,MAPK1,MAPK3,NCSTN,PDPK1,PIK3CD,PIK3CG,PRKCD,RALB,RAP2B,RASD1,RRAS,SHC1,SOS2	SR_3306	17
ERB2-ERBB3 Signaling	2.34	0.246	-2.138	AKT1,GRB2,JUN,KRAS,MAPK1,MAPK3,MYC,PDPK1,PIK3CD,PIK3CG,RALB,RAP2B,RASD1,RRAS,SHC1,SOS2	SR_3306	16
IL-1 Signaling	2.24	0.219	-2.138	ADCY3,ADCY7,FOS,GNA11,GNA15,GNAI3,GNAS,GNB4,GNG12,IRAK1,JUN,MAP2K3,MAP3K7,MAPK1,MAPK10,MYD88,NFKBIE,PRKAR2A,TAB1,TAB2,TOLLIP	SR_3306	21
DNA Methylation and Transcriptional Repression Signaling	1.05	0.173	-2.138	CDK7,CHD4,E2F4,GADD45B,HDAC1,HDAC2,MBD1,MBD4,MYC,RB1,SAP30,SUDS3,TCF23,TET3,TFAM,TP53,UHRF1	SR_3306	17
BMP signaling pathway	0.837	0.165	-2.138	CREB1,GRB2,JUN,KRAS,MAP3K7,MAPK1,MAPK10,MAPK3,PRKAR2A,RALB,RAP2B,RASD1,RRAS,TAB1,XIAP	SR_3306	15
Glioma Signaling	2.7	0.192	-2.138	CALM1 (includes others),CAMK1,CAMK1D,CAMK1G,CAMK2A,CDK4,CDK6,CDKN1A,CDKN2B,CDKN2C,E2F7,GRB2,HDAC4,IDH1,MAPK1,PA2G4,PDGFB,PDGFC,PIK3R5,PRKCA,PRKCB,RALA,RAP1A,TFDP1	Topotecan_Hydrochloride	24
Platelet homeostasis	1.25	0.163	-2.138	ATP2B1,CALM1 (includes others),GNAS,GNB1,GNB4,ITPR1,ITPR2,KCNMA1,KCNMB1,ORAI1,PAFAH2,PPP2R1A,PPP2R5A,PTGIR	Topotecan_Hydrochloride	14
Sperm Motility	0.961	0.128	-2.138	CALM1 (includes others),CSF1R,DYRK1A,DYRK3,EPHA2,FLT1,GNA12,GNA15,GNAI1,GNAI2,GNAQ,GNAS,GNB1,GNB4,ITPR1,ITPR2,JAK3,LYN,MAP2K7,MAP3K11,PLA2G7,PLCD3,PNPLA2,PRKACB,PRKAR1B,PRKCA,PRKCB,PTK2,ROR2,SYK,TWF1,TYK2,ZP3	Topotecan_Hydrochloride	33
COPI-mediated anterograde transport	0.787	0.137	-2.138	CAPZB,COG5,COPA,DYNC1H1,DYNLL1,GOSR1,KDELR2,NSF,RAB1A,TMED3,TMEM115,TUBA1A,TUBA1B,TUBB4B	Topotecan_Hydrochloride	14
Hypoxia Signaling in the Cardiovascular System	7.14	0.421	-2.138	AKT1,ATF4,CREB3L1,CREBBP,CSNK1D,EDN1,HIF1AN,HSP90AA1,LDHA,MDM2,NFKBIB,NFKBID,NFKBIE,NOS3,NQO1,P4HB,PTEN,SLC2A4,TP53,UBE2B,UBE2C,UBE2D2,UBE2E1,UBE2F,UBE2G2,UBE2H,UBE2I,UBE2J1,UBE2M,UBE2Q1,UBE2T,UBE2Z	Vorinostat	32
Chronic Myeloid Leukemia Signaling	6.73	0.284	-2.138	ABCB1,ADCY3,AKT1,AURKB,BCL2L1,BCL2L11,BIRC5,CALM1 (includes others),CCND1,CCND2,CDKN1A,CEBPA,CTBP1,CTBP2,DYRK2,FOS,FOXO3,FZD1,FZD2,FZD9,GLI1,GLIS2,GNB1L,HCK,HDAC11,HDAC3,HDAC4,HDAC7,HES1,HNRNPA1,HSP90AA1,LEF1,MAPK3,MCL1,MDM2,MLST8,MMP9,MRAS,MYC,NFATC1,NFKB1,NRAS,NUMB,PCBP2,PIK3C2A,PIK3CG,PIK3R1,PIK3R4,PIK3R5,PLCB1,PLCB2,PLCD1,PLCD3,PPP3CC,PTCH1,PTEN,PTPN6,RAC1,RAC2,RAF1,RALA,RALB,RAN,RAP2A,RRAS,R…	Vorinostat	79
Interferon gamma signaling	4.33	0.33	0.898	CAMK2G,CIITA,FCGR1A,FCGR1BP,GBP2,GBP5,HLA-A,HLA-DPA1,HLA-DQA1,HLA-DQA2,HLA-DRB1,HLA-DRB5,IFNGR2,IRF3,IRF5,IRF6,JAK1,MT2A,NCAM1,OAS2,OASL,PRKCD,PTAFR,PTPN6,SOCS3,STAT1,TRIM21,TRIM22,TRIM25,TRIM45,TRIM8	Vorinostat	31
Toll-like Receptor Signaling	2.28	0.282	-2.138	CD14,ECSIT,FOS,IL1A,IL1RN,IRAK1,MAP2K3,MAP2K6,MAPK13,MAPK8,MYD88,NFKB1,TAB2,TIRAP,TLR1,TLR2,TLR5,TLR6,TLR8,TNFAIP3,UBA52,UBB	Vorinostat	22
Stearate Biosynthesis I (Animals)	1.23	0.239	-2.138	ACOT1,ACOT11,ACOT2,ACOT7,ACOT9,ACSL3,ACSL4,ACSL5,DBT,DHCR24,DUS3L,ELOVL1,FASN,PRXL2B,SLC27A3,TBXAS1,TECR	Vorinostat	17
Histone Modification Signaling Pathway	3.15	0.125	-2.137	ATAD2,CBX1,CBX5,CSNK2A2,DPF3,H1-0,H2AX,H2AZ1,H2AZ2,H2BC12,H2BC5,H3-3A/H3-3B,HDAC1,HDAC5,KDM4C,MLLT10,MSL3,MYC,NCAPD3,ORC1,PHF1,PHF19,PPARD,PRKCB,PRMT6,PSIP1,SIRT7,SMYD2,SND1,SNHG7,SUMO3,TDRD3,VEGFB,XRCC5,YWHAB,YWHAG,YWHAH	Abemaciclib	37
Synthesis of DNA	4.42	0.185	-2.132	ANAPC11,ANAPC15,CDC6,CUL1,GINS2,MCM4,MCM5,MCM6,MCM7,ORC1,PCNA,POLE4,PSMA7,PSMB4,PSMD11,PSMD4,RBX1,RFC2,RPS27A,UBA52,UBC,UBE2C	Abemaciclib	22
Tumor Microenvironment Pathway	2.01	0.123	-2.132	CCL2,CCND1,CD274,CXCR4,FOS,HLA-A,HLA-B,HLA-C,HLA-E,IL10,IL1B,JUN,LEPR,MYC,PIK3CG,RAC1,RALB,RAP1A,SLC16A1,TIAM1,TNC,VEGFB	Abemaciclib	22
Interferon gamma signaling	9.92	0.383	1	B2M,CAMK2G,CD44,GBP1,GBP4,HLA-A,HLA-B,HLA-C,HLA-DPA1,HLA-DPB1,HLA-DQA1,HLA-DQA2,HLA-DQB1,HLA-DQB2,HLA-DRA,HLA-DRB1,HLA-DRB5,HLA-E,HLA-F,HLA-G,HLA-H,ICAM1,IFNGR1,IRF8,MT2A,PRKCD,PTAFR,PTPN1,PTPN6,SP100,STAT1,TRIM14,TRIM21,TRIM35,TRIM38,TRIM68	SR_3306	36
Hepatic Fibrosis Signaling Pathway	2.63	0.0528	-2.132	ATF4,CALM1 (includes others),CCL2,CCL3,CCND1,CXCL8,FOS,GNAI2,IL1A,IL1RN,LEPR,MAP2K3,MYC,MYD88,MYL6,PRKACA,PRKCA,PRKCD,RAC2,RALA,SMAD2,TNF	Cyclosporin_A	22
p75 NTR receptor-mediated signalling	2.35	0.22	-2.132	APH1A,ARHGEF18,ARHGEF3,ARHGEF7,BCL2L11,CASP3,FGD4,HDAC1,HDAC2,IRAK1,MYD88,NCSTN,PRDM4,RAC1,RHOA,RIPK2,RPS27A,SOS2,SQSTM1,TIAM1,UBA52,UBB	SR_3306	22
HGF Signaling	3.41	0.205	-2.132	CDKN1A,DOCK1,ETS2,FOS,GRB2,IL6,ITGAX,ITGB5,ITGB8,JUN,MAP2K7,MAP3K10,MAP3K11,MAP3K14,MAP3K5,MAPK1,MAPK9,PIK3R5,PRKCA,PRKCB,PTGS2,PTK2,PXN,RAC1,RALA,RAP1A,RAPGEF1	Topotecan_Hydrochloride	27
Cargo recognition for clathrin-mediated endocytosis	2.92	0.206	-2.132	AP2A2,AP2S1,ARRB2,CLTC,COPS3,COPS7A,DAB2,EPN1,FCHO2,FZD4,GRB2,HBEGF,IL7R,LDLR,PICALM,RPS27A,SH3KBP1,STON2,TFRC,UBA52,UBB,VAMP2	Topotecan_Hydrochloride	22
White Adipose Tissue Browning Pathway	0.321	0.167	-2.132	ADCY3,ADCY7,ATF4,CACNG7,CACNG8,CAMP,CEBPB,CREB3L1,CREBBP,CTBP1,CTBP2,FCER1G,FGFR3,FGFRL1,HIF1AN,LDHA,LDHB,LDHD,MAPK13,PRKACA,PRKAR1B,PRKAR2B,RXRA	Vorinostat	23
BER (Base Excision Repair) Pathway	1.91	0.182	-2.121	E2F1,HMGB1,MAP2K3,PARP1,PCNA,RFC2,TP53,XRCC1	Abemaciclib	8
BAG2 Signaling Pathway	1.73	0.141	-2.121	ANXA2,CDKN1A,HSP90AA1,HSPA5,HSPA8,HSPA9,MYC,PSMA7,PSMB4,PSMD11,PSMD4,TP53	Abemaciclib	12
Melatonin Signaling	0.837	0.111	-2.121	CALM1 (includes others),GNAI2,MAP2K3,PDIA3,PLCE1,PRKACA,PRKCA,PRKCB	Abemaciclib	8
PEDF Signaling	0.824	0.107	-2.121	BCL2L1,MAPK13,NFKBIA,PIK3CG,RAC1,RALB,RAP1A,SOD2,TP53	Abemaciclib	9
Sperm Motility	0.779	0.0895	-2.121	CALM1 (includes others),CLK3,CSF1R,DYRK3,FGFR1,FGR,FLT1,GNA12,GNA13,GNAI2,GNG10,HCK,ITPR2,MAP2K3,MATK,PDGFRA,PDIA3,PLB1,PLCE1,PNPLA4,PRKACA,PRKCA,PRKCB	Abemaciclib	23
VEGF Family Ligand-Receptor Interactions	0.588	0.0952	-2.121	FLT1,FOS,PIK3CG,PRKCA,PRKCB,RALB,RAP1A,VEGFB	Abemaciclib	8
IL-8 Signaling	5.58	0.167	-2.121	AKT3,CCND1,CCND2,CCND3,CSTB,CXCL1,CYBB,FLT1,FOS,GNB5,GNG7,HBEGF,HMOX1,ITGAM,ITGB2,KRAS,LIMK1,MAPK1,MRAS,MYL12B,NFKBIE,PLD1,PLD3,PRKCA,PRKCD,PTK2B,RAC2,RALA,RALB,RAP1A,RHOG,RND3,SRC,VASP,VEGFB	AEE788	35
Estrogen-mediated S-phase Entry	3.47	0.308	-2.121	CCNA2,CCND1,CDC25A,CDKN1A,CDKN1B,E2F1,E2F8,MYC	AEE788	8
ERBB4 Signaling	2.06	0.162	-2.121	APH1B,KRAS,MAPK1,MRAS,NCSTN,PRKCA,PRKCD,PSEN1,RALA,RALB,RAP1A	AEE788	11
Bladder Cancer Signaling	1.72	0.129	-2.121	CCND1,CDKN1A,E2F1,HDAC11,HDAC6,KRAS,MAPK1,MRAS,MYC,PA2G4,RALA,RALB,RAP1A,TP53,VEGFB	AEE788	15
CCR3 Signaling in Eosinophils	0.78	0.097	-2.121	CALM1 (includes others),CFL1,GNB5,GNG7,KRAS,LIMK1,MAPK1,MRAS,PRKCA,PRKCD,RALA,RALB,RAP1A	AEE788	13
Signaling by VEGF	2.05	0.0741	-2.121	ACTB,ACTG1,CALM1 (includes others),PRKACA,PRKCA,PRKCD,PTK2B,TRIB3	Cyclosporin_A	8
fMLP Signaling in Neutrophils	2.03	0.0687	-2.121	ARPC2,ARPC4,CALM1 (includes others),GNAI2,PLCB2,PRKCA,PRKCD,RAC2,RALA	Cyclosporin_A	9
Interferon gamma signaling	6.42	0.16	1.291	B2M,FCGR1A,GBP1,HLA-A,HLA-B,HLA-C,HLA-DQA1,HLA-E,ICAM1,JAK1,MT2A,OAS3,PTAFR,PTPN1,TRIM62	JQ_1	15
Renin-Angiotensin Signaling	1.77	0.0661	-2.121	CCL2,FOS,PRKACA,PRKCA,PRKCD,PTK2B,RALA,TNF	Cyclosporin_A	8
Apelin Endothelial Signaling Pathway	1.42	0.0567	-2.121	CALM1 (includes others),CCL2,FOS,GNAI2,PLCB2,PRKCA,PRKCD,RALA	Cyclosporin_A	8
CCR5 Signaling in Macrophages	0	0.018	-2.121	CALM1 (includes others),CCL3,CCL4,FOS,GNAI2,PRKCA,PRKCD,PTK2B,TRBC2	Cyclosporin_A	9
Glycolysis I	3.25	0.296	-2.121	ENO1,FBP1,GAPDH,GPI,PGAM1,PGK1,PKM,TPI1	Everolimus	8
Superpathway of Cholesterol Biosynthesis	3.02	0.276	-2.121	ACAT2,DHCR24,DHCR7,EBP,FDPS,HADHB,HMGCS1,IDI1	Everolimus	8
Resolution of Abasic Sites (AP sites)	2.22	0.211	-2.121	APEX1,FEN1,MPG,PARP1,PCNA,POLD2,RFC2,RPA1	Everolimus	8
BER (Base Excision Repair) Pathway	1.83	0.182	-2.121	APEX1,FEN1,MPG,PARP1,PCNA,RFC2,RPA1,TP53	Everolimus	8
ERBB4 Signaling	1.2	0.132	-2.121	APH1B,GRB2,PIK3R3,PIK3R5,PRKCA,PRKCD,RALA,RALB,RAP2B	Everolimus	9
TP53 Regulates Transcription of DNA Repair Genes	0.832	0.114	-2.121	AP1B1,AP1S1,ELL,ELOC,GTF2H3,POLR2C,POLR2L,TP53	Everolimus	8
Ephrin A Signaling	1.07	0.0576	-2.121	CFL1,EPAS1,FGR,HCK,LIMK1,MMP14,ROCK1,TGFB1	JQ_1	8
Interleukin-10 signaling	4.64	0.178	-2.121	CCL22,CCL3,CCL4,CSF1,IL1B,IL1RN,PTAFR,TNFRSF1B	Lopinavir	8
Activation of NMDA receptors and postsynaptic events	2.73	0.0952	-2.121	CALM1 (includes others),CAMK1,RPS6KA2,TUBA1A,TUBA1B,TUBA1C,TUBB4B,TUBB6	Lopinavir	8
Mitotic Prophase	2.19	0.0777	-2.121	CCNB2,H2AX,NEK6,NUMA1,NUP155,PLK1,RAB1B,TMPO	Lopinavir	8
Interferon gamma signaling	2.06	0.0638	1.633	CD44,HLA-A,HLA-B,HLA-C,IFNGR1,PRKCD	Retinoic_acid	6
G alpha (i) signalling events	0.412	0.031	-2.121	ANXA1,CCL1,CCL4,CCL4L1/CCL4L2,CXCL5,CXCL9,CXCR5,PSAP	Lopinavir	8
Aggrephagy	3	0.186	-2.121	HSP90AA1,TUBA1A,TUBA1B,TUBA1C,TUBA4A,TUBB4B,VCP,VIM	ML314	8
Cyclins and Cell Cycle Regulation	2.04	0.116	-2.121	CCND1,CCND2,CCND3,CDC34,CDK1,CDK4,CDKN1A,CDKN2B,E2F8,RBX1	ML314	10
SPINK1 General Cancer Pathway	1.72	0.116	-2.121	MT1E,MT1F,MT1G,MT1H,MT1M,MT2A,PIK3CG,RALA	ML314	8
ISG15 antiviral mechanism	1.65	0.113	-2.121	EIF4E2,EIF4G1,FLNB,IFIT1,ISG15,MX2,RAE1,STAT1	ML314	8
IL-17A Signaling in Fibroblasts	1.38	0.1	-2.121	ACTA2,CCL2,CCL7,CCL8,CXCL5,FOS,IKBKE,IL1B	ML314	8
PDGF Signaling	1.2	0.092	-2.121	CAV1,FOS,GRB2,INPP5D,MYC,PIK3CG,RALA,STAT1	ML314	8
HOTAIR Regulatory Pathway	0.261	0.0491	-2.121	CDKN1A,MDM2,MRTFA,MYC,PIK3CG,ROCK1,TCF7,VIM	ML314	8
Type I Diabetes Mellitus Signaling	0	0.0295	-2.121	CD247,CD3G,HLA-A,HLA-B,HLA-C,HLA-DMB,HLA-E,HLA-F,IFNGR2,IKBKE,IL1B,MAP3K5,SOCS5,STAT1,TRBC2	ML314	15
Intra-Golgi and retrograde Golgi-to-ER traffic	1.12	0.0394	-2.121	BICD2,CAPZB,KIF2C,RAB6B,TUBA1A,TUBA1B,TUBA1C,TUBB4B	Perphenazine	8
Cristae formation	4.56	0.258	-2.121	ATP5F1A,ATP5MC1,ATP5MC2,ATP5MC3,ATP5MF,ATP5PB,ATP5PF,ATP5PO	PQR620	8
Signaling by Insulin receptor	3.48	0.186	-2.121	ATP6V0D1,ATP6V0D2,ATP6V0E1,ATP6V1A,ATP6V1C1,ATP6V1D,GRB2,IRS2	PQR620	8
Smooth Muscle Contraction	3.48	0.186	-2.121	ACTA2,ANXA1,ANXA2,CALM1 (includes others),MYL12A,MYL6,TPM3,TPM4	PQR620	8
Coronavirus Replication Pathway	3.34	0.178	-2.121	COPB2,CTSL,HNRNPA1,TUBA1A,TUBA1B,TUBA1C,TUBB4B,TUBB6	PQR620	8
HSP90 chaperone cycle for steroid hormone receptors in the presence of ligand	2.75	0.145	-2.121	CAPZB,HSP90AA1,HSP90AB1,TUBA1A,TUBA1B,TUBA1C,TUBB4B,TUBB6	PQR620	8
RAB geranylgeranylation	2.29	0.123	-2.121	RAB13,RAB1A,RAB1B,RAB32,RAB3D,RAB5C,RAB7A,RAB7B	PQR620	8
Processing of Capped Intron-Containing Pre-mRNA	4.17	0.111	-2.121	ALYREF,BUD13,CHTOP,DNAJC8,FAM50A,HNRNPA2B1,IK,LSM4,LSM5,MAGOH,PCBP1,PCBP2,POLR2B,POLR2L,RBMX,RNF113A,SMU1,SNRNP25,SNRNP27,SNRPA1,SNRPD2,SNRPG,SRSF1,SRSF10,SRSF2,SRSF3,SRSF7,SRSF9,SYF2,TCERG1,THOC5,TRA2B	Rapamycin	32
RHO GTPases activate PKNs	4.12	0.286	-2.121	MYL6,PAK1,PKN1,RAC1,YWHAB,YWHAG,YWHAH,YWHAZ	Rapamycin	8
Renal Cell Carcinoma Signaling	2.51	0.139	-2.121	ELOB,FOS,GRB2,KRAS,PAK1,PTPN11,RAC1,RALA,RALB,RBX1,UBC	Rapamycin	11
PAK Signaling	2.02	0.111	-2.121	CFL1,GRB2,ITGAL,ITGAM,ITGAX,ITGB2,KRAS,MYL12A,MYL6,PAK1,RAC1,RALA,RALB	Rapamycin	13
Semaphorin interactions	1.7	0.125	-2.121	CFL1,HSP90AA1,HSP90AB1,MYL6,PAK1,PTPRC,RAC1,TLN1	Rapamycin	8
Regulation of mitotic cell cycle	1.01	0.0909	-2.121	CDC20,PLK1,PSMC2,PSME3,RB1,UBC,UBE2C,UBE2S	Rapamycin	8
Fc Epsilon RI Signaling	0.532	0.0678	-2.121	GRB2,KRAS,LCP2,MAP2K3,PTPN11,RAC1,RALA,RALB	Rapamycin	8
G Protein Signaling Mediated by Tubby	0	0.0192	-2.121	CD3E,GNA15,GNAI2,GNG7,GRB2,LCK,LCP2,PLCB2,TRBC2	Rapamycin	9
ESR-mediated signaling	4.99	0.271	-2.121	AGO3,AGO4,AXIN1,CTSD,CXXC5,DDX5,EP300,FKBP5,FOS,GTF2A1,GTF2A2,H2AX,H2BC15,HDAC1,HSP90AA1,JUN,JUND,MAPK1,MAPK3,MED1,MYC,NCOA1,NRIP1,POLR2E,POLR2J,POLR2L,RUNX1,TLE3,TNRC6B,USF1,USF2,YY1	SR_3306	32
Granzyme B Signaling	3.57	0.5	-2.121	APAF1,CASP3,CYCS,ENDOG,LMNB1,LMNB2,PARP1,PRKDC	SR_3306	8
Gastrin-CREB signalling pathway via PKC and MAPK	3.14	0.444	-2.121	CREB1,GRB2,HBEGF,KRAS,MAPK1,MAPK3,MAPK7,RPS6KA1	SR_3306	8
Class I peroxisomal membrane protein import	2.78	0.4	-2.121	ABCD1,ALDH3A2,FIS1,PEX11B,PEX14,PEX19,PEX2,SLC25A17	SR_3306	8
NoRC negatively regulates rRNA expression	1.06	0.211	-2.121	BAZ2A,H2AX,H2BC15,HDAC1,HDAC2,SAP30,SAP30L,SUDS3	SR_3306	8
RET signaling	0.908	0.195	-2.121	DOK1,DOK2,FRS2,GDNF,GRB2,MAPK7,PIK3CD,SHC1	SR_3306	8
Interleukin-2 family signaling	0.703	0.174	-2.121	GRB2,IL2RG,LCK,PIK3CD,PTPN6,SHC1,STAT1,SYK	SR_3306	8
Valine Degradation I	4.12	0.45	-2.121	AUH,BCAT1,DLD,ECHS1,HADHA,HADHB,HIBADH,HSD17B4,SDS	Topotecan_Hydrochloride	9
CDX Gastrointestinal Cancer Signaling Pathway	2.55	0.168	-2.121	BMP2,CD70,CLCF1,CXCL8,CYBB,EFNB1,FOS,FZD4,FZD6,FZD7,GSK3B,HBEGF,IL1A,IL1B,IL6,JAK3,JUN,LIF,MAPK1,NCF2,NFKB2,PIK3R5,PTGS2,RAC1,RELA,RELB,TCF7,TNF,TNFSF12,TNFSF13B,TNFSF4,TNFSF9,TYK2,WNT7A	Topotecan_Hydrochloride	34
Coagulation System	1.63	0.229	-2.121	A2M,F13A1,F5,PLAU,PLAUR,SERPINA1,SERPINE1,SERPINF2	Topotecan_Hydrochloride	8
UVA-Induced MAPK Signaling	1.11	0.153	-2.121	CYCS,FOS,JUN,MAPK1,MAPK9,PARP12,PARP4,PIK3R5,PLCD3,PRKCA,RALA,RAP1A,RPS6KA2,SMPD2,STAT1	Topotecan_Hydrochloride	15
CNTF Signaling	0.638	0.14	-2.121	GRB2,MAPK1,PIK3R5,RALA,RAP1A,RPS6KA2,STAT1,TYK2	Topotecan_Hydrochloride	8
Phospholipase C Signaling	0	0.0402	-2.121	ADCY3,AHNAK,CALM1 (includes others),CD79A,CREB3,FCGR2A,GNAQ,GNAS,GNB1,GNB4,GRB2,HDAC4,IGHM,ITGAX,ITGB5,ITGB8,ITPR1,ITPR2,LCP2,LYN,MAPK1,MEF2A,MEF2C,MYL5,MYL6,NFKB2,PLCD3,PLD1,PLD3,PLD6,PPP1R12A,PPP3CA,PRKCA,PRKCB,RAC1,RALA,RAP1A,RELA,RELB,RHOA,RHOF,RHOG,RHOQ,RHOV,SYK	Topotecan_Hydrochloride	45
Eicosanoid Signaling	5.66	0.271	-2.121	ADCY3,ADCY7,AKT1,ALOX5,AP1B1,AP1S2,AP1S3,ARRB2,ATF4,CCND1,CREB3L1,CREBBP,FPR2,GNA11,GNA15,GNAI1,GNAQ,GNB1,GNB2,GNB4,GNB5,GNG10,GNG7,HPGDS,HSPB1,IL10,KCNMA1,KCNMB1,KCNMB4,LEF1,LTA4H,MAPK13,MAPK3,MAPKAPK2,MAPKAPK3,MAPKAPK5,MRAS,MYC,NFATC1,NFKB1,NRAS,PIK3C2A,PIK3CG,PIK3R1,PIK3R4,PIK3R5,PLA2G12A,PLA2G4C,PLA2G7,PLAAT3,PLCB1,PLCB2,PLCD1,PLCD3,PNPLA4,PPARD,PRKACA,PRKAR1B,PRKAR2B,PRKCB,PRKCD,PRKCZ,PTGES,…	Vorinostat	76
Integrin signaling	1.23	0.296	-2.121	AKT1,APBB1IP,CSK,ITGB3,PDPK1,SRC,SYK,TLN1	Vorinostat	8
Pulmonary Fibrosis Idiopathic Signaling Pathway	0.998	0.092	-2.117	ACTA2,ACTB,ACTG1,ACVR1,CCND1,CERT1,COL15A1,COL22A1,COL4A2,EIF4EBP2,FGFR1,FOS,GNA12,GNA13,IL13RA1,IL1B,JUN,MAP2K3,MAPK13,PDGFRA,PIK3CG,RALB,RAP1A,RBPJ,RPS6KA2,SERPINE1,TGFBR1,TGFBR2,TP53,YY1	Abemaciclib	30
ABRA Signaling Pathway	6.47	0.293	-2.117	ABLIM3,ACTA2,ACTB,ACTG1,ACTN1,ACTR3,CALD1,DIAPH1,FOS,GSN,IL6,LIF,LIMK1,MAPK9,MEF2A,MEF2C,NOL3,PDGFC,PGF,PPP3CA,RHOA,ROCK1,SMTN,TPM3,TPM4,VEGFA,VEGFB	Topotecan_Hydrochloride	27
Actin Nucleation by ARP-WASP Complex	2.59	0.161	-2.111	ACTR2,ACTR3,ARPC1B,ARPC2,BAIAP2,GNA12,ITGAM,ITGB2,ITGB5,PPP1R12A,RAC1,RAC2,RALB,RAP1A,VASP	Abemaciclib	15
Opioid Signalling	1.56	0.133	-2.111	ADCY3,ADCY7,AHCYL1,CALM1 (includes others),GNAI2,GNG10,ITPR2,PPP1CA,PPP3CA,PRKACA,PRKCA,PRKX	Abemaciclib	12
Activation of NMDA receptors and postsynaptic events	1.42	0.131	-2.111	CALM1 (includes others),CAMK1,NRGN,PDPK1,PRKACA,PRKX,RAC1,RPS6KA2,TUBA1A,TUBA1B,TUBB4B	Abemaciclib	11
Fc Epsilon RI Signaling	0.638	0.0932	-2.111	MAP2K3,MAPK13,OCRL,PDPK1,PIK3CG,PRKCA,PRKCB,RAC1,RAC2,RALB,RAP1A	Abemaciclib	11
Nitric Oxide Signaling in the Cardiovascular System	0.608	0.0917	-2.111	CALM1 (includes others),FLT1,HSP90AA1,HSP90AB1,HSP90B1,ITPR2,PIK3CG,PRKACA,PRKCA,PRKCB,VEGFB	Abemaciclib	11
Agrin Interactions at Neuromuscular Junction	2.01	0.159	-2.111	ACTA2,ACTB,ACTG1,KRAS,MAPK1,MRAS,RAC2,RALA,RALB,RAP1A,SRC	AEE788	11
ERBB Signaling	1.16	0.118	-2.111	FOS,HBEGF,KRAS,MAP2K6,MAPK1,MRAS,PRKCA,PRKCD,RALA,RALB,RAP1A	AEE788	11
RHOA Signaling	3.26	0.0887	-2.111	ACTB,ACTG1,ARHGAP4,ARHGAP9,ARPC2,ARPC4,CFL1,MYL6,PFN1,PTK2B,SEPTIN6	Cyclosporin_A	11
Interferon gamma signaling	5.06	0.181	1.698	B2M,CAMK2G,CD44,GBP1,HLA-A,HLA-B,HLA-C,HLA-DPB1,HLA-DQA1,HLA-E,HLA-F,IFNGR2,MT2A,PTAFR,PTPN1,PTPN11,TRIM14	Rapamycin	17
Actin Nucleation by ARP-WASP Complex	3.34	0.183	-2.111	ACTR2,ACTR3,ARPC2,ARPC4,GRB2,ITGAM,ITGAX,ITGB3,RAC1,RAC2,RALA,RALB,RAP2B,RHOB,RHOQ,VASP,WIPF1	Everolimus	17
Cyclins and Cell Cycle Regulation	1.97	0.151	-2.111	CCND1,CCND2,CCND3,CDC34,CDK1,CDK6,CDKN1B,CDKN2B,CDKN2D,E2F8,PTPA,RBX1,TP53	Everolimus	13
GP6 Signaling Pathway	0.463	0.0866	-2.111	CALM1 (includes others),COL15A1,FYN,GRB2,ITGB3,PIK3R3,PIK3R5,PRKCA,PRKCD,RAC1,SYK	Everolimus	11
Interferon gamma signaling	10.3	0.191	2.357	FCGR1A,GBP1,HLA-A,HLA-B,HLA-C,HLA-DPA1,HLA-DPB1,HLA-DQA1,HLA-DQA2,HLA-DQB1,HLA-DRA,HLA-DRB1,HLA-E,HLA-F,IFNGR2,PTAFR,PTPN1,SOCS3	Lopinavir	18
Epithelial Adherens Junction Signaling	2.23	0.0759	-2.111	ACTR3,ARPC2,ARPC5,CFL1,KIF20A,LIMK1,PPM1L,PTPA,RAP2B,RAPGEF1,ROCK1,TIAM1	JQ_1	12
Signaling by Rho Family GTPases	2.23	0.0562	-2.111	ACTB,ACTR2,ACTR3,ARPC2,CFL1,EZR,ITGAM,ITGB2,MAP2K2,MSN,MYL12A,RAC2,RHOA,RHOQ,WIPF1	Lopinavir	15
EPH-Ephrin signaling	2.21	0.117	-2.111	ACTB,ACTR2,ACTR3,ARHGEF28,ARHGEF7,ARPC2,ARPC4,CFL1,MYL6,RHOA,ROCK1	ML314	11
Fc epsilon receptor (FCERI) signaling	0.509	0.0583	-2.111	CALM1 (includes others),CDC34,FOS,GRB2,IGLC3,ITPR2,LAT2,PSMA7,PSMD1,PSMD13,PSME2,PSME3	ML314	12
CD28 Signaling in T Helper Cells	0.413	0.0445	-2.111	ACTR3,AKT3,ARPC1B,ARPC2,ARPC4,ARPC5,CALM1 (includes others),FCER1G,GRB2,HLA-A,HLA-B,HLA-DOA,HLA-DPA1,HLA-DPB1,HLA-DQA1,HLA-DQA2,HLA-DQB1,HLA-DRA,NFKBIA,PTPN6,RELA,RELB,SYK	PQR620	23
Renin-Angiotensin Signaling	1.9	0.107	-2.111	ACE,ADCY3,CCL2,FOS,GRB2,ITPR2,KRAS,PAK1,PRKACA,RAC1,RALA,RALB,RELB	Rapamycin	13
HMGB1 Signaling	1.47	0.0898	-2.111	CCL2,CXCL8,FOS,IFNGR2,IL15,IL1R1,KRAS,LTB,MAP2K3,OSM,RAC1,RALA,RALB,RELB,TNFSF8	Rapamycin	15
Signaling by the B Cell Receptor (BCR)	0.705	0.0706	-2.111	CALM1 (includes others),CD22,FKBP1A,GRB2,IGHM,ITPR2,KRAS,NFKBIA,PIK3AP1,PSMC2,PSME3,UBC	Rapamycin	12
Cohesin Chromatin Regulation Pathway	0	0.0486	-2.111	BBC3,BIRC5,CBX5,CEBPA,H2AX,KNL1,MACROH2A1,NCAPH,PLK1,POLR2B,POLR2L,PTPA	Rapamycin	12
Synthesis of DNA	3.19	0.0924	-2.111	CCNA2,FEN1,GINS2,MCM4,MCM5,MCM7,PCNA,PSME2,UBB,UBC,UBE2C	Resatorvid	11
Actin Cytoskeleton Signaling	1.3	0.0492	-2.111	ACTB,ACTG1,ARPC2,EZR,GRB2,GSN,ITGAX,MATK,PFN1,RAC2,RAP2A,TMSB10/TMSB4X	Resatorvid	12
Interferon gamma signaling	8.68	0.33	2.694	B2M,CAMK2A,CD44,CIITA,GBP4,HLA-A,HLA-B,HLA-C,HLA-DPA1,HLA-DPB1,HLA-DQA1,HLA-DQA2,HLA-DRA,HLA-DRB1,HLA-E,HLA-F,HLA-G,HLA-H,IFNGR1,IFNGR2,IRF6,OAS1,PTPN1,SOCS1,STAT1,TRIM14,TRIM22,TRIM25,TRIM35,TRIM38,TRIM8	Topotecan_Hydrochloride	31
G Protein Signaling Mediated by Tubby	0	0.0256	-2.111	FCER1G,GNA11,GNA15,GNAI3,GNAS,GNB4,GNG12,GRB2,LCK,MERTK,MYC,TRBC2	SR_3306	12
GM-CSF Signaling	1.28	0.171	-2.111	CAMK2A,CSF2RB,GRB2,LYN,MAPK1,PIK3R5,PPP3CA,PRKCB,RALA,RAP1A,RUNX1,STAT1	Topotecan_Hydrochloride	12
SUMOylation of intracellular receptors	2.54	0.393	-2.111	ESR1,HDAC4,NR1H2,NR1H3,NR3C1,NR4A2,PIAS2,RXRA,SUMO3,UBE2I,VDR	Vorinostat	11
Neuroinflammation Signaling Pathway	3.45	0.237	-2.109	AKT1,APH1A,ATF4,BIRC5,BIRC7,CASP8,CCL2,CCL3,CCL5,CFLAR,CREB3L1,CREBBP,CSF1R,CXCL10,CXCL8,CYBB,FOS,FZD1,GABBR1,GLS,GLUL,GRIN3A,GRINA,HLA-A,HLA-DOA,HLA-DPA1,HLA-DQA1,HLA-DQA2,HLA-DRB1,HLA-DRB5,HMGB1,HMOX1,IFNGR2,IL10,IL6R,IRAK1,IRF3,JAK1,MAPK13,MAPK3,MAPK8,MFGE8,MMP9,MYD88,NCF1,NCF2,NFATC1,NFE2L2,NFKB1,PIK3C2A,PIK3CG,PIK3R1,PIK3R4,PIK3R5,PLA2G12A,PLA2G4C,PPP3CC,PYCARD,RAC1,RAC2,RIPK1,SLC1A3,STAT1,S…	Vorinostat	75
Aryl Hydrocarbon Receptor Signaling	4.61	0.17	-2.065	AIP,ALDH2,ALDH3B1,CCNA2,CCND1,CCND2,CCND3,CDK6,CDKN1A,CDKN1B,CTSD,CYP1B1,E2F1,FOS,GSTO1,GSTP1,HSP90AA1,HSP90AB1,HSPB1,MAPK1,MGST3,MYC,NFIC,RELB,SRC,TNF,TP53	AEE788	27
Interleukin-1 family signaling	2.66	0.147	-2.065	IL1R1,IL1RN,MAP2K6,MYD88,PSMA1,PSMA5,PSMB2,PSMB3,PSMC3,PSMC5,PSMD1,PSMD7,PSME2,PSME3,PTPN7,RBX1,RIPK2,SQSTM1,UBC	AEE788	19
CDC42 Signaling	0	0.0694	-2.065	ACTR2,ACTR3,ARPC1A,ARPC2,ARPC4,ARPC5L,B2M,CDC42SE1,CFL1,EXOC5,FOS,HLA-A,HLA-B,HLA-C,HLA-DMA,HLA-DMB,HLA-DOA,HLA-DPA1,HLA-DPB1,HLA-DQA1,HLA-DQA2,HLA-DQB1,HLA-DQB2,HLA-DRA,HLA-DRB1,HLA-DRB5,HLA-E,HLA-F,ITGA3,ITGAM,ITGB2,LIMK1,MAPK1,MYL12A,MYL12B,MYL5,MYL6,RALA,SRC,TNK2	AEE788	40
PI3K Signaling in B Lymphocytes	0	0.0424	-2.065	AKT3,ATF3,ATF4,ATF5,C3,CALM1 (includes others),CAMK2G,CD40,CD81,FOS,FOXO3,FYN,IGHM,IGKC,IRS2,KRAS,MAPK1,MRAS,NFKBID,NFKBIE,PIK3AP1,RALA,RALB,RAP1A,RELB	AEE788	25
HIF1α Signaling	5.96	0.0957	-2.065	BMP6,CAMK1,CAMK1G,CAMK2G,HGF,HK3,HMOX1,HSPA5,HSPA6,HSPA8,LDHA,MAP2K3,MMP7,NAA10,PRKCA,PRKCD,RAC2,RACK1,RALA,SAT1	Cyclosporin_A	20
Glioblastoma Multiforme Signaling	2.71	0.14	-2.065	CCND1,CCND2,CCND3,CDK6,CDKN1B,CTNNB1,E2F8,FZD2,GRB2,ITPR2,MYC,PDGFA,PIK3R3,PIK3R5,PLCB2,PRKCD,RAC1,RAC2,RALA,RALB,RAP2B,RHOB,RHOQ,TP53	Everolimus	24
GM-CSF Signaling	4.17	0.3	-2.065	AKT1,AKT2,CAMK2G,GRB2,HCK,KRAS,LYN,MAPK1,MAPK3,PIK3CD,PIK3CG,PPP3CA,RACK1,RALB,RAP2B,RASD1,RRAS,RUNX1,SHC1,SOS2,STAT1	SR_3306	21
Regulation of RUNX2 expression and activity	2.98	0.26	-2.065	CUL1,PPARGC1B,PSMA1,PSMA3,PSMA4,PSMB6,PSMB7,PSMB9,PSMC2,PSMD11,PSMD12,PSMD7,PSMD9,PSME1,PSME3,RPS27A,STAT1,UBA52,UBB	SR_3306	19
IL-3 Signaling	2.94	0.253	-2.065	AKT1,AKT2,FOS,GRB2,JUN,KRAS,MAPK1,MAPK3,PIK3CD,PIK3CG,PPP3CA,PRKCD,PTPN6,RAC1,RALB,RAP2B,RASD1,RRAS,SHC1,STAT1	SR_3306	20
FLT3 Signaling in Hematopoietic Progenitor Cells	2.73	0.244	-2.065	AKT1,AKT2,CBL,CREB1,GRB2,KRAS,MAPK1,MAPK3,PDPK1,PIK3CD,PIK3CG,RALB,RAP2B,RASD1,RPS6KA1,RPS6KA5,RRAS,SHC1,SOS2,STAT1	SR_3306	20
HDR through Homologous Recombination (HRR) or Single Strand Annealing (SSA)	1.04	0.17	-2.065	BRCA1,BRCC3,CCNA2,H2AX,H2BC15,HUS1,MUS81,PALB2,PCNA,PIAS4,POLE4,PPP4C,RNF4,RPA2,RPS27A,TOPBP1,UBA52,UBB,UBE2N	SR_3306	19
14-3-3-mediated Signaling	2.61	0.189	-2.065	BAX,FOS,GRB2,GSK3B,JUN,MAP3K5,MAPK1,MAPK9,PIK3R5,PLCD3,PRKCA,PRKCB,RALA,RAP1A,SNCA,STK11,TNF,TUBA1A,TUBA1B,TUBB,TUBB4B,VIM,YWHAB,YWHAZ	Topotecan_Hydrochloride	24
Xenobiotic Metabolism General Signaling Pathway	0.825	0.133	-2.065	CUL3,GSTM3,MAF,MAP2K7,MAP3K10,MAP3K11,MAP3K14,MAP3K5,MAPK1,MAPK9,MGST3,NFE2L2,NR1H3,PIK3R5,PPARA,PRKCA,PRKCB,RALA,RAP1A	Topotecan_Hydrochloride	19
Acute Phase Response Signaling	5.72	0.249	-2.058	A2M,AKT1,AKT2,C1QA,C1QB,C1QC,C1S,C2,CP,CRABP2,FN1,FOS,FTL,GRB2,HAMP,HMOX2,IRAK1,JUN,KRAS,MAP2K3,MAP3K7,MAPK1,MAPK3,MYD88,NFKBIE,OSM,PDPK1,PIK3CD,PIK3CG,RALB,RAP2B,RASD1,RBP1,RBP4,RBP7,RRAS,SERPINA1,SERPING1,SHC1,SOCS5,SOS2,TAB1,TNFRSF1A,TNFRSF1B,TRADD,TRAF2	SR_3306	46
GNRH Signaling	4.63	0.204	-2.058	ADCY3,CACNA1C,CACNA2D4,CALM1 (includes others),CAMK2A,CREB3,FOS,GNA15,GNAI1,GNAI2,GNAQ,GNAS,GNB1,GNB4,GRB2,HBEGF,ITPR1,ITPR2,JUN,MAP2K7,MAP3K10,MAP3K11,MAP3K14,MAP3K5,MAPK1,MAPK9,NFKB2,PAK2,PRKACB,PRKAR1B,PRKCA,PRKCB,PTK2,PXN,RAC1,RALA,RAP1A,RELA,RELB	Topotecan_Hydrochloride	39
Cohesin Chromatin Regulation Pathway	1.68	0.146	-2.058	ANAPC10,ANAPC11,ANAPC13,ATRX,BBC3,BIRC5,CCNB2,CDK1,CDK19,CDK8,CEBPA,FTO,H2BC11,H2BC5,MACROH2A1,MED13L,MED8,MYC,NCAPG2,NCAPH,NIPBL,PCDH12,PDS5A,PLK1,POLR2A,POLR2C,POLR2H,PPP2R1A,PPP2R5A,PTPA,PTTG1,SMC2,SMC4,SRA1,STAG1,STAG3	Topotecan_Hydrochloride	36
S100 Family Signaling Pathway	1.33	0.0376	-2.043	ANXA1,ATF4,CALM1 (includes others),CAMK2G,CCL3,CCL4,CD36,CTSD,CXCL8,FCGR3A/FCGR3B,FOS,GPR160,GPR68,MAP2K3,MMP7,MYD88,PDIA3,PLCB2,PRKACA,PRKCA,PRKCD,RAC2,S100A8,S100A9,S100B,SMAD2,TNF,TPM1,TPM3	Cyclosporin_A	29
Endothelin-1 Signaling	1.48	0.17	-2.043	ADCY3,ADCY7,CASP3,CASP7,FOS,GNA11,GNA15,GNAI3,GNAS,GPLD1,GRB2,JUN,KRAS,MAPK1,MAPK10,MAPK3,MAPK7,MYC,PDIA3,PIK3CD,PIK3CG,PLAAT3,PLD3,PLD5,PNPLA4,PRDX6,PRKCD,PTGS1,RALB,RAP2B,RASD1,RRAS,SHC1	SR_3306	33
Adrenomedullin signaling pathway	1.01	0.156	-2.043	ADCY3,ADCY7,AKT1,AKT2,CALM1 (includes others),CASP3,CRCP,CSK,FOS,GNA11,GNA15,GNAS,GRB2,KCNN4,KRAS,MAP2K3,MAPK1,MAPK10,MAPK3,MAPK7,MMP2,PDIA3,PIK3CD,PIK3CG,PRKAR2A,RALB,RAP2B,RASD1,RRAS,SHC1,SOS2	SR_3306	31
Xenobiotic Metabolism PXR Signaling Pathway	2.15	0.123	-2.041	ALDH1A1,ALDH3A2,ALDH5A1,ALDH7A1,CAT,CHST11,CITED2,GSTK1,GSTM3,GSTO1,GSTP1,GSTT2/GSTT2B,HS3ST2,HSP90AA1,HSP90AB1,HSP90B1,MGST3,PPP1CA,PPP1R12A,PPP1R14B,PRKACA,PRKCA,PRKCB,RXRA	Abemaciclib	24
Interferon gamma signaling	9.57	0.287	2.887	B2M,CAMK2G,GBP1,HLA-A,HLA-B,HLA-C,HLA-DPA1,HLA-DPB1,HLA-DQA1,HLA-DQA2,HLA-DQB1,HLA-DQB2,HLA-DRA,HLA-DRB1,HLA-DRB5,HLA-E,HLA-F,HLA-H,IFNGR2,IRF2,MT2A,OAS1,OAS3,PRKCD,PTPN1,TRIM14,TRIM25	AEE788	27
IL-17 Signaling	2.39	0.128	-2.041	AKT3,CCL2,CXCL1,FOS,HSP90AA1,HSP90AB1,IL15,IL17RA,KRAS,MAP2K6,MAPK1,MRAS,RALA,RALB,RAP1A,RGS16,TNF,TNFSF10,TNFSF12,TNFSF13B,TNFSF14,TNFSF15,TNFSF8,VEGFB	AEE788	24
Class A/1 (Rhodopsin-like receptors)	0.371	0.0757	-2.041	ADRA2B,ADRA2C,APP,C3,CCL1,CCL13,CCL2,CCL3,CCL4,CCL7,CXCL1,CXCL10,CXCL16,CXCR4,EDN1,FPR3,GPR183,GPR68,HEBP1,LPAR1,NLN,P2RY6,PPBP,PSAP	AEE788	24
Interferon gamma signaling	8.89	0.213	4.472	CD44,HLA-A,HLA-B,HLA-C,HLA-DPA1,HLA-DPB1,HLA-DQA1,HLA-DQA2,HLA-DQB1,HLA-DRA,HLA-E,HLA-F,ICAM1,IFNGR1,JAK2,MT2A,PTAFR,PTPN6,SMAD7,SP100	PQR620	20
Integrin Signaling	3.77	0.118	-2.041	ACTB,ACTG1,ACTR2,ACTR3,ARPC2,ARPC4,ARPC5,CAPNS1,GRB2,GSN,ITGAL,ITGAM,ITGAX,ITGB2,KRAS,LIMS1,MYL12A,PAK1,PFN1,RAC1,RALA,RALB,TLN1,TNK2,VASP	Rapamycin	25
Translocation of SLC2A4 (GLUT4) to the plasma membrane	5.69	0.338	-2.041	ACTB,ACTG1,AKT1,AKT2,CALM1 (includes others),EXOC1,EXOC2,EXOC6,MYH9,PRKAB1,RAB11A,RAB13,RAB14,RAB8A,RAC1,RHOQ,TBC1D4,TUBA1A,TUBA1B,TUBA1C,TUBB4B,YWHAB,YWHAG,YWHAH	SR_3306	24
Paxillin Signaling	5.5	0.29	-2.041	ACTA2,ACTB,ACTG1,ACTN1,ARF6,ARHGEF7,CRK,CSK,GIT2,GRB2,ITGA3,ITGA5,ITGAE,ITGAL,ITGAM,ITGAX,ITGB2,ITGB5,KRAS,MAPK1,MAPK10,PAK2,PIK3CD,PIK3CG,RAC1,RALB,RAP2B,RASD1,RRAS,SOS2,VCL	SR_3306	31
Huntington's Disease Signaling	6.19	0.201	-2.041	AP2A2,ATP5F1A,ATP5F1C,ATP5PB,ATP5PF,BAX,CASP1,CLTC,CREB3,CYCS,GNA15,GNAQ,GNB1,GNB4,GOSR1,GRB2,HDAC4,HSPA1A/HSPA1B,HSPA5,HTT,ITPR1,JUN,MAP2K7,MAP3K10,MAPK1,MAPK9,NCOR1,NCOR2,NSF,PIK3R5,POLR2A,POLR2C,POLR2H,PRKCA,PRKCB,PSMA3,PSMA4,PSMA7,PSMB4,PSMB5,PSMB7,PSMB8,PSMC2,PSMD4,PSME1,PSME2,RASA1,RPS27A,SDHB,SDHC,SGK1,SNCA,TCERG1,UBA52,UBB,VAMP2,VTI1A	Topotecan_Hydrochloride	57
IL-10 Signaling	12.9	0.266	-2.03	AKT3,ATF4,BLVRB,CCND1,CD86,CDKN1A,CDKN2D,DDIT4,FOS,HIF1A,HLA-A,HLA-B,HLA-C,HLA-DMA,HLA-DMB,HLA-DOA,HLA-DPA1,HLA-DPB1,HLA-DQA1,HLA-DQA2,HLA-DQB1,HLA-DQB2,HLA-DRA,HLA-DRB1,HLA-DRB5,HLA-E,HLA-F,HMOX1,IFNGR2,IL1R1,IL1RN,MAFB,MAP2K6,MAPK1,NFKBID,NFKBIE,PKM,RELB,STAT5A,TNF,TYK2	AEE788	41
TCR signaling	8.67	0.325	-2.03	BCL10,CD4,CSK,CUL1,HLA-DPA1,HLA-DPB1,HLA-DQA1,HLA-DQA2,HLA-DQB1,HLA-DQB2,HLA-DRA,HLA-DRB1,HLA-DRB5,LCK,MAP3K7,PAK2,PDPK1,PSMA1,PSMA3,PSMA4,PSMB6,PSMB7,PSMB9,PSMC2,PSMD11,PSMD12,PSMD7,PSMD9,PSME1,PSME3,RIPK2,RPS27A,TAB2,TRAC,UBA52,UBB,UBE2D1,UBE2D2,UBE2N,VASP,WAS	SR_3306	41
Molecular Mechanisms of Cancer	1.61	0.0643	-2.023	ACVR1,ADCY3,ADCY7,ADORA2B,ADRA2C,ARHGEF7,AURKA,BBC3,BRCA1,C3AR1,CASP7,CCND1,CCND2,CCND3,CCRL2,CDK4,CDKN1A,CDKN2B,CMKLR1,E2F8,FFAR4,FOS,FPR3,FZD1,FZD7,GNAI2,GNG7,GPR108,GPR150,GPR34,GPR65,GPR82,GRB2,HIPK2,IL10RA,IL13RA1,IL1B,IL3RA,ITGB3,MAP3K5,MDM2,MYC,NBN,P2RY6,PIK3CG,PLCB2,PRKACA,PRKCE,RALA,RBPJ,RHOA,RHOF,RHOG,TCF7,TGFBR1	ML314	55
IL-8 Signaling	8.38	0.243	-2.021	ARRB2,BAX,BCL2,CSTB,CXCL1,CXCL8,CXCR2,CYBB,FLT1,FOS,GNA12,GNA15,GNAI1,GNAI2,GNAQ,GNAS,GNB1,GNB4,HBEGF,IQGAP1,IRAK2,ITGAX,JUN,LASP1,LIMK1,MAPK1,MAPK9,NCF2,PAK2,PDGFC,PGF,PIK3R5,PLD1,PLD3,PLD6,PRKCA,PRKCB,PTGS2,PTK2,RAC1,RALA,RAP1A,RELA,RHOA,RHOF,RHOG,RHOQ,RHOV,ROCK1,VEGFA,VEGFB	Topotecan_Hydrochloride	51
RAR Activation	4.39	0.166	-2.018	ACTB,ACVR1,ADAM10,ADCY3,ALDH1A1,APEX1,CAMK2A,CD70,CDKN1A,CDKN2B,CLCF1,CRABP2,CREB3,CSF2RB,CXCL8,DHRS3,DUSP1,F11R,FABP5,FOS,GNA15,GNAQ,GNB1,GTF2H3,IL1A,IL1B,IL6,JUN,KLF2,LIF,MAPK1,MAPK9,MMP8,NCOA1,NCOR1,NCOR2,NFKB2,NRIP1,PBRM1,PHF10,PIK3R5,PLAU,PLD6,PPARD,PPARG,PRKACB,PRKAR1B,PRMT1,RAC1,RBP1,RELA,RELB,RHOA,RHOF,RHOG,RHOQ,RHOV,RPL7A,RPS6KA2,SCAND1,SMARCA2,SMARCC1,SRA1,TGFBR2,TNF,TNFSF12,TNFSF13B,TN…	Topotecan_Hydrochloride	71
Virus Entry via Endocytic Pathways	4.48	0.186	-2	ACTA2,ACTB,ACTG1,AP3B1,AP5B1,B2M,CLTA,FLNA,HLA-A,HLA-B,HLA-C,HLA-E,ITGB2,ITGB5,MR1,PIK3CG,PRKCA,PRKCB,RAC1,RAC2,RALB,RAP1A	Abemaciclib	22
Glucose metabolism	3.79	0.2	-2	ADPGK,FBP1,GNPDA1,GPI,HK3,MDH1,NDC1,NUP155,PFKFB3,PFKFB4,PKM,PRKACA,SLC25A11,SLC25A12,SLC37A2,TPI1	Abemaciclib	16
Xenobiotic Metabolism AHR Signaling Pathway	3.36	0.184	-2	AIP,ALDH1A1,ALDH3A2,ALDH5A1,ALDH7A1,GSTK1,GSTM3,GSTO1,GSTP1,GSTT2/GSTT2B,HDAC5,HSP90AA1,HSP90AB1,HSP90B1,IL1B,MGST3	Abemaciclib	16
RAC Signaling	3.09	0.153	-2	ACTR2,ACTR3,ARPC1B,ARPC2,BAIAP2,CFL1,CYBB,ITGAM,ITGB2,ITGB5,JUN,NCF1,PARD6A,PIK3CG,PIP4K2C,PLD1,RAC1,RAC2,RALB,RAP1A,TIAM1	Abemaciclib	21
Dissolution of Fibrin Clot	1.95	0.308	-2	ANXA2,S100A10,SERPINB8,SERPINE1	Abemaciclib	4
Mevalonate Pathway I	1.82	0.286	-2	ACAT1,ACAT2,HMGCS1,IDI1	Abemaciclib	4
Branched-chain amino acid catabolism	1.44	0.222	-2	ACAD8,ACAT1,DLD,ECHS1	Abemaciclib	4
Inflammasome pathway	1.29	0.2	-2	IL1B,MYD88,NLRC4,PYCARD	Abemaciclib	4
Histamine Degradation	1.22	0.19	-2	ALDH1A1,ALDH3A2,ALDH7A1,HNMT	Abemaciclib	4
Regulation of RUNX1 Expression and Activity	1.05	0.167	-2	CBFB,CCND1,CCND3,CDK6	Abemaciclib	4
Ethanol Degradation IV	0.994	0.16	-2	ALDH1A1,ALDH3A2,ALDH7A1,CAT	Abemaciclib	4
BMAL1:CLOCK,NPAS2 activates circadian gene expression	0.9	0.148	-2	BMAL2,RXRA,SERPINE1,TBL1X	Abemaciclib	4
Bladder Cancer Signaling	0.883	0.103	-2	CCND1,CDK4,CDKN1A,E2F1,HDAC1,HDAC5,MYC,RALB,RAP1A,RBL1,TP53,VEGFB	Abemaciclib	12
Ethanol Degradation II	0.614	0.114	-2	ALDH1A1,ALDH3A2,ALDH7A1,DHRS9	Abemaciclib	4
Noradrenaline and Adrenaline Degradation	0.56	0.108	-2	ALDH1A1,ALDH3A2,ALDH7A1,DHRS9	Abemaciclib	4
Superpathway of Methionine Degradation	0.511	0.103	-2	AHCYL1,DLD,MAT2A,PCCB	Abemaciclib	4
Serotonin Degradation	0	0.0548	-2	ALDH1A1,ALDH3A2,ALDH7A1,DHRS9	Abemaciclib	4
SPINK1 General Cancer Pathway	0	0.058	-2	MT1H,PIK3CG,RALB,RAP1A	Abemaciclib	4
ESR-mediated signaling	1.99	0.136	-2	CBFB,CCND1,CTSD,FKBP4,FOS,GTF2A2,H2AC6,HSP90AA1,HSP90AB1,JUND,MAPK1,MYC,PPP5C,PRMT1,USF2,YY1	AEE788	16
Role of IL-17A in Psoriasis	1.83	0.286	-2	CXCL1,IL17RA,S100A8,S100A9	AEE788	4
Thrombin Signaling	1.7	0.111	-2	ADCY3,AKT3,ARHGEF10L,CAMK1,CAMK1G,CAMK2G,GNB5,GNG7,KRAS,MAPK1,MRAS,MYL12A,MYL12B,MYL5,MYL6,PRKCA,PRKCD,RAC2,RALA,RALB,RAP1A,RELB,RHOG,RND3,SRC	AEE788	25
Granzyme B Signaling	1.62	0.25	-2	BID,CYCS,LMNB2,PRKDC	AEE788	4
RHO GTPases Activate ROCKs	1.36	0.211	-2	CFL1,LIMK1,MYL12B,MYL6	AEE788	4
Aldosterone Signaling in Epithelial Cells	0.948	0.0988	-2	DNAJA1,DNAJB2,DNAJB5,DNAJC10,HSP90AA1,HSP90AB1,HSPA1A/HSPA1B,HSPA8,HSPA9,HSPB1,HSPD1,HSPE1,KCNMA1,KRAS,MAPK1,PRKCA,PRKCD	AEE788	17
SPINK1 Pancreatic Cancer Pathway	0	0.0667	-2	CPB1,CPM,CPQ,CTSA	AEE788	4
Differential Regulation of Cytokine Production in Macrophages and T Helper Cells by IL-17A and IL-17F	2.92	0.222	-2	CCL2,CCL3,CCL4,TNF	Cyclosporin_A	4
Regulation of TLR by endogenous ligand	2.66	0.19	-2	CD36,HMGB1,S100A8,S100A9	Cyclosporin_A	4
Pyrimidine Deoxyribonucleotides De Novo Biosynthesis I	2.51	0.174	-2	DUT,NME4,RRM2,TYMS	Cyclosporin_A	4
NGF-stimulated transcription	2.42	0.128	-2	F3,FOS,ID2,JUNB,NAB2	Cyclosporin_A	5
Chronic Myeloid Leukemia Signaling	2.42	0.0576	-2	BIRC5,CALM1 (includes others),CCND1,CCND2,E2F1,FOS,HCK,HSP90B1,MYC,PCBP2,PDIA3,PLCB2,PLK1,RAC2,RALA,SPRED1	Cyclosporin_A	16
Estrogen-mediated S-phase Entry	2.31	0.154	-2	CCND1,CDK1,E2F1,MYC	Cyclosporin_A	4
Gap junction trafficking and regulation	1.89	0.118	-2	ACTB,ACTG1,TUBA1A,TUBA1B	Cyclosporin_A	4
Interferon gamma signaling	0	0.0213		HLA-A,TRIM14	Perphenazine	2
BER (Base Excision Repair) Pathway	1.52	0.0909	-2	E2F1,FEN1,HMGB1,MAP2K3	Cyclosporin_A	4
G alpha (z) signalling events	1.4	0.0833	-2	GNAI2,PRKCA,PRKCD,RGS19	Cyclosporin_A	4
Sensory processing of sound by outer hair cells of the cochlea	1.22	0.0727	-2	ACTB,ACTG1,GSN,TRIOBP	Cyclosporin_A	4
Role of Pattern Recognition Receptors in Recognition of Bacteria and Viruses	1.21	0.0513	-2	CXCL8,IL1A,LTB,MYD88,PRKCA,PRKCD,TNF,TNFSF15	Cyclosporin_A	8
CD27 Signaling in Lymphocytes	1.17	0.0702	-2	FOS,MAP2K3,MAP3K3,MAP3K4	Cyclosporin_A	4
Pyridoxal 5'-phosphate Salvage Pathway	1.01	0.0615	-2	CDK1,MAP2K3,PLK1,PRKCD	Cyclosporin_A	4
Sensory processing of sound by inner hair cells of the cochlea	0.936	0.058	-2	ACTB,ACTG1,CAPZB,TRIOBP	Cyclosporin_A	4
WNK Renal Signaling Pathway	0.799	0.0472	-2	CALM1 (includes others),PRKCA,PRKCD,SUGT1,TNF	Cyclosporin_A	5
PD-1, PD-L1 cancer immunotherapy pathway	0.485	0.0374	-2	HLA-A,HLA-C,IFNGR2,TNF	Cyclosporin_A	4
Type II Diabetes Mellitus Signaling	0.402	0.0327	-2	CD36,PRKCA,PRKCD,SLC27A3,TNF	Cyclosporin_A	5
Type I Diabetes Mellitus Signaling	0	0.0138	-2	HLA-A,HLA-C,IFNGR2,MAP2K3,MYD88,TNF,TRBC2	Cyclosporin_A	7
G Protein Signaling Mediated by Tubby	0	0.00855	-2	GNAI2,MYC,PLCB2,TRBC2	Cyclosporin_A	4
NUR77 Signaling in T Lymphocytes	0	0.0136	-2	CALM1 (includes others),HLA-A,HLA-C,MAP3K3,PRKCA,PRKCD,TRBC2	Cyclosporin_A	7
Salvage Pathways of Pyrimidine Deoxyribonucleotides	3.66	0.556	-2	APOBEC3A,TK1,TK2,TYMP,UPP1	Everolimus	5
Chemokine Signaling	3.57	0.198	-2	CALM1 (includes others),CAMK1,CAMK1G,CCL13,CCL2,CCL4,CCL7,CFL1,CXCR4,GNAI2,GNAQ,PLCB2,PRKCA,RALA,RALB,RAP2B	Everolimus	16
Pathogenesis of Multiple Sclerosis	2.55	0.444	-2	CCL3,CCL4,CXCL10,CXCL9	Everolimus	4
Mevalonate Pathway I	1.78	0.286	-2	ACAT2,HADHB,HMGCS1,IDI1	Everolimus	4
Gastrin-CREB signalling pathway via PKC and MAPK	1.4	0.222	-2	GRB2,HBEGF,PRKCA,RPS6KA1	Everolimus	4
Metabolism of cofactors	1.32	0.211	-2	CALM1 (includes others),GCHFR,HSP90AA1,PDSS1	Everolimus	4
Pyrimidine Deoxyribonucleotides De Novo Biosynthesis I	1.06	0.174	-2	NME1,NME4,RRM2,TYMS	Everolimus	4
WNT/SHH Axonal Guidance Signaling Pathway	1.06	0.107	-2	ADCY3,ADCY7,CTNNB1,FYN,FZD2,HCK,ITPR2,PIK3R3,PIK3R5,PRKAG2,PRKCA,TCF7,YWHAB,YWHAE,YWHAG,YWHAH	Everolimus	16
Regulation of RUNX1 Expression and Activity	1.01	0.167	-2	CCND1,CCND2,CCND3,CDK6	Everolimus	4
Glyoxylate metabolism and glycine degradation	0.822	0.143	-2	DLD,NDUFAB1,PDHA1,PDHB	Everolimus	4
Pyrimidine Ribonucleotides Interconversion	0.761	0.125	-2	ABCE1,DHX9,ENTPD7,NME1,NME4	Everolimus	5
Nucleotide catabolism	0.744	0.133	-2	ENTPD7,ITPA,SAMHD1,TYMP	Everolimus	4
Leptin Signaling in Obesity	0.695	0.105	-2	ADCY3,ADCY7,GRB2,PIK3R3,PIK3R5,PLCB2,PRKAG2,SOCS3	Everolimus	8
Pyrimidine Ribonucleotides De Novo Biosynthesis	0.672	0.116	-2	ABCE1,DHX9,ENTPD7,NME1,NME4	Everolimus	5
Activation of the pre-replicative complex	0.643	0.121	-2	CDC45,MCM3,MCM5,RPA1	Everolimus	4
Cholesterol Biosynthesis I	2.21	0.308	-2	DHCR24,DHCR7,EBP,MSMO1	GSK805	4
Cholesterol Biosynthesis II (via 24,25-dihydrolanosterol)	2.21	0.308	-2	DHCR24,DHCR7,EBP,MSMO1	GSK805	4
Cholesterol Biosynthesis III (via Desmosterol)	2.21	0.308	-2	DHCR24,DHCR7,EBP,MSMO1	GSK805	4
Differential Regulation of Cytokine Production in Macrophages and T Helper Cells by IL-17A and IL-17F	1.68	0.222	-2	CCL2,CCL3,CCL4,IL1B	GSK805	4
RHO GTPases activate PAKs	1.45	0.19	-2	CALM1 (includes others),FLNA,MYL6,NF2	GSK805	4
Differential Regulation of Cytokine Production in Intestinal Epithelial Cells by IL-17A and IL-17F	1.33	0.174	-2	CCL2,CCL3,CCL4,IL1B	GSK805	4
TCA Cycle II (Eukaryotic)	1.33	0.174	-2	ACO2,FH,MDH1,SDHC	GSK805	4
Regulation of RUNX1 Expression and Activity	1.27	0.167	-2	CCND1,CCND2,CCND3,CDK6	GSK805	4
Integrin signaling	1.11	0.148	-2	FN1,GRB2,PTPN1,TLN1	GSK805	4
NGF-stimulated transcription	0.679	0.103	-2	F3,FOS,ID3,SRF	GSK805	4
γ-linolenate Biosynthesis II (Animals)	2.53	0.211	-2	ACSL5,FADS1,FADS2,SLC27A3	JQ_1	4
Nucleotide salvage	2.36	0.19	-2	AMPD2,CDA,DCK,TK1	JQ_1	4
Stearate Biosynthesis I (Animals)	0.694	0.0563	-2	ACOT7,ACSL5,PPT1,SLC27A3	JQ_1	4
Salvage Pathways of Pyrimidine Ribonucleotides	0.675	0.0515	-2	CDA,IRAK1,LIMK1,NME4,PIM1	JQ_1	5
Dissolution of Fibrin Clot	3.52	0.308	-2	ANXA2,PLAUR,S100A10,SERPINE1	Lopinavir	4
TCA Cycle II (Eukaryotic)	2.52	0.174	-2	DLD,MDH1,MDH2,SDHD	Lopinavir	4
Estrogen-mediated S-phase Entry	2.32	0.154	-2	CCNA2,CCND1,E2F1,E2F8	Lopinavir	4
GPVI-mediated activation cascade	1.86	0.114	-2	LCP2,PDPN,RAC2,RHOA	Lopinavir	4
Telomere Maintenance	0.879	0.0548	-2	CCNA2,FEN1,H2AX,POLA2	Lopinavir	4
RAB GEFs exchange GTP for GDP on RABs	0.666	0.0449	-2	RAB1B,RAB31,RAB7B,YWHAE	Lopinavir	4
Gene Silencing by RNA	0.601	0.0421	-2	H2AX,HSP90AA1,NUP155,RAN	Lopinavir	4
Pulmonary Healing Signaling Pathway	0	0.0201	-2	CCND1,CFL1,MYD88,TNFRSF1B	Lopinavir	4
Remodeling of Epithelial Adherens Junctions	5.36	0.206	-2	ACTA2,ACTB,ACTR2,ACTR3,ARPC2,ARPC4,NME1,RALA,TUBA1A,TUBA1B,TUBA1C,TUBA4A,TUBB,TUBB4B	ML314	14
Differential Regulation of Cytokine Production in Macrophages and T Helper Cells by IL-17A and IL-17F	2	0.222	-2	CCL2,CCL4,IL10,IL1B	ML314	4
RHO GTPases Activate ROCKs	1.91	0.211	-2	CFL1,MYL6,RHOA,ROCK1	ML314	4
Differential Regulation of Cytokine Production in Intestinal Epithelial Cells by IL-17A and IL-17F	1.62	0.174	-2	CCL2,CCL4,IL10,IL1B	ML314	4
iNOS Signaling	1.1	0.106	-2	CALM1 (includes others),FOS,IFNGR2,IKBKE,STAT1	ML314	5
Antimicrobial peptides	1.08	0.118	-2	CAMP,RNASE6,S100A8,S100A9	ML314	4
Sertoli Cell-Germ Cell Junction Signaling Pathway (Enhanced)	0.927	0.0678	-2	A2M,ACTA2,ACTB,ACTR2,ACTR3,ARPC2,ARPC4,CLDN23,FOS,MAP3K5,PIK3CG,PRKACA,RALA,SP3,TGFBR1,UBE2J1	ML314	16
Pyrimidine Ribonucleotides De Novo Biosynthesis	0.802	0.093	-2	DHX9,ENTPD7,NME1,UMPS	ML314	4
Regulation of mRNA stability by proteins that bind AU-rich elements	0.777	0.0909	-2	EIF4G1,HNRNPD,YWHAB,ZFP36	ML314	4
SUMOylation of DNA replication proteins	0.752	0.0889	-2	AURKA,BIRC5,RAE1,TOP1	ML314	4
Circadian Clock	0.486	0.0678	-2	HELZ2,MEF2C,NFIL3,RXRA	ML314	4
Signaling by FGFR2	0.317	0.0548	-2	GRB2,HNRNPH1,HNRNPM,MKNK1	ML314	4
Nucleotide Excision Repair	0	0.0412	-2	PARP1,POLE3,RBX1,RFC2	ML314	4
Estrogen-mediated S-phase Entry	2.65	0.154	-2	CCND1,CDK1,E2F1,MYC	Perphenazine	4
Activation of the pre-replicative complex	2.26	0.121	-2	MCM3,MCM4,MCM5,ORC6	Perphenazine	4
Intrinsic Pathway for Apoptosis	6.71	0.4	-2.132	AKT1,AKT2,APAF1,BAK1,BBC3,BCL2L11,BMF,CASP3,CASP7,CYCS,DYNLL1,DYNLL2,GSDME,MAPK1,MAPK3,NMT1,SEPTIN4,TP53,XIAP,YWHAB,YWHAG,YWHAH	SR_3306	22
Assembly and cell surface presentation of NMDA receptors	1.86	0.093	-2	TUBA1A,TUBA1B,TUBA1C,TUBB4B	Perphenazine	4
Carboxyterminal post-translational modifications of tubulin	1.79	0.0889	-2	TUBA1A,TUBA1B,TUBA1C,TUBB4B	Perphenazine	4
Cyclins and Cell Cycle Regulation	1.41	0.0581	-2	CCND1,CCND2,CDK1,E2F1,PA2G4	Perphenazine	5
DNA Methylation and Transcriptional Repression Signaling	1.2	0.051	-2	CDK1,DNMT1,E2F1,MYC,UHRF1	Perphenazine	5
LPS/IL-1 Mediated Inhibition of RXR Function	0.704	0.0311	-2	ABCG1,ACSF2,APOC1,HS3ST2,IL1B,IL1RN,NR1H3,SCARB1	Perphenazine	8
PI3K/AKT Signaling	0.358	0.025	-2	CCND1,GDF15,HSP90AB1,MAP3K5,YWHAH	Perphenazine	5
Epithelial Adherens Junction Signaling	0.347	0.0253	-2	ACTR2,ARPC2,ARPC5L,YWHAH	Perphenazine	4
CD28 Signaling in T Helper Cells	0	0.0135	-2	ACTR2,ARPC2,ARPC5L,CD3G,FOS,HLA-A,HLA-DMB	Perphenazine	7
EPH-Ephrin signaling	5.85	0.17	-2	ACTB,ACTR3,AP2M1,AP2S1,ARPC1B,ARPC2,ARPC4,ARPC5,CFL1,EFNB1,LYN,MMP9,MYL12A,MYL6,NCSTN,RHOA	PQR620	16
Cholesterol Biosynthesis I	2.82	0.308	-2	DHCR24,DHCR7,EBP,MSMO1	PQR620	4
Cholesterol Biosynthesis II (via 24,25-dihydrolanosterol)	2.82	0.308	-2	DHCR24,DHCR7,EBP,MSMO1	PQR620	4
Cholesterol Biosynthesis III (via Desmosterol)	2.82	0.308	-2	DHCR24,DHCR7,EBP,MSMO1	PQR620	4
RHO GTPases Activate ROCKs	2.17	0.211	-2	CFL1,MYL6,RHOA,RHOB	PQR620	4
Metabolism of cofactors	2.17	0.211	-2	CALM1 (includes others),GCHFR,HSP90AA1,IDH1	PQR620	4
Interconversion of nucleotide di- and triphosphates	1.93	0.182	-2	DTYMK,GLRX,GUK1,NME4	PQR620	4
Pyrimidine Deoxyribonucleotides De Novo Biosynthesis I	1.86	0.174	-2	DTYMK,NME4,RRM2,TYMS	PQR620	4
Fatty acyl-CoA biosynthesis	1.62	0.148	-2	ACACA,FASN,SCD,SLC25A1	PQR620	4
MTOR signalling	1.57	0.143	-2	EIF4G1,FKBP1A,LAMTOR5,YWHAB	PQR620	4
Neuroprotective Role of THOP1 in Alzheimer's Disease	1.53	0.082	-2	DPP4,ECE1,HLA-A,HLA-B,HLA-C,HLA-E,HLA-F,LONP1,MMP9,ST14	PQR620	10
TBC/RABGAPs	0.97	0.0909	-2	RAB5C,RAB7A,RAB7B,TBC1D20	PQR620	4
GADD45 Signaling	0.629	0.0667	-2	IL1B,RELA,RELB,TGFBR1	PQR620	4
Corticotropin Releasing Hormone Signaling	0	0.0395	-2	ARPC5,CACNA1A,CACNA2D4,CALM1 (includes others),GNAS,JUND	PQR620	6
fMLP Signaling in Neutrophils	4.17	0.145	-2	ACTR2,ACTR3,ARPC2,ARPC4,ARPC5,CALM1 (includes others),FPR3,GNA15,GNAI2,GNG7,ITPR2,KRAS,NCF2,NFKBIA,PLCB2,RAC1,RALA,RALB,RELB	Rapamycin	19
RHOA Signaling	3.04	0.129	-2	ACTB,ACTG1,ACTR2,ACTR3,ARPC2,ARPC4,ARPC5,CFL1,KTN1,MYL12A,MYL6,PFN1,PKN1,PLD1,RDX,SEPTIN2	Rapamycin	16
Dissolution of Fibrin Clot	2.41	0.308	-2	ANXA2,PLAU,S100A10,SERPINB8	Rapamycin	4
UDP-N-acetyl-D-galactosamine Biosynthesis II	2.41	0.308	-2	GPI,HK1,HK2,HK3	Rapamycin	4
iNOS Signaling	1.93	0.149	-2	CALM1 (includes others),FOS,HMGA1,IFNGR2,MYD88,NFKBIA,RELB	Rapamycin	7
Differential Regulation of Cytokine Production in Macrophages and T Helper Cells by IL-17A and IL-17F	1.87	0.222	-2	CCL2,CCL3,CCL4,IL10	Rapamycin	4
Metabolism of cofactors	1.79	0.211	-2	CALM1 (includes others),COQ2,COQ9,HSP90AA1	Rapamycin	4
RHO GTPases activate PAKs	1.63	0.19	-2	CALM1 (includes others),MYL6,PAK1,RAC1	Rapamycin	4
Differential Regulation of Cytokine Production in Intestinal Epithelial Cells by IL-17A and IL-17F	1.5	0.174	-2	CCL2,CCL3,CCL4,IL10	Rapamycin	4
Signaling by NTRK2 (TRKB)	1.38	0.16	-2	GRB2,KRAS,PTPN11,RAC1	Rapamycin	4
Integrin signaling	1.27	0.148	-2	APBB1IP,GRB2,PTPN1,TLN1	Rapamycin	4
Antimicrobial peptides	0.978	0.118	-2	CAMP,RNASE6,S100A8,S100A9	Rapamycin	4
Transcriptional Regulation by E2F6	0.978	0.118	-2	BRCA1,CBX5,E2F1,RRM2	Rapamycin	4
GPVI-mediated activation cascade	0.943	0.114	-2	LCK,LCP2,PTPN11,RAC1	Rapamycin	4
Interferon Signaling	0.909	0.111	-2	IFI6,IFIT3,IFNGR2,ISG15	Rapamycin	4
TNFR1 Signaling	0.872	0.098	-2	CYCS,FOS,NFKBIA,PAK1,RELB	Rapamycin	5
Nonhomologous End-Joining (NHEJ)	0.578	0.0816	-2	BRCA1,H2AX,PAXIP1,PRKDC	Rapamycin	4
Netrin-1 signaling	0.559	0.08	-2	PAK1,PITPNA,PTPN11,RAC1	Rapamycin	4
PXR/RXR Activation	0.338	0.0615	-2	ALAS1,ALDH1A1,PAPSS2,PRKACA	Rapamycin	4
NER (Nucleotide Excision Repair, Enhanced Pathway)	0.27	0.0549	-2	COPS2,POLR2B,POLR2L,RBX1,TOP2A	Rapamycin	5
SUMOylation of DNA damage response and repair proteins	0	0.0526	-2	BRCA1,NSMCE4A,PARP1,SUMO3	Rapamycin	4
NUR77 Signaling in T Lymphocytes	0	0.0292	-2	B2M,CALM1 (includes others),CD3E,CYCS,HLA-A,HLA-B,HLA-C,HLA-DMA,HLA-DMB,HLA-DPB1,HLA-DQA1,HLA-E,HLA-F,PDK1,TRBC2	Rapamycin	15
PI3K Signaling in B Lymphocytes	0	0.034	-2	ATF3,ATF4,ATF5,CALM1 (includes others),CAMK2G,CD81,FCGR2B,FOS,IGHM,IRS2,ITPR2,KRAS,NFKBIA,PIK3AP1,PLCB2,PTPRC,RAC1,RALA,RALB,RELB	Rapamycin	20
Apelin Cardiomyocyte Signaling Pathway	0	0.0404	-2	GNAI2,MYL12A,MYL6,PLCB2	Rapamycin	4
Salvage Pathways of Pyrimidine Deoxyribonucleotides	4.12	0.444	-2	APOBEC3A,APOBEC3B,TK1,TYMP	Resatorvid	4
Differential Regulation of Cytokine Production in Macrophages and T Helper Cells by IL-17A and IL-17F	2.82	0.222	-2	CCL2,CCL3,CCL4,IL1B	Resatorvid	4
RHO GTPases Activate NADPH Oxidases	2.48	0.182	-2	NCF1,RAC2,S100A8,S100A9	Resatorvid	4
Differential Regulation of Cytokine Production in Intestinal Epithelial Cells by IL-17A and IL-17F	2.41	0.174	-2	CCL2,CCL3,CCL4,IL1B	Resatorvid	4
Activation of the pre-replicative complex	1.84	0.121	-2	CDC45,MCM4,MCM5,MCM7	Resatorvid	4
Ion channel transport	1.7	0.0765	-1.941	ANO10,ATP2A2,ATP6V0D1,ATP6V0D2,ATP6V0E1,ATP6V1A,ATP6V1C1,ATP6V1D,BEST1,CALM1 (includes others),FXYD6,STOM,TTYH3,UBC	PQR620	14
Interferon Signaling	1.72	0.111	-2	IFIT1,IFNGR2,ISG15,MX1	Resatorvid	4
Pyrimidine Ribonucleotides Interconversion	1.56	0.1	-2	DHX9,ENTPD1,ENTPD7,NME1	Resatorvid	4
DAP12 interactions	1.49	0.0952	-2	CLEC5A,GRB2,LCP2,SIGLEC14	Resatorvid	4
Signaling by SCF-KIT	1.46	0.093	-2	GRB2,MMP9,SH2B3,YES1	Resatorvid	4
Pyrimidine Ribonucleotides De Novo Biosynthesis	1.46	0.093	-2	DHX9,ENTPD1,ENTPD7,NME1	Resatorvid	4
BER (Base Excision Repair) Pathway	1.43	0.0909	-2	APEX1,E2F1,FEN1,PCNA	Resatorvid	4
Folate Signaling Pathway	1.11	0.0714	-2	ATIC,CCNA2,MYC,TYMS	Resatorvid	4
Kinesins	1.01	0.0656	-2	KIF15,TUBA1A,TUBA1B,TUBA1C	Resatorvid	4
Mitochondrial biogenesis	0.95	0.0625	-2	ATP5F1B,IDH2,PPARGC1B,SOD2	Resatorvid	4
Sensory processing of sound by inner hair cells of the cochlea	0.863	0.058	-2	ACTB,ACTG1,EPB41L3,EZR	Resatorvid	4
DNA Methylation and Transcriptional Repression Signaling	0.818	0.051	-2	CDK1,E2F1,E2F8,MYC,UHRF1	Resatorvid	5
Mitochondrial translation	0.525	0.0417	-2	MRPL12,MRPL17,MRPL35,MRPS6	Resatorvid	4
Fc epsilon receptor (FCERI) signaling	0.419	0.034	-2	GRB2,ITPR2,LCP2,NFKBIA,PSME2,UBB,UBC	Resatorvid	7
GP6 Signaling Pathway	0.303	0.0315	-2	COL22A1,GRB2,LAMB3,LCP2	Resatorvid	4
IL-27 Signaling Pathway	0.297	0.0312	-2	ENTPD1,IFNGR2,IL1R1,TNFRSF1A	Resatorvid	4
CD28 Signaling in T Helper Cells	0	0.0271	-2	ARPC2,GRB2,HLA-DMA,HLA-DMB,HLA-DOA,HLA-DPB1,HLA-DQA1,HLA-DQB1,HLA-DQB2,HLA-DRB1,HLA-DRB5,ITPR2,LCP2,NFKBIA	Resatorvid	14
Netrin Signaling	0	0.0231	-2	ARPC2,ITPR2,PGK1,RAC2	Resatorvid	4
TEC Kinase Signaling	0	0.0104	-2	ACTB,ACTG1,ITGAX,RAC2,RHOH,YES1	Resatorvid	6
Mevalonate Pathway I	3.97	0.286	-2	ACAT2,HMGCS1,IDI1,MVD	Retinoic_acid	4
Differential Regulation of Cytokine Production in Macrophages and T Helper Cells by IL-17A and IL-17F	3.52	0.222	-2	CCL3,CCL4,CCL5,CXCL1	Retinoic_acid	4
Differential Regulation of Cytokine Production in Intestinal Epithelial Cells by IL-17A and IL-17F	3.09	0.174	-2	CCL3,CCL4,CCL5,CXCL1	Retinoic_acid	4
Assembly and cell surface presentation of NMDA receptors	2.07	0.093	-2	TUBA1A,TUBA1B,TUBA1C,TUBB4B	Retinoic_acid	4
Carboxyterminal post-translational modifications of tubulin	2	0.0889	-2	TUBA1A,TUBA1B,TUBA1C,TUBB4B	Retinoic_acid	4
HSP90 chaperone cycle for steroid hormone receptors in the presence of ligand	1.7	0.0727	-2	TUBA1A,TUBA1B,TUBA1C,TUBB4B	Retinoic_acid	4
Kinesins	1.56	0.0656	-2	TUBA1A,TUBA1B,TUBA1C,TUBB4B	Retinoic_acid	4
Ion channel transport	1.06	0.202	-0.507	ASIC1,ATP1A3,ATP1B2,ATP2B4,ATP2C1,ATP6V0B,ATP6V0D2,ATP6V1D,ATP6V1E2,ATP6V1F,ATP8B2,ATP8B4,CALM1 (includes others),CAMK2G,CLCN4,FKBP1B,FXYD1,FXYD2,FXYD6,FXYD7,MLKL,OSTM1,RAF1,RIPK1,RIPK3,SGK1,STOM,TCIRG1,TRPC4AP,TRPM2,TRPV2,TRPV4,TTYH2,TTYH3,UBA52,UBB,WNK2	Vorinostat	37
Ion channel transport	1.9	0.158	0	ANO9,ASPH,ATP11A,ATP2B1,ATP2C1,ATP6AP1,ATP6V0B,ATP6V0D2,ATP6V1A,ATP6V1B2,ATP6V1E2,ATP6V1F,ATP6V1G1,ATP6V1H,C8orf44-SGK3/SGK3,CALM1 (includes others),CAMK2A,FXYD2,FXYD3,MCOLN2,RPS27A,SCNN1A,SGK1,STOM,TTYH2,TTYH3,UBA52,UBB,WNK1	Topotecan_Hydrochloride	29
B Cell Receptor Signaling	0	0.00631	-2	CALM1 (includes others),MAP3K11,RAC2,RRAS	Retinoic_acid	4
NF-κB Signaling	0	0.00876	-2	FLT1,MYD88,RRAS,TNFRSF1B,TRBC2	Retinoic_acid	5
Mitochondrial biogenesis	2.41	0.25	-2	ALAS1,ATP5F1B,CALM1 (includes others),CREB1,CYCS,MED1,MEF2D,NCOA1,NCOA6,NR1D1,PPARGC1B,PRKAB1,SMARCD3,SSBP1,TFAM,USP46	SR_3306	16
RHOBTB3 ATPase cycle	1.59	0.4	-2	CUL3,PLIN3,RAB9A,VHL	SR_3306	4
Activation of anterior HOX genes in hindbrain during early embryogenesis	1.44	0.198	-2	ASH2L,EED,EP300,H2AX,H2BC15,JUN,KMT2C,MAFB,NCOA6,PAXIP1,PKNOX1,POLR2E,POLR2J,POLR2L,RARA,YY1	SR_3306	16
Cell Cycle Regulation by BTG Family Proteins	1.06	0.211	-2	BTG1,BTG2,CNOT7,E2F4,PPP2CB,PPP2R1A,PPP2R5C,RB1	SR_3306	8
Fatty Acid Activation	0.988	0.267	-2	ACSL1,ACSL4,SLC27A3,SLC27A4	SR_3306	4
Signaling by NTRK3 (TRKC)	0.831	0.235	-2	GRB2,KRAS,NELFB,SHC1	SR_3306	4
Mitochondrial L-carnitine Shuttle Pathway	0.702	0.211	-2	ACSL1,ACSL4,SLC27A3,SLC27A4	SR_3306	4
Formation of paraxial mesoderm	0.507	0.174	-2	EP300,MAML2,NOTCH1,RBPJ	SR_3306	4
Pyridoxal 5'-phosphate Salvage Pathway	3.13	0.246	-2	CDK1,CDK18,CDK4,CDK6,CDK8,CSNK1D,DMPK,DYRK1A,LIMK1,MAPK1,MAPK9,PAK2,PDXK,PLK1,PNPO,SGK1	Topotecan_Hydrochloride	16
Pentose phosphate pathway	2.52	0.571	-2	PGD,RPE,TALDO1,TKT	Topotecan_Hydrochloride	4
Role of JAK1, JAK2 and TYK2 in Interferon Signaling	2.45	0.308	-2	IFNGR1,IFNGR2,NFKB2,RELA,RELB,SOCS1,STAT1,TYK2	Topotecan_Hydrochloride	8
GDP-glucose Biosynthesis	1.69	0.364	-2	HK1,HK2,HK3,PGM1	Topotecan_Hydrochloride	4
Glucose and Glucose-1-phosphate Degradation	1.55	0.333	-2	HK1,HK2,HK3,PGM1	Topotecan_Hydrochloride	4
Bladder Cancer Signaling	1.3	0.155	-2	CDK4,CDKN1A,CXCL8,HDAC4,MAPK1,MMP14,MMP19,MMP7,MMP8,MYC,PA2G4,PDGFC,PGF,RALA,RAP1A,TFDP1,VEGFA,VEGFB	Topotecan_Hydrochloride	18
Mitotic Telophase/Cytokinesis	1.22	0.267	-2	NIPBL,PDS5A,PLK1,STAG1	Topotecan_Hydrochloride	4
Peroxisomal lipid metabolism	0.732	0.182	-2	ALDH3A2,HSD17B4,PECR,SCP2	Topotecan_Hydrochloride	4
Myogenesis	0.456	0.138	-2	CTNNA1,MEF2A,MEF2C,TCF12	Topotecan_Hydrochloride	4
G-protein beta:gamma signalling	0.374	0.125	-2	GNB1,GNB4,PIK3R5,RHOA	Topotecan_Hydrochloride	4
G Protein Signaling Mediated by Tubby	0	0.0342	-2	FYB1,GNA12,GNA15,GNAI1,GNAI2,GNAQ,GNAS,GNB1,GNB4,GRB2,LCP2,MCHR1,MYC,NAMPT,OIP5-AS1,VAV1	Topotecan_Hydrochloride	16
Cancer Drug Resistance by Drug Efflux	0	0.0862	-2	MAPK1,PTGS2,RALA,RAP1A,YBX1	Topotecan_Hydrochloride	5
Acyl-CoA Hydrolysis	1.21	0.357	-2	ACOT1,ACOT11,ACOT2,ACOT7,ACOT9	Vorinostat	5
nNOS Signaling in Neurons	1.17	0.255	-2	CALM1 (includes others),CAPN1,CAPN2,CAPN5,CAPNS1,GRIN3A,GRINA,PFKM,PPP3CC,PRKCB,PRKCD,PRKCZ	Vorinostat	12
Phospholipase C Signaling	0	0.0563	-1.982	ADCY3,ADCY7,ARHGEF18,ARHGEF3,ARHGEF7,CALM1 (includes others),CREB1,EP300,FCER1G,FCGR2A,FCGR2B,FNBP1,GNAS,GNB4,GNG12,GPLD1,GRB2,HDAC1,HDAC2,HDAC7,IGHG2,ITGA3,ITGA5,ITGAE,ITGAL,ITGAM,ITGAX,ITGB2,ITGB5,KRAS,LCK,LYN,MAPK1,MAPK3,MEF2D,MYL12A,MYL6,MYL6B,MYL9,PEBP1,PLD3,PLD5,PPP1CB,PPP1R12A,PPP3CA,PRKCD,RAC1,RAC2,RALB,RALGDS,RAP2B,RASD1,RHOA,RHOC,RHOQ,RHOU,RND1,RRAS,SHC1,SOS2,SYK,TGM2,TRBC2	SR_3306	63
Adipogenesis pathway	4.94	0.309	-1.982	ACVRL1,AGPAT2,AKT1,ATG7,CCNH,CDK5,CEBPA,CEBPB,CEBPD,CTBP1,CTBP2,DDIT3,EGR2,ERCC2,FABP4,FGFR3,FGFRL1,FOXO1,FZD1,FZD2,FZD9,GTF2H1,GTF2H3,HDAC11,HDAC3,HDAC4,HDAC7,KAT2B,MNAT1,PER2,RBBP7,RBP1,RPS6KA1,RPS6KB1,SAP30L,SIN3A,SLC2A4,STAT5B,TCF7,TP53,TXNIP,WNT10B,XBP1	Vorinostat	43
Activin Inhibin Signaling Pathway	1.2	0.204	-1.982	AKT1,BAMBI,CCND2,CDKN1A,CEBPA,CEBPB,CREBBP,CXCR4,FBXO32,FOS,FOSL1,FOSL2,FOXO3,IGKC,IGLC3,IL1A,IL1RN,INHBA,LEF1,LIMK1,MAF,MAP2K3,MAP2K6,MAPK13,MAPK3,MAPK8,MDM2,MYD88,NFATC1,NFKB1,PIK3C2A,PIK3CG,PIK3R1,PIK3R4,PIK3R5,SNAI1,TCF7,TLR1,TLR2,TLR5,TLR6,TLR8,TNFSF13B	Vorinostat	43
Role of NFAT in Regulation of the Immune Response	0	0.058	-1.982	AKT1,BLNK,BTK,CALM1 (includes others),CD247,CD3G,CSNK1D,FCER1G,FCGR1A,FCGR3A/FCGR3B,FOS,FYN,GNA11,GNA15,GNAI1,GNAQ,GNB1,GNB1L,GNB2,GNB4,GNB5,GNG10,GNG7,HLA-A,HLA-DOA,HLA-DPA1,HLA-DQA1,HLA-DQA2,HLA-DRB1,HLA-DRB5,IGKC,IGLC3,KPNB1,LCP2,LYN,MAPK3,MRAS,NFATC1,NFKB1,NFKBIB,NFKBID,NFKBIE,NRAS,ORAI1,PIK3C2A,PIK3CG,PIK3R1,PIK3R4,PIK3R5,PLCB1,PLCB2,PPP3CC,RAF1,RALA,RALB,RAP2A,RRAS,RRAS2,SYK,TRBC2	Vorinostat	60
Intra-Golgi and retrograde Golgi-to-ER traffic	6.02	0.246	-1.98	ARF5,ARFGAP3,BICD2,COG7,COPB1,COPB2,COPZ2,CUX1,CYTH1,DCTN3,DYNC1LI1,DYNC1LI2,DYNLL1,DYNLL2,GALNT2,GOLGA1,GOLGA4,GOSR1,GOSR2,IGF2R,KDELR1,KDELR2,KIF1B,KIF2A,KLC3,M6PR,MAN2A2,NAA38,NSF,PAFAH1B2,PLIN3,RAB18,RAB1A,RAB1B,RAB9A,RGP1,SNAP29,STX18,TGOLN2,TMED10,TMED3,TMED9,TMF1,TRIP11,TUBA1A,TUBA1B,TUBA1C,TUBB4B,VPS51,YKT6	SR_3306	50
Sertoli Cell-Germ Cell Junction Signaling Pathway (Enhanced)	3.08	0.131	-1.976	A2M,ACTA2,ACTB,ACTG1,ACTR2,ACTR3,AKT3,ARPC1A,ARPC2,ARPC4,ARPC5L,CD2AP,CLDN23,CTNNB1,CXADR,FOS,FOSL2,IL1R1,ITGA3,KRAS,MAP2K6,MAP3K12,MAPK1,MRAS,PRKACA,RAC2,RALA,RALB,RAP1A,SRC,TNF	AEE788	31
MSP-RON Signaling in Macrophages Pathway	2.68	0.269	-1.976	ATF4,CIITA,CREB3L1,CREBBP,FOS,HLA-DOA,HLA-DPA1,HLA-DQA1,HLA-DQA2,HLA-DRB1,HLA-DRB5,IFNGR2,IL10,ITGB2,MAPK3,MRAS,NFKB1,NRAS,PIK3C2A,PIK3CG,PIK3R1,PIK3R4,PIK3R5,PRKCZ,RALA,RALB,RAP2A,RRAS,RRAS2,SBNO2,SOCS3,STAT1	Vorinostat	32
TR/RXR Activation	1.91	0.242	-1.976	AKR1C1/AKR1C2,AKT1,BCL3,CCNA2,CCND1,ENO1,FASN,H3-3A/H3-3B,HDAC3,ITGB3,LDLR,MBP,MDM2,ME1,NCOA6,NCOR2,NRGN,PCNA,PIK3C2A,PIK3CG,PIK3R1,PIK3R4,PIK3R5,PINK1,PPARD,RAB3B,RPS6KB1,RXRA,SLC16A3,SRC,VEGFB	Vorinostat	31
Signaling by VEGF	5.12	0.204	-1.964	ACTB,ACTG1,AHCYL1,BAIAP2,CALM1 (includes others),CYBB,DOCK1,FLT1,HSP90AA1,HSPB1,ITPR2,JUP,MAPK13,NCF1,NCKAP1L,PDPK1,PRKACA,PRKCA,PRKCB,RAC1,SHB,VEGFB	Abemaciclib	22
IL-17 Signaling	1.54	0.112	-1.964	CCL2,CCL22,CEBPB,CXCL5,FOS,HSP90AA1,HSP90AB1,HSP90B1,IL1B,JUN,MAP2K3,MAPK13,PIK3CG,RALB,RAP1A,SRSF1,TNFSF10,TNFSF13B,TNFSF14,TNFSF8,VEGFB	Abemaciclib	21
Adrenomedullin signaling pathway	1.29	0.106	-1.964	ADCY3,ADCY7,ADM,C3,CALM1 (includes others),CEBPB,FOS,IL1B,IL1RN,ITPR2,KCNN4,MAP2K3,MAPK13,MATK,PDIA3,PIK3CG,PLCE1,PRKACA,RALB,RAP1A,RXRA	Abemaciclib	21
Chemokine Signaling	6.75	0.259	-1.964	CALM1 (includes others),CAMK1,CAMK1G,CAMK2G,CCL13,CCL2,CCL4,CCL7,CFL1,CXCR4,FOS,KRAS,LIMK1,MAPK1,MRAS,PRKCA,PTK2B,RALA,RALB,RAP1A,SRC	AEE788	21
TP53 Regulates Metabolic Genes	6.1	0.239	-1.964	AKT3,COX20,COX5A,COX6C,COX7A2L,COX7B,CYCS,DDIT4,GPI,LAMTOR5,MT-CO2,NDUFA4,PRDX1,SESN3,SLC38A9,SURF1,TP53,YWHAB,YWHAE,YWHAG,YWHAH	AEE788	21
Signaling by VEGF	4.61	0.194	-1.964	ACTB,ACTG1,AKT3,CALM1 (includes others),CTNNB1,CYBB,FLT1,FYN,HSP90AA1,HSPB1,KRAS,MAPKAPK2,MAPKAPK3,PRKACA,PRKCA,PRKCD,PTK2B,SPHK1,SRC,TRIB3,VEGFB	AEE788	21
Microautophagy Signaling Pathway	4.13	0.163	-1.964	CERT1,COL15A1,COL22A1,COL4A2,HSPA8,LAMP2,PSMA1,PSMA5,PSMB2,PSMB3,PSMC3,PSMC5,PSMD1,PSMD7,PSME2,PSME3,RAB7B,RETREG1,SIDT2,SNF8,SQSTM1,TFEB,TOMM20,TP53,VPS11,VPS37C	AEE788	26
Phagosome Formation	0.48	0.0302	-1.964	AP1B1,ARPC2,ARPC4,CD36,CFL1,CLIP1,FCGR3A/FCGR3B,GPR160,GPR68,HCK,HMOX1,MAP2K3,MARCKS,MYD88,MYL6,MYO18A,PRKCA,PRKCD,PTK2B,RAC2,RALA	Cyclosporin_A	21
Epithelial Adherens Junction Signaling	3.23	0.133	-1.964	ACTR2,ARPC1B,ARPC2,ARPC5,CFL1,CTNNA1,MRAS,MYL12A,NF2,PTPA,RALA,RAP2B,RAPGEF1,RRAS2,SNAI1,TCF4,TGFBR1,TGFBR2,TIAM1,YWHAB,YWHAH	GSK805	21
Systemic Lupus Erythematosus in B Cell Signaling Pathway	0	0.029	-1.964	BCL2L11,BTK,CALM1 (includes others),CCND1,CCND2,FGR,FOXO3,HCK,IRAK1,JAK1,LILRB4,MYD88,OSM,RAC2,RAP2B,TGFB1,TNFSF12,TNFSF13B,TNFSF15,TNFSF8,TNFSF9	JQ_1	21
Interleukin-4 and Interleukin-13 signaling	7.13	0.191	-1.964	BIRC5,CCL2,CCL22,CCND1,CD36,CDKN1A,CXCL8,F13A1,FOS,FSCN1,HSP90AA1,IL10,IL13RA1,IL1B,MCL1,MYC,OSM,PIM1,SOCS5,STAT1,VIM	ML314	21
Fcγ Receptor-mediated Phagocytosis in Macrophages and Monocytes	7.75	0.223	-1.964	ACTB,ACTG1,ACTR2,ACTR3,ARPC2,ARPC4,ARPC5,FCGR2A,FCGR3A/FCGR3B,FGR,HMOX1,LCP2,MYO5A,PAK1,PLD1,PLD2,PLD3,RAB11A,RAC1,TLN1,VASP	Rapamycin	21
HIF1α Signaling	6.74	0.105	-1.964	APEX1,CAMK1,EDN1,ELOB,HK1,HK2,HMOX1,HSPA1A/HSPA1B,LDHA,MMP2,MMP7,MMP9,NCF1,RAC2,RAP2A,RPS6,SERPINE1,SLC2A5,TF,VEGFA,VEGFB,VHL	Resatorvid	22
E3 ubiquitin ligases ubiquitinate target proteins	6.04	0.382	-1.964	BCL10,CDC73,H2BC15,HLA-A,HLA-B,PCNA,PEX14,PEX2,PRKDC,RNF20,RPS27A,RRAGA,RTF1,UBA52,UBB,UBE2D1,UBE2D2,UBE2J2,UBE2L3,UBE2N,VCP	SR_3306	21
Melanocyte Development and Pigmentation Signaling	2.46	0.224	-1.964	ADCY3,ADCY7,CREB1,CRK,EP300,GNAS,GRB2,KRAS,MAPK1,MAPK3,PIK3CD,PIK3CG,PRKAR2A,PTPN6,RALB,RAP2B,RASD1,RPS6KA1,RPS6KA5,RRAS,SHC1,SOS2	SR_3306	22
Mouse Embryonic Stem Cell Pluripotency	2.14	0.212	-1.964	AKT1,AKT2,AXIN1,FZD5,GRB2,ID2,ID3,KRAS,MAP3K7,MAPK1,MAPK3,MYC,PIK3CD,PIK3CG,RALB,RAP2B,RASD1,RRAS,SOS2,TAB1,TP53,XIAP	SR_3306	22
Sleep REM Signaling Pathway	2.36	0.189	-1.964	CD70,CLCF1,CREB3,CXCL8,FOS,GADD45B,IL1A,IL1B,IL6,LIF,LIMK1,MAPK1,NR4A2,PRKACB,PRKAR1B,RPS6KA2,TNF,TNFSF12,TNFSF13B,TNFSF4,TNFSF9	Topotecan_Hydrochloride	21
BEX2 Signaling Pathway	2.01	0.268	-1.964	AKT1,BEX1,BEX2,CCND1,CDKN1A,LDB1,LEF1,LGALS1,LMO2,MAP2,MAPK8,NFKB1,PLXNC1,PPM1J,PPP2R1A,PPP2R2B,PPP2R3A,PTEN,PTPA,SMARCB1,TCF7,VEGFB	Vorinostat	22
G alpha (12/13) signalling events	1.83	0.263	-1.964	ABR,ARHGEF1,ARHGEF10L,ARHGEF2,ARHGEF6,ARHGEF7,BTK,FGD4,GNB1,GNB2,GNB4,GNB5,GNG10,GNG7,ITSN1,PLEKHG2,PREX1,RHOC,TBXA2R,VAV1,VAV2	Vorinostat	21
NOD1/2 Signaling Pathway	2.95	0.138	-1.961	CCL2,FOS,HSP90AA1,HSP90AB1,HSP90B1,HSPA5,HSPA8,HSPA9,IL1B,IRF7,JUN,MAP2K3,MAPK13,MYD88,NFKBIA,PYCARD,RAC1,RIPK2,SLC15A3,SLC15A4,TLR8,TNFSF10,TNFSF13B,TNFSF14,TNFSF8,XIAP	Abemaciclib	26
MSP-RON Signaling in Macrophages Pathway	7.16	0.227	-1.961	ATF4,FOS,GAB2,HLA-DMA,HLA-DMB,HLA-DOA,HLA-DPA1,HLA-DPB1,HLA-DQA1,HLA-DQA2,HLA-DQB1,HLA-DQB2,HLA-DRA,HLA-DRB1,HLA-DRB5,IFNGR2,ITGAM,ITGB2,KRAS,MAPK1,MRAS,MST1,RALA,RALB,RAP1A,RELB,TNF	AEE788	27
Ribonucleotide Reductase Signaling Pathway	3.8	0.158	-1.961	ACTB,ATF4,BAD,BIRC5,CASP9,CCND1,CDC34,CDK1,CDK6,CREB3L2,CTNNB1,E2F8,HIF1A,MLST8,MMP9,MYBL2,MYC,PARP1,PARP12,PARP9,PIK3R3,PIK3R5,RBX1,RRM2,SMARCC1,TP53,VEGFA	Everolimus	27
S Phase	3.85	0.26	-1.961	AKT1,AKT2,CCNA2,CDC25B,CDK7,CUL1,E2F4,LIN54,MYC,PSMA1,PSMA3,PSMA4,PSMB6,PSMB7,PSMB9,PSMC2,PSMD11,PSMD12,PSMD7,PSMD9,PSME1,PSME3,RB1,RPS27A,UBA52,UBB	SR_3306	26
Insulin Receptor Signaling	1.94	0.193	-1.961	AKT1,AKT2,CBL,CRK,EIF2B4,EIF2B5,GRB2,KRAS,MAPK1,MAPK3,PDPK1,PIK3CD,PIK3CG,PPP1CB,PPP1R10,PPP1R11,PPP1R12A,PPP1R14B,PRKAR2A,PTPN1,RALB,RAP2B,RASD1,RHOQ,RRAS,SHC1,SOS2	SR_3306	27
Translocation of SLC2A4 (GLUT4) to the plasma membrane	4.61	0.366	-1.961	ACTB,ACTG1,AKT1,CALM1 (includes others),EXOC3,KIF3A,KIF3B,MYO1C,MYO5A,RAC1,RALA,RALGAPA2,RHOQ,SLC2A4,STX4,TBC1D1,TUBA1A,TUBA1B,TUBA1C,TUBB2B,TUBB4A,TUBB4B,TUBB6,YWHAH,YWHAQ,YWHAZ	Vorinostat	26
Pathogen Induced Cytokine Storm Signaling Pathway	8.12	0.159	-1.953	AP3B1,C3,CCL1,CCL13,CCL2,CCL22,CCL23,CCL3,CCL3L3,CCL4,CCL4L1/CCL4L2,CCL7,CCR1,CCR5,CERT1,COL15A1,COL22A1,COL4A2,CXCL10,CXCL5,CXCR4,FOS,GSDME,HLA-DMA,HLA-DMB,HLA-DPA1,HLA-DPB1,HLA-DQA1,HLA-DQA2,HLA-DQB1,HLA-DQB2,HLA-DRB1,HLA-DRB5,IFNGR2,IL10,IL1B,IL1R1,IL1RN,IL21R,IRF7,JUN,MAPK13,MLKL,MYC,MYD88,NLRC4,NLRP2,PYCARD,SLC2A8,SOCS3,SRGN,STAT1,STAT5A,TLR8,TNFSF10,TNFSF13B,TNFSF14,TNFSF8,VEGFB	Abemaciclib	59
ERK/MAPK Signaling	8.64	0.326	-1.953	ATF4,CREB3L1,CREBBP,DOCK1,DUSP1,DUSP6,EIF4EBP1,ELF4,ESR1,FOS,FYN,H3-3A/H3-3B,HSPB1,ITGA7,ITGAL,ITGAX,ITGB2,ITGB3,ITGB5,ITGB7,MAPK3,MAPKAPK5,MKNK2,MRAS,MYC,NFATC1,NRAS,PAK2,PIK3C2A,PIK3CG,PIK3R1,PIK3R4,PIK3R5,PLA2G12A,PLA2G4C,PPM1J,PPP1CA,PPP1CC,PPP1R10,PPP1R14A,PPP1R14B,PPP2R1A,PPP2R2B,PPP2R3A,PRKACA,PRKAR1B,PRKAR2B,PRKCB,PRKCD,PTK2B,PTPA,RAC1,RAC2,RAF1,RALA,RALB,RAP2A,RAPGEF1,RPS6KA1,RPS6KA4,RPS…	Vorinostat	70
IL-10 Signaling	10.9	0.247	-1.947	ATF4,BCL2L1,BLVRB,CCND1,CCR1,CCR5,CD80,CDKN1A,FOS,HLA-A,HLA-B,HLA-C,HLA-DMA,HLA-DMB,HLA-DPA1,HLA-DPB1,HLA-DQA1,HLA-DQA2,HLA-DQB1,HLA-DQB2,HLA-DRB1,HLA-DRB5,HLA-E,IFNGR2,IL10,IL10RB,IL1B,IL1R1,IL1RN,JUN,MAFB,MAP2K3,MAPK13,NFKBIA,PKM,SOCS3,STAT1,STAT5A	Abemaciclib	38
Reelin Signaling in Neurons	4.66	0.304	-1.947	ACTR2,ACTR3,AKT1,APOE,ARHGEF1,ARHGEF10L,ARHGEF2,ARHGEF6,ARHGEF7,ARPC1B,ARPC2,ARPC3,ARPC4,ARPC5L,CAMK2G,CDK5,CFL1,FGR,FYN,GRIN3A,GRINA,HCK,LIMK1,LYN,MAP2K3,MAP2K6,MAP3K11,MAP3K9,MAPK3,MAPK8,MAPK8IP1,MAPK8IP2,PAFAH1B3,PIK3C2A,PIK3CG,PIK3R1,PIK3R4,PIK3R5,RAC1,RAPGEF1,SRC,WASF1	Vorinostat	42
ERK5 Signaling	2.65	0.176	-1.941	ATF4,FOS,GNA12,GNA13,MAP3K3,MEF2A,MYC,RALB,RAP1A,RPS6KA2,YWHAB,YWHAG,YWHAH	Abemaciclib	13
IL-3 Signaling	2.39	0.165	-1.941	FOS,GAB2,IL3RA,JUN,PIK3CG,PPP3CA,PRKCA,PRKCB,RAC1,RALB,RAP1A,STAT1,STAT5A	Abemaciclib	13
HMGB1 Signaling	1.49	0.114	-1.941	CCL2,FOS,HMGB1,IFNGR2,IL1B,IL1R1,JUN,MAP2K3,MAPK13,PIK3CG,RAC1,RAC2,RALB,RAP1A,SERPINE1,TNFSF10,TNFSF13B,TNFSF14,TNFSF8	Abemaciclib	19
Endocannabinoid Developing Neuron Pathway	1.4	0.118	-1.941	ADCY3,ADCY7,ATF4,CCND1,GNAI2,GNG10,MAP2K3,MAPK13,MGLL,PIK3CG,PRKACA,RAC1,RAC2,RALB,RAP1A	Abemaciclib	15
Aggrephagy	5.21	0.302	-1.941	DYNLL1,HDAC6,HSP90AA1,PARK7,TUBA1A,TUBA1B,TUBA1C,TUBA4A,TUBB2A,TUBB4B,TUBB6,UBC,VIM	AEE788	13
Non-Small Cell Lung Cancer Signaling	4.47	0.202	-1.941	AKT3,CCND1,CCND2,CCND3,CDK6,E2F1,FHIT,FOXO3,HDAC11,HDAC6,KRAS,MAPK1,MRAS,PA2G4,PRKCA,RALA,RALB,RAP1A,TP53	AEE788	19
Hedgehog ligand biogenesis	3.2	0.2	-1.941	OS9,P4HB,PSMA1,PSMA5,PSMB2,PSMB3,PSMC3,PSMC5,PSMD1,PSMD7,PSME2,PSME3,UBC	AEE788	13
Cellular response to heat stress	2.84	0.165	-1.941	CAMK2G,EEF1A1,FKBP4,HSBP1,HSP90AA1,HSP90AB1,HSPA1A/HSPA1B,HSPA8,HSPA9,HSPB1,MAPK1,MAPKAPK2,NUP155,NUP50,ST13,YWHAE	AEE788	16
Role of Hypercytokinemia/hyperchemokinemia in the Pathogenesis of Influenza	2.08	0.151	-1.941	CCL2,CCL3,CCL4,CXCL10,IFIT3,IL1RN,ISG15,MYD88,OAS1,OAS3,STAT2,TNF,TYK2	AEE788	13
GNRH Signaling	3.14	0.0733	-1.941	ATF4,CALM1 (includes others),CAMK2G,FOS,GNAI2,MAP2K3,MAP3K3,MAP3K4,PLCB2,PRKACA,PRKCA,PRKCD,PTK2B,RALA	Cyclosporin_A	14
PEDF Signaling	3.39	0.19	-1.941	ELK1,IKBKE,NFKBID,NFKBIE,PIK3R3,PIK3R5,PPARG,RAC1,RALA,RALB,RAP2B,RELA,RELB,SOD2,TCF7,TP53	Everolimus	16
CDC42 Signaling	0	0.0382	-1.941	ACTR2,ARPC1B,ARPC2,ARPC5,CD3E,CFL1,CLIP1,FCER1G,FOS,HLA-A,HLA-B,HLA-C,HLA-DMB,HLA-DQB1,HLA-DRB1,HLA-F,ITGAL,ITGAX,MYL12A,MYL6,RALA,WASL	GSK805	22
ID1 Signaling Pathway	1.82	0.0647	-1.941	CCND1,CDKN1A,CDKN1C,FGR,FN1,FOXO3,HCK,RAP2B,S100A9,TGFB1,TYMS,VEGFB,VIM	JQ_1	13
Natural Killer Cell Signaling	2.56	0.0657	-1.941	CD48,CFL1,HLA-A,HLA-B,HLA-C,HLA-E,HLA-F,LCP2,MAP2K2,MAP2K3,MYD88,RAC2,WIPF1	Lopinavir	13
Sertoli Cell-Sertoli Cell Junction Signaling	1.84	0.0535	-1.941	A2M,ACTB,ACTN1,ATF4,MAP2K2,MAP2K3,TNFRSF1B,TUBA1A,TUBA1B,TUBA1C,TUBB,TUBB4B,TUBB6	Lopinavir	13
Ion channel transport	0.656	0.0383	0.816	ATP6AP1,ATP6V0B,ATP6V1A,CALM1 (includes others),CLCN6,TSC22D3,UBC	Lopinavir	7
Cholecystokinin/Gastrin-mediated Signaling	2.26	0.109	-1.941	FOS,GRB2,IL1B,IL1RN,ITPR2,MEF2C,PLCB2,PRKCE,RALA,RHOA,RHOF,RHOG,ROCK1	ML314	13
Chronic Myeloid Leukemia Signaling	2.09	0.0468	-1.941	ADCY3,BIRC5,CCND1,CCND2,E2F1,FOS,HSP90AB1,KLF4,MYC,PA2G4,SPRED1,STAT5A,ULK1	Perphenazine	13
Class A/1 (Rhodopsin-like receptors)	1.66	0.041	-1.941	CCL1,CCL22,CCL4,CCL7,CCRL2,CXCL10,CXCL8,FPR3,GPR68,HEBP1,LPAR1,P2RY6,PPBP	Perphenazine	13
Ion channel transport	2.43	0.115	1.147	ANO10,ATP1B3,ATP6AP1,ATP6V0B,ATP6V0D2,ATP6V0E1,ATP6V1B2,ATP6V1F,ATP6V1G1,ATP6V1H,BEST1,C8orf44-SGK3/SGK3,CALM1 (includes others),CAMK2D,FXYD6,MCOLN1,TPCN1,TTYH2,TTYH3,UBB,UBC	GSK805	21
Ion channel transport	2.04	0.0984	1.213	ANO10,ATP1A1,ATP6AP1,ATP6V0B,ATP6V1B2,ATP6V1D,ATP8B4,ATP9A,BEST1,CALM1 (includes others),CAMK2G,CLCN7,CUTC,SGK1,TCIRG1,TTYH2,TTYH3,UBC	Rapamycin	18
Ion channel transport	2.55	0.0765	1.508	ATP13A2,ATP6V0B,ATP6V0D1,ATP6V0D2,ATP8B4,BEST1,CALM1 (includes others),FXYD6,TPCN1,TRPV2,TTYH3,UBA52,UBB,UBC	JQ_1	14
Prostate Cancer Signaling	2.11	0.114	-1.941	ATF4,CCND1,E2F1,GRB2,GSTP1,HSP90AA1,HSP90AB1,KRAS,NFKBIA,RALA,RALB,RB1,RELB	Rapamycin	13
Signaling by ROBO receptors	2.05	0.112	-1.941	CAP1,CXCR4,ELOB,EVL,PAK1,PFN1,PRKACA,PSMC2,PSME3,RAC1,RBX1,UBC,VASP	Rapamycin	13
Ribonucleotide Reductase Signaling Pathway	2.86	0.076	-1.941	ACTB,BIRC5,CCND1,CDK1,E2F1,E2F8,MMP2,MMP9,MYBL2,MYC,RRM2,TBRG4,VEGFA	Resatorvid	13
Mitotic G2-G2/M phases	2.29	0.0653	-1.941	CCNA2,CDK1,CDK5RAP2,E2F1,MYBL2,PSME2,TPX2,TUBA1A,TUBA1B,TUBA1C,TUBB,UBB,UBC	Resatorvid	13
Protein ubiquitination	4.65	0.433	-1.941	OTULIN,RPS27A,UBA52,UBB,UBE2C,UBE2D1,UBE2D2,UBE2G1,UBE2H,UBE2K,UBE2L3,USP7,USP9X	SR_3306	13
TBC/RABGAPs	2.73	0.295	-1.941	ARF6,GABARAP,GABARAPL2,GGA3,RAB11A,RAB5C,RAB7B,RAB8A,RABGAP1,TBC1D10A,TBC1D10B,TBC1D14,TBC1D7	SR_3306	13
Coronavirus Replication Pathway	2.64	0.289	-1.941	ACE,COPB1,COPB2,CTSL,DDX1,HNRNPA1,IFITM2,IFITM3,PI4KB,TUBA1A,TUBA1B,TUBA1C,TUBB4B	SR_3306	13
RAB geranylgeranylation	1.29	0.2	-1.941	RAB11A,RAB13,RAB14,RAB18,RAB1A,RAB1B,RAB22A,RAB2A,RAB32,RAB5C,RAB7B,RAB8A,RAB9A	SR_3306	13
Corticotropin Releasing Hormone Signaling	0	0.105	-1.941	ADCY3,ADCY7,ARPC5,CACNA2D4,CALM1 (includes others),CREB1,FOS,GNAI3,GNAS,JUN,JUND,MAPK1,MAPK3,MEF2D,PRKAR2A,PRKCD	SR_3306	16
ID1 Signaling Pathway	3.52	0.259	-1.941	ACVRL1,AKT1,BAX,BCL2L1,BCL3,BHLHE40,BIRC5,CAV1,CCND1,CDC20,CDKN1A,CDKN1C,CHRNE,CREBBP,FGFR3,FGFRL1,FGR,FOXO3,FYN,HCK,IL6R,LYN,MAPK13,MAPK3,MDM2,MMP9,MRAS,MYC,NFKB1,NRAS,PIK3C2A,PIK3CG,PIK3R1,PIK3R4,PIK3R5,PLXNB2,PTEN,RAF1,RALA,RALB,RAP2A,RHOC,RRAS,RRAS2,S100A9,SRC,TGFBR1,TP53,TYMS,VEGFB,VIM,WDR48	Vorinostat	52
SUMOylation of transcription cofactors	1.72	0.295	-1.941	CREBBP,CTBP1,DDX5,HIPK2,NCOR2,NRIP1,PHC2,PIAS2,RING1,SAFB,SIN3A,SUMO3,UBE2I	Vorinostat	13
Binding and Uptake of Ligands by Scavenger Receptors	0	0.116	-1.941	APOE,CD163,CD36,COLEC12,FTL,HSP90AA1,HYOU1,IGKC,IGLC3,MSR1,SCARF1,SPARC,STAB1	Vorinostat	13
Phagosome Formation	1.45	0.0647	-1.938	ACTR2,ACTR3,ADORA2B,ADRA2C,AP1B1,APBB1IP,ARPC2,ARPC4,C3,C3AR1,CCRL2,CD36,CFL1,CLEC4E,CLEC7A,CMKLR1,COLEC12,FCGR3A/FCGR3B,FFAR4,FGR,FPR3,FZD1,FZD7,GPR108,GPR150,GPR34,GPR65,GPR82,GRB2,HCK,IGLC3,ITGB3,ITPR2,MYL6,P2RY6,PIK3CG,PIP4K2C,PLA2G7,PLAAT4,PLD1,PRKCE,RALA,RHOA,ROCK1,TLN1	ML314	45
Gap Junction Signaling	0.763	0.142	-1.938	ACTA2,ACTB,ACTG1,ADCY3,ADCY7,AKT1,AKT2,CALM1 (includes others),CASP3,CASP7,CREB1,CSNK1E,CSNK1G1,CSNK1G2,GNAI3,GNAS,GRB2,GRIA4,KCNN4,KRAS,MAPK1,MAPK10,MAPK3,MAPK7,MYC,P2RY11,PDIA3,PIK3CD,PIK3CG,PPP3CA,PRKAR2A,PRKCD,RALB,RAP2B,RASD1,RRAS,SOS2,TLR4,TNFRSF1A,TNFRSF1B,TUBA1A,TUBA1B,TUBA1C,TUBB4B,VDAC3,YBX3	SR_3306	46
Leukocyte Extravasation Signaling	3.43	0.259	-1.938	ACTB,ACTG1,ACTN1,ACTN4,ARHGAP4,ARHGAP9,BTK,CLDN10,CLDN23,CXCR4,CYBA,CYBB,F11R,GNAI1,ITGAL,ITGB2,MAPK13,MAPK8,MMP12,MMP14,MMP15,MMP9,MSN,MYL6,NCF1,NCF2,NCF4,PECAM1,PIK3C2A,PIK3CG,PIK3R1,PIK3R4,PIK3R5,PRKCB,PRKCD,PRKCZ,PTK2B,RAC1,RAC2,RASSF5,RHOH,SELPLG,SRC,TIMP1,TIMP3,VASP,VAV1,VAV2,WAS,WIPF1	Vorinostat	50
HIF1α Signaling	5.61	0.167	-1.915	ADM,CAMK1,CAMK1G,CDKN1A,CYBB,FLT1,GPI,HK3,HSP90AA1,HSPA5,HSPA8,HSPA9,JUN,LDHB,MAP2K3,NCF1,P4HTM,PIK3CG,PKM,PPP3CA,PRKCA,PRKCB,RAC1,RAC2,RACK1,RALB,RAP1A,RBX1,RPS6,SAT1,SAT2,SERPINE1,SLC2A8,TP53,VEGFB	Abemaciclib	35
FXR/RXR Activation	2.83	0.176	-1.915	APOE,CD70,CLCF1,CXCL8,DDIT3,FASN,FBP1,GSTM3,IL1A,IL1B,IL1RN,IL6,LIF,MAFG,MAPK9,MGST3,MLXIPL,NFE2L2,NFKB2,NR1H3,PPARA,PPARG,PRKAB1,PRKAB2,PTGS2,SCARB1,SDC1,TNF,TNFSF12,TNFSF13B,TNFSF4,TNFSF9,TXNIP	Topotecan_Hydrochloride	33
Ion channel transport	1.56	0.0546	1.667	ANO10,ASPH,ATP6V0B,ATP6V0D2,ATP6V1C2,ATP6V1G1,ATP8B4,CALM1 (includes others),CAMK2G,UBC	Cyclosporin_A	10
Glioma Signaling	5.57	0.2	-1.897	CALM1 (includes others),CAMK1,CAMK1G,CCND1,CCND3,CDK4,CDK6,CDKN1A,CDKN2C,E2F1,E2F8,HDAC1,HDAC5,IDH1,IDH2,IDH3G,IGF2R,PDGFRA,PIK3CG,PRKCA,PRKCB,RALB,RAP1A,RBL1,TP53	Abemaciclib	25
GM-CSF Signaling	1.95	0.157	-1.897	BCL2L1,CCND1,CISH,HCK,PIK3CG,PPP3CA,PRKCB,RACK1,RALB,RAP1A,STAT1	Abemaciclib	11
Extra-nuclear estrogen signaling	1.44	0.137	-1.897	CALM1 (includes others),CCND1,FOS,GNAI2,GNG10,HBEGF,HSP90AA1,HSPB1,PDPK1,ZDHHC7	Abemaciclib	10
Apoptotic execution phase	1	0.192	-1.897	ACIN1,BCAP31,CASP3,CASP7,DNM1L,HMGB2,LMNB1,PAK2,PRKCD,VIM	SR_3306	10
Type II Diabetes Mellitus Signaling	0.671	0.0915	-1.897	ACSL5,ADIPOR1,CD36,CEBPB,IRS2,ITPR2,NFKBIA,PDPK1,PIK3CG,PKM,PRKCA,PRKCB,SMPD1,SOCS3	Abemaciclib	14
Ion channel transport	1.64	0.0437	1.89	ATP1A1,ATP6V0B,ATP6V1C2,CALM1 (includes others),SRI,STOM,TTYH2,UBB	Retinoic_acid	8
Coronavirus Replication Pathway	2.95	0.222	-1.897	ACE,CTSL,TUBA1A,TUBA1B,TUBA1C,TUBA4A,TUBB,TUBB2A,TUBB4B,TUBB6	AEE788	10
Glioma Invasiveness Signaling	1.83	0.151	-1.897	KRAS,MAPK1,MRAS,PLAUR,RAC2,RALA,RALB,RAP1A,RHOG,RND3,TIMP3	AEE788	11
DNA Methylation and Transcriptional Repression Signaling	1.03	0.112	-1.897	CDK6,DNMT1,E2F1,E2F8,GADD45A,GADD45B,MBD2,MBD4,MYC,TP53,UHRF1	AEE788	11
Nitric Oxide Signaling in the Cardiovascular System	0.613	0.0917	-1.897	AKT3,CALM1 (includes others),FLT1,HSP90AA1,HSP90AB1,MAPK1,PRKACA,PRKCA,PRKCD,SLC7A1,VEGFB	AEE788	11
Synaptic Long Term Depression	0	0.0556	-1.897	IGF1R,KRAS,MAPK1,MRAS,PLA2G7,PNPLA2,PRKCA,PRKCD,RALA,RALB,RAP1A	AEE788	11
Cholecystokinin/Gastrin-mediated Signaling	3.42	0.0924	-1.897	FOS,IL1A,IL1RN,MAP2K3,PLCB2,PRKCA,PRKCD,PTK2B,RAC2,RALA,TNF	Cyclosporin_A	11
Production of Nitric Oxide and Reactive Oxygen Species in Macrophages	1.82	0.0576	-1.897	FOS,IFNGR2,MAP3K3,MAP3K4,PPP1R14B,PRKCA,PRKCD,PTPA,RAC2,S100A8,TNF	Cyclosporin_A	11
Ion channel transport	1.72	0.0492	2.121	ANO10,ATP2C1,ATP6V0D1,ATP6V0D2,ATP6V1C2,ATP9A,SGK1,TTYH2,UBB	Perphenazine	9
Small Cell Lung Cancer Signaling	3.65	0.188	-1.897	CASP9,CCND1,CCND2,CCND3,CDK6,CDKN1B,CDKN2B,CYC1,CYCS,IKBKE,MYC,NFKBID,NFKBIE,PIK3R3,PIK3R5,RELA,RELB,TP53	Everolimus	18
UVA-Induced MAPK Signaling	2.64	0.163	-1.897	CASP9,CYCS,PARP1,PARP12,PARP9,PIK3R3,PIK3R5,PLCB2,PRKCA,RALA,RALB,RAP2B,RPS6KA1,RPS6KA5,STAT1,TP53	Everolimus	16
Cristae formation	5.05	0.323	-1.897	ATP5F1A,ATP5MC1,ATP5MC3,ATP5MF,ATP5PB,ATP5PF,ATP5PO,CHCHD6,HSPA9,MICOS10	GSK805	10
IL-7 Signaling Pathway	1.72	0.128	-1.897	CCND1,CCND3,CDKN1B,GRB2,LYN,MCL1,MYC,PIK3CG,PIK3R5,SOS2	GSK805	10
PD-1, PD-L1 cancer immunotherapy pathway	3.12	0.103	-1.897	B2M,HLA-A,HLA-B,HLA-C,HLA-DQA1,HLA-E,IL2RA,IL2RG,JAK1,LCP2,TGFB1	JQ_1	11
Ion channel transport	1.06	0.104	2.183	ANO10,ATP11B,ATP1A1,ATP1B1,ATP1B3,ATP2A3,ATP6AP1,ATP6V0B,ATP6V1B2,BEST1,CALM1 (includes others),CLCN6,CLCN7,FXYD6,STOM,TSC22D3,TTYH2,UBB,UBC	Everolimus	19
DNA Replication Pre-Initiation	3.32	0.0962	-1.897	H2AX,KPNA6,MCM4,MCM5,MCM7,ORC6,PSMB5,PSME3,UBC,UBE2C	Lopinavir	10
Activin Inhibin Signaling Pathway	1.23	0.0474	-1.897	CCND2,HAMP,IL1B,IL1RN,MAP2K2,MAP2K3,MYD88,RHOA,SERPINE1,TNFRSF1B	Lopinavir	10
Hepatic Cholestasis	1.11	0.0448	-1.897	CALM1 (includes others),CD14,CYP27A1,IL1B,IL1RN,LTB,MAP2K2,MYD88,TNFRSF1B,TNFSF14	Lopinavir	10
IL-12 Signaling and Production in Macrophages	1.06	0.0439	-1.897	APOE,CALM1 (includes others),FCGR1A,FCGR2B,ITGAM,MAP2K2,MAP2K3,MYD88,SOCS3,XRCC5	Lopinavir	10
Interleukin-10 signaling	4.3	0.222	-1.897	CCL2,CCL22,CCL4,CSF1,CXCL10,CXCL8,IL10,IL10RA,IL1B,IL1RN	ML314	10
Actin Nucleation by ARP-WASP Complex	2.72	0.129	-1.897	ACTR2,ACTR3,ARPC2,ARPC4,GRB2,ITGB3,RALA,RHOA,RHOF,RHOG,ROCK1,VASP	ML314	12
HEY1 Signaling Pathway	0.577	0.0621	-1.897	ACVR1,ASCL1,CDKN1A,E2F8,GRB2,MDM2,MEF2C,PIK3CG,RBPJ,TGFBR1	ML314	10
Synthesis of DNA	3.56	0.084	-1.897	FEN1,GINS2,MCM3,MCM4,MCM5,ORC6,PCNA,PSMA7,UBB,UBE2C	Perphenazine	10
L1CAM interactions	3.39	0.08	-1.897	ACTB,ACTG1,EZR,NRP1,RPS6KA2,SPTBN1,TUBA1A,TUBA1B,TUBA1C,TUBB4B	Perphenazine	10
RAB GEFs exchange GTP for GDP on RABs	2.44	0.112	-1.897	AKT3,RAB13,RAB1A,RAB1B,RAB32,RAB5C,RAB7A,RAB7B,RIN3,TRAPPC13	PQR620	10
Polyamine Regulation in Colon Cancer	2.99	0.169	-1.897	BCL2L11,CSNK2A2,EIF5A,FOS,KRAS,MAP2K3,MXD1,SAT1,SAT2,SLC3A2	Rapamycin	10
HGF Signaling	1.96	0.106	-1.897	CCND1,FOS,GRB2,ITGAL,ITGAM,ITGAX,ITGB2,KRAS,MAP3K5,PAK1,PTPN11,RAC1,RALA,RALB	Rapamycin	14
Amyotrophic Lateral Sclerosis Signaling	1.68	0.103	-1.897	CACNA1C,CAPNS1,CYCS,GLUL,GRIN2D,GRINA,PAK1,RAC1,RNF19A,SOD1,SSR4,VEGFB	Rapamycin	12
Factors involved in megakaryocyte development and platelet production	1.64	0.11	-1.897	ACTB,CAPZA1,CAPZA2,CAPZB,MAFF,MFN2,MICAL1,PRKACA,RAC1,SH2B3	Rapamycin	10
Thrombin Signaling	0.829	0.0711	-1.897	ADCY3,CAMK1,CAMK2G,GNA15,GNAI2,GNG7,GRB2,ITPR2,KRAS,MYL12A,MYL6,PLCB2,RAC1,RALA,RALB,RELB	Rapamycin	16
Interleukin-10 signaling	6.33	0.222	-1.897	CCL2,CCL22,CCL3,CCL4,CSF1,ICAM1,IL1B,IL1R1,IL1RN,TNFRSF1A	Resatorvid	10
PD-1, PD-L1 cancer immunotherapy pathway	4.22	0.112	-1.897	HLA-DMA,HLA-DMB,HLA-DOA,HLA-DPB1,HLA-DQA1,HLA-DQB1,HLA-DQB2,HLA-DRB1,HLA-DRB5,IFNGR2,LCP2,TNFRSF1A	Resatorvid	12
Chemokine Signaling	5.55	0.123	-1.897	CALM1 (includes others),CAMK1,CCL13,CCL24,CCL4,CCL5,CCL7,CXCR4,GNAI2,RRAS	Retinoic_acid	10
IL-8 Signaling	2.66	0.0524	-1.897	CCND3,CSTB,CXCL1,FLT1,GNA15,GNAI2,GNG2,PRKCD,PRKCE,RAC2,RRAS	Retinoic_acid	11
Integrin signaling	3.05	0.37	-1.897	AKT1,APBB1IP,CRK,CSK,FN1,GRB2,PDPK1,PTPN1,SHC1,SYK	SR_3306	10
Regulation of TP53 Activity through Acetylation	2.64	0.333	-1.897	AKT1,AKT2,BRD7,CHD4,EP300,HDAC1,HDAC2,ING5,PIP4K2A,TP53	SR_3306	10
BER (Base Excision Repair) Pathway	1.42	0.227	-1.897	ARL6IP5,MAP2K3,MAPK1,MAPK3,MBD4,PARP1,PCNA,POLG,SLC19A1,TP53	SR_3306	10
Carboxyterminal post-translational modifications of tubulin	1.36	0.222	-1.897	AGTPBP1,TPGS2,TTL,TTLL12,TTLL3,TUBA1A,TUBA1B,TUBA1C,TUBB4B,VASH1	SR_3306	10
DNA damage-induced 14-3-3σ Signaling	1.3	0.217	-1.897	AKT1,AKT2,APAF1,BRCA1,CASP3,CASP7,CCNB2,COP1,HUS1,TP53	SR_3306	10
G alpha (12/13) signalling events	0.277	0.125	-1.897	ARHGEF18,ARHGEF3,ARHGEF7,FGD4,GNB4,GNG12,RHOA,RHOC,SOS2,TIAM1	SR_3306	10
RHO GTPases activate PAKs	4.8	0.476	-1.897	CALM1 (includes others),CTTN,FLNA,LIMK1,MYH10,MYL6,NF2,PAK2,PPP1R12A,RAC1	Topotecan_Hydrochloride	10
Opioid Signaling Pathway	3	0.164	-1.897	ADCY3,AP2A2,AP2S1,ARRB2,CACNA1C,CACNA2D4,CALM1 (includes others),CAMK1,CAMK1D,CAMK1G,CAMK2A,CLTC,CREB3,FOS,GNA12,GNA15,GNAI1,GNAI2,GNAQ,GNAS,GNB1,GNB4,GRINA,GSK3B,ITPR1,ITPR2,LYN,MAP2K7,MAPK1,MYC,NFKB2,POMC,PPP3CA,PRKACB,PRKAR1B,PRKCA,PRKCB,RAC1,RALA,RAP1A,RGS1,RGS12,RGS16,RGS19,RPS6KA2,TCF7	Topotecan_Hydrochloride	46
MAPK targets/ Nuclear events mediated by MAP kinases	2.88	0.303	-1.897	DUSP6,DUSP7,FOS,JUN,MAPK1,MAPK9,MEF2A,MEF2C,PPP2R1A,RPS6KA2	Topotecan_Hydrochloride	10
Growth Hormone Signaling	0.716	0.141	-1.897	A2M,CEBPA,FOS,MAPK1,PIK3R5,PRKCA,PRKCB,RPS6KA2,SOCS1,STAT1	Topotecan_Hydrochloride	10
Pyrimidine Ribonucleotides Interconversion	1.31	0.275	-1.897	CMPK1,ENTPD1,ENTPD6,ENTPD7,NME2,NME4,NME6,NTPCR,NUDT15,NUDT5,SLC25A42	Vorinostat	11
Pyrimidine Ribonucleotides De Novo Biosynthesis	1.11	0.256	-1.897	CMPK1,ENTPD1,ENTPD6,ENTPD7,NME2,NME4,NME6,NTPCR,NUDT15,NUDT5,SLC25A42	Vorinostat	11
MicroRNA Biogenesis Signaling Pathway	5.97	0.251	-1.896	AGO3,AGO4,AKT1,AKT2,BRCA1,CSDE1,DBR1,DDX1,DDX17,DDX5,DNAJA2,DNAJB1,EWSR1,EXOSC2,EXOSC6,EXOSC9,HNRNPA1,HNRNPD,HSP90AA1,HSP90B1,ILF2,KHSRP,KRAS,MAPK1,MAPK3,MYC,NUP155,NUP42,NUP58,NUP62,NUP85,NUP93,PIK3CD,PIK3CG,POLR2E,POLR2J,POLR2L,POM121/POM121C,RALB,RAP2B,RASD1,RRAS,SRSF3,ST13,TP53,TPR,ZC3H12A	SR_3306	47
Sertoli Cell-Germ Cell Junction Signaling Pathway (Enhanced)	5.13	0.199	-1.896	A2M,ACTA2,ACTB,ACTG1,ACTR2,ACTR3,ARPC1A,ARPC1B,ARPC2,ARPC3,ARPC4,ARPC5,CLDN1,CTNNA1,F11R,FOS,FOSL1,GSK3B,IL1A,IQGAP1,JUN,LAMA2,LAMC2,MAP2K7,MAP3K10,MAP3K11,MAP3K14,MAP3K5,MAPK1,MAPK9,MMP8,NFKB2,PIK3R5,PPP2R1A,PPP2R5A,PRKAB1,PRKAB2,PRKACB,PRKAR1B,PTK2,PTPA,RAC1,RALA,RAP1A,RELA,TGFBR2,TNF	Topotecan_Hydrochloride	47
Ion channel transport	1.4	0.109	2.524	ANO10,ATP13A2,ATP1B1,ATP1B3,ATP6AP1,ATP6V0A1,ATP6V0D2,ATP6V1C1,ATP6V1C2,BEST1,CALM1 (includes others),CAMK2G,CLCN7,TPCN1,TRPM1,TRPM2,TRPM7,TSC22D3,TTYH2,UBC	AEE788	20
RHO GTPases activate PKNs	2.51	0.25	-1.89	MYL6,PDPK1,PPP1R12A,RAC1,YWHAB,YWHAG,YWHAH	Abemaciclib	7
Gap junction trafficking and regulation	2.02	0.206	-1.89	ACTB,ACTG1,CLTA,DAB2,TUBA1A,TUBA1B,TUBB4B	Abemaciclib	7
CCR3 Signaling in Eosinophils	1.23	0.112	-1.89	CALM1 (includes others),CFL1,GNA12,GNA13,GNAI2,GNG10,ITPR2,MAPK13,PIK3CG,PPP1R12A,PRKCA,PRKCB,RAC1,RALB,RAP1A	Abemaciclib	15
Sensory processing of sound by inner hair cells of the cochlea	0.643	0.101	-1.89	ACTB,ACTG1,CAPZB,MSN,RDX,SPTAN1,TWF2	Abemaciclib	7
Cardiac conduction	0	0.0692	-1.89	AHCYL1,ATP1B1,CALM1 (includes others),FXYD6,ITPR2,KCNE3,KCNK13,PRKACA,SLC8A1	Abemaciclib	9
Hepatic Cholestasis	2.55	0.126	-1.89	ABCC3,ADCY3,AKT3,CALM1 (includes others),CD14,CYP27A1,IL15,IL1R1,IL1RN,MAPK1,MYD88,NFKBID,NFKBIE,NR1H2,NR1H3,PPARA,PRKACA,PRKCA,PRKCD,RELB,TNF,TNFRSF12A,TNFSF10,TNFSF12,TNFSF13B,TNFSF14,TNFSF15,TNFSF8	AEE788	28
MTOR signalling	2.52	0.25	-1.89	EEF2K,EIF4B,EIF4G1,FKBP1A,LAMTOR5,SLC38A9,YWHAB	AEE788	7
TNFR1 Signaling	1.55	0.157	-1.89	BID,CYCS,FOS,NFKBID,NFKBIE,RELB,TNF,TRADD	AEE788	8
BER (Base Excision Repair) Pathway	1.44	0.159	-1.89	E2F1,MAP2K6,MAPK1,MBD4,NF1,PCNA,TP53	AEE788	7
Signaling by FGFR1	1.19	0.14	-1.89	KRAS,MAPK1,MKNK1,SPRED1,SPRY2,SRC,UBC	AEE788	7
Pyridoxal 5'-phosphate Salvage Pathway	1.03	0.123	-1.89	CDK6,LIMK1,MAP2K6,MAPK1,PDXK,PIM1,PNPO,PRKCD	AEE788	8
BMP signaling pathway	0.686	0.0989	-1.89	ACVR1,KRAS,MAPK1,MRAS,PRKACA,RALA,RALB,RAP1A,RELB	AEE788	9
Sperm Motility	0.646	0.0856	-1.89	CALM1 (includes others),CLK4,FLT1,FYN,GNB5,GNG7,HCK,IGF1R,KIT,MAP2K6,MATK,MERTK,MRAS,PLA2G7,PNPLA2,PRKACA,PRKCA,PRKCD,PTK2B,SRC,TNK2,TYK2	AEE788	22
Melatonin Signaling	0.587	0.0972	-1.89	CALM1 (includes others),CAMK2G,MAP2K6,MAPK1,PRKACA,PRKCA,PRKCD	AEE788	7
Signaling by FGFR2	0.569	0.0959	-1.89	HNRNPM,KRAS,MAPK1,MKNK1,SPRY2,SRC,UBC	AEE788	7
Virus Entry via Endocytic Pathways	2.32	0.0763	-1.89	ACTB,ACTG1,AP1B1,HLA-A,HLA-C,PRKCA,PRKCD,RAC2,RALA	Cyclosporin_A	9
IL-17A Signaling in Fibroblasts	2.23	0.0875	-1.89	CCL2,CCL7,CXCL5,FOS,P4HB,PRKCA,TNF	Cyclosporin_A	7
Opioid Signalling	1.96	0.0778	-1.89	CALM1 (includes others),CAMK2G,GNAI2,PLCB2,PRKACA,PRKCA,PRKCD	Cyclosporin_A	7
Sperm Motility	1.33	0.0467	-1.89	CALM1 (includes others),CSF1R,GNAI2,HCK,MAP2K3,MATK,PDIA3,PLCB2,PRKACA,PRKCA,PRKCD,PTK2B	Cyclosporin_A	12
MAPK6/MAPK4 signaling	2.94	0.174	-1.89	CCND3,CDK1,MMP10,MYC,PAK1,PSMA7,PSMB7,PSMD1,PSMD12,PSMD4,PSME2,PSME3,RAC1,SEPTIN7,UBB,UBC	Everolimus	16
Cholesterol biosynthesis	2.74	0.28	-1.89	ACAT2,DHCR24,DHCR7,EBP,FDPS,HMGCS1,IDI1	Everolimus	7
iNOS Signaling	2.15	0.191	-1.89	CALM1 (includes others),IFNGR2,IKBKE,MYD88,NFKBID,NFKBIE,RELA,RELB,STAT1	Everolimus	9
Apelin Pancreas Signaling Pathway	1.72	0.174	-1.89	DDIT3,EIF2AK3,ERN1,PIK3R3,PIK3R5,PRKAG2,RELA,RELB	Everolimus	8
EGF Signaling	0.921	0.125	-1.89	ELK1,GRB2,ITPR2,PIK3R3,PIK3R5,PRKCA,STAT1	Everolimus	7
Melatonin Signaling	0.543	0.0972	-1.89	CALM1 (includes others),GNAI2,GNAQ,PLCB2,PRKAG2,PRKCA,PRKCD	Everolimus	7
Telomere Maintenance	0.525	0.0959	-1.89	FEN1,H2AC6,H2AZ2,PCNA,POLD2,RFC2,RPA1	Everolimus	7
Interferon Signaling	2.28	0.194	-1.89	IFIT1,IFIT3,IFITM3,IFNGR2,IRF1,ISG15,MX1	GSK805	7
EGF Signaling	1.29	0.125	-1.89	FOS,GRB2,ITPR2,PIK3CG,PIK3R5,SOS2,SRF	GSK805	7
Cell junction organization	0.49	0.0761	-1.89	ACTB,ACTG1,CTNNA1,FLNA,JUP,PLEC,VASP	GSK805	7
Cardiac conduction	0.272	0.0615	-1.89	ATP1B3,CALM1 (includes others),CAMK2D,FXYD6,HIPK2,ITPR2,KAT2B,PRKACA	GSK805	8
Cristae formation	4.29	0.226	-1.89	ATP5F1E,ATP5MC1,ATP5MC3,ATP5PB,ATP5PO,HSPA9,MT-ATP6	JQ_1	7
Ion channel transport	1.4	0.0546	2.828	ASPH,ATP6AP1,ATP6V0A1,ATP6V0B,ATP6V0D2,ATP9A,C8orf44-SGK3/SGK3,TCIRG1,UBB,UBC	Resatorvid	10
Cyclins and Cell Cycle Regulation	1.65	0.0814	-1.89	CCNB2,CCND1,CCND2,CDKN1A,PPM1L,PTPA,TGFB1	JQ_1	7
Mitochondrial translation	1.42	0.0729	-1.89	MRPL11,MRPL15,MRPL3,MRPL34,MRPL47,MRPS35,MT-RNR1	JQ_1	7
Aggrephagy	3.88	0.163	-1.89	HSP90AA1,TUBA1A,TUBA1B,TUBA1C,TUBB4B,TUBB6,UBC	Lopinavir	7
Coronavirus Replication Pathway	3.75	0.156	-1.89	ACE,TUBA1A,TUBA1B,TUBA1C,TUBB,TUBB4B,TUBB6	Lopinavir	7
Cyclins and Cell Cycle Regulation	2.67	0.093	-1.89	CCNA2,CCNB2,CCND1,CCND2,CDKN2C,E2F1,E2F8,HDAC8	Lopinavir	8
HMGB1 Signaling	2.26	0.0659	-1.89	IFNGR2,IL1B,LTB,MAP2K2,MAP2K3,RAC2,RHOA,RHOQ,SERPINE1,TNFRSF1B,TNFSF14	Lopinavir	11
Cell Cycle Control of Chromosomal Replication	1.72	0.125	-1.89	CDC6,CDK1,CDK4,MCM3,MCM4,ORC1,ORC6	ML314	7
Mitochondrial biogenesis	1.44	0.109	-1.89	CALM1 (includes others),HCFC1,HELZ2,MEF2C,PPARGC1B,RXRA,SOD2	ML314	7
TNFR2 non-canonical NF-kB pathway	1.32	0.103	-1.89	LTB,PSMA7,PSMD1,PSMD13,PSME2,PSME3,TNFSF13B	ML314	7
Mitochondrial translation	0.72	0.0729	-1.89	AURKAIP1,MRPL12,MRPL35,MRPL4,MRPL44,MRPS12,MRPS7	ML314	7
Nitric Oxide Signaling in the Cardiovascular System	0.429	0.0583	-1.89	CALM1 (includes others),CAV1,HSP90AA1,ITPR2,PIK3CG,PRKACA,PRKCE	ML314	7
Sensory processing of sound by outer hair cells of the cochlea	3.74	0.127	-1.89	ACTB,ACTG1,EPB41L3,EZR,GSN,SPTBN1,TWF1	Perphenazine	7
Activation of NMDA receptors and postsynaptic events	3.32	0.0952	-1.89	CAMK1,CAMKK1,NRGN,RPS6KA2,TUBA1A,TUBA1B,TUBA1C,TUBB4B	Perphenazine	8
Sensory processing of sound by inner hair cells of the cochlea	3.13	0.101	-1.89	ACTB,ACTG1,CAPZB,EPB41L3,EZR,SPTBN1,TWF1	Perphenazine	7
Role of Hypercytokinemia/hyperchemokinemia in the Pathogenesis of Influenza	2.57	0.0814	-1.89	CCL4,CXCL10,CXCL8,IFIT3,IL1B,IL1RN,ISG15	Perphenazine	7
ABRA Signaling Pathway	2.41	0.0761	-1.89	ACTB,ACTG1,FOS,GSN,TPM1,TPM3,VEGFB	Perphenazine	7
Hematoma Resolution Signaling Pathway	5.48	0.109	-1.89	ANXA1,CCL17,CXCL8,CYBB,DUSP1,FTH1,FTL,GRINA,HMOX1,IFNGR1,IL1B,ITGAM,MMP14,MMP9,MYD88,NDUFA8,NDUFB2,OSM,RHOA,SOD2,SQOR,TNFSF10,TNFSF13B,TNFSF15,TNFSF9,TUBA1A,TUBA1B,TUBA1C	PQR620	28
trans-Golgi Network Vesicle Budding	1.48	0.0946	-1.89	AP1B1,AP1S2,CTSZ,FTH1,FTL,RAB5C,STX4	PQR620	7
Beta-catenin independent WNT signaling	0.89	0.0686	-1.89	AP2M1,AP2S1,CALM1 (includes others),GNB1,PFN1,RHOA,UBC	PQR620	7
GABAergic Receptor Signaling Pathway (Enhanced)	0.455	0.0504	-1.89	CACNA1A,CACNA2D4,GLUL,GNB1,GOT1,GRINA,SLC6A1	PQR620	7
Non-Small Cell Lung Cancer Signaling	2.38	0.128	-1.89	CCND1,CCND2,CCND3,CDK4,CDK6,E2F1,GRB2,ITPR2,KRAS,RALA,RALB,RB1	Rapamycin	12
Carboxyterminal post-translational modifications of tubulin	2.03	0.156	-1.89	TUBA1A,TUBA1B,TUBA1C,TUBA4A,TUBB2B,TUBB4B,TUBB6	Rapamycin	7
Nucleosome assembly	1.84	0.143	-1.89	CENPK,CENPU,CENPX,H2AX,HJURP,KNL1,NPM1	Rapamycin	7
Sensory processing of sound by outer hair cells of the cochlea	1.58	0.127	-1.89	ACTB,ACTG1,EPB41L3,GSN,KCNMB1,MYO7A,RDX	Rapamycin	7
PEDF Signaling	1.46	0.107	-1.89	KRAS,NFKBIA,RAC1,RALA,RALB,RELB,SOD2,SRF,TCF7	Rapamycin	9
Kinesins	1.37	0.115	-1.89	TUBA1A,TUBA1B,TUBA1C,TUBA4A,TUBB2B,TUBB4B,TUBB6	Rapamycin	7
Agrin Interactions at Neuromuscular Junction	1.13	0.101	-1.89	ACTB,ACTG1,KRAS,PAK1,RAC1,RALA,RALB	Rapamycin	7
SPINK1 General Cancer Pathway	1.13	0.101	-1.89	KRAS,MT1F,MT1H,MT1M,MT2A,RALA,RALB	Rapamycin	7
TP53 Regulates Transcription of DNA Repair Genes	1.1	0.1	-1.89	AP1B1,AP1G1,BRCA1,ELOB,FOS,POLR2B,POLR2L	Rapamycin	7
Signaling by FGFR2	1.03	0.0959	-1.89	GRB2,KRAS,MKNK1,POLR2B,POLR2L,PTPN11,UBC	Rapamycin	7
IL-7 Signaling Pathway	0.915	0.0897	-1.89	CCND1,CCND3,GRB2,IGHM,IL7R,MCL1,STAT5A	Rapamycin	7
Signaling by NOTCH4	0.814	0.0843	-1.89	PSMC2,PSME3,RBPJ,RBX1,TACC3,UBC,YWHAZ	Rapamycin	7
ERBB Signaling	0.644	0.0753	-1.89	FOS,GRB2,KRAS,MAP2K3,PAK1,RALA,RALB	Rapamycin	7
GP6 Signaling Pathway	0.285	0.0551	-1.89	APBB1IP,CALM1 (includes others),COL8A2,GRB2,LCP2,RAC1,TLN1	Rapamycin	7
Gluconeogenesis I	5.07	0.259	-1.89	FBP1,GAPDH,MDH1,MDH2,ME1,PGAM1,PGK1	Resatorvid	7
Cyclins and Cell Cycle Regulation	2.48	0.093	-1.89	CCNA2,CCND1,CCND2,CDK1,CDKN2C,E2F1,E2F8,PA2G4	Resatorvid	8
Ion channel transport	4.71	0.164	2.887	ANO10,ATP1B1,ATP6AP1,ATP6V0A1,ATP6V0B,ATP6V0D1,ATP6V0D2,ATP6V0E1,ATP6V0E2,ATP6V1F,ATP6V1G1,ATP6V1H,BEST1,CALM1 (includes others),CLCN6,CLCN7,CUTC,FXYD6,MCOLN1,MCOLN3,MLKL,RPS27A,TCIRG1,TRPM1,TRPM2,TRPM7,TSC22D3,TTYH2,UBA52,UBC	Abemaciclib	30
Role of JAK family kinases in IL-6-type Cytokine Signaling	2.12	0.0886	-1.89	BIRC5,CCND1,JUNB,MYC,OSM,VEGFA,VEGFB	Resatorvid	7
Cholecystokinin/Gastrin-mediated Signaling	1.66	0.0672	-1.89	GRB2,IL1B,IL1RN,ITPR2,RAC2,RAP2A,RHOH,SRF	Resatorvid	8
Prostate Cancer Signaling	1.33	0.0614	-1.89	CCND1,E2F1,GRB2,GSTP1,NFKBIA,PA2G4,RAP2A	Resatorvid	7
Superpathway of Cholesterol Biosynthesis	6.06	0.241	-1.89	ACAT2,FDPS,HMGCS1,IDI1,LBR,MSMO1,MVD	Retinoic_acid	7
Interleukin-10 signaling	4.71	0.156	-1.89	CCL3,CCL4,CCL5,CXCL1,CXCL2,TIMP1,TNFRSF1B	Retinoic_acid	7
Cell junction organization	2.76	0.0761	-1.89	ACTB,ACTG1,CADM1,FLNA,JUP,LAMB3,PLEC	Retinoic_acid	7
Protein folding	2.6	0.0714	-1.89	ACTB,GNA15,GNG2,TUBA1A,TUBA1B,TUBA1C,TUBB4B	Retinoic_acid	7
IL-10 Signaling	1.57	0.0455	-1.89	DDIT4,HIF1A,HLA-A,HLA-B,HLA-C,IFNGR1,MAF	Retinoic_acid	7
Actin Cytoskeleton Signaling	1.04	0.0328	-1.89	ACTB,ACTG1,FLNA,GSN,MYL6,RAC2,RRAS,TMSB10/TMSB4X	Retinoic_acid	8
HER-2 Signaling in Breast Cancer	0.863	0.0308	-1.89	BCL2L11,CDKN1B,CYB5A,HCK,PRKCD,PRKCE,RRAS	Retinoic_acid	7
PTEN Regulation	6.31	0.273	-1.89	AGO3,AGO4,AKT1,AKT2,CBX4,CBX6,CBX8,CHD4,EED,HDAC1,HDAC2,HDAC7,JUN,LAMTOR1,LAMTOR3,MAF1,MAPK1,MAPK3,PHC2,PSMA1,PSMA3,PSMA4,PSMB6,PSMB7,PSMB9,PSMC2,PSMD11,PSMD12,PSMD7,PSMD9,PSME1,PSME3,RCOR1,RPS27A,RRAGA,TNRC6B,TP53,UBA52,UBB,USP7,XIAP	SR_3306	41
PI3K/AKT Signaling	2.64	0.195	-1.89	AKT1,AKT2,CDC37,GDF15,GRB2,HSP90AA1,HSP90B1,IL10RA,IL2RG,ITGA3,ITGA5,ITGAE,ITGAL,ITGAM,ITGAX,ITGB2,ITGB5,KRAS,MAPK1,MAPK3,MCL1,NFKBIE,PDPK1,PIK3CD,PIK3CG,PPP2CB,PPP2R1A,PPP2R5C,RALB,RAP2B,RASD1,RRAS,SHC1,SOS2,THEM4,TP53,YWHAB,YWHAG,YWHAH	SR_3306	39
D-myo-inositol-5-phosphate Metabolism	1.95	0.181	-1.89	ACP5,ATP1A1,CDC25B,DUSP11,DUSP13B,DUSP14,DUSP6,FIG4,G6PC3,IGBP1,ILKAP,ITPK1,MTMR6,NUDT1,NUDT14,NUDT5,PIP4K2A,PPFIBP2,PPP1CB,PPP1R10,PPP1R11,PPP1R12A,PPP1R14B,PPP1R8,PPP2CB,PPP2R1A,PPP2R5C,PPP3CA,PPP4C,PPTC7,PTPN1,PTPN6,SGPP2,STYX,TNS3,WBP11	SR_3306	36
TNFR2 Signaling	1.44	0.25	-1.89	FOS,JUN,NFKBIE,TNFAIP3,TNFRSF1B,TRAF1,TRAF2,XIAP	SR_3306	8
Energy dependent regulation of mTOR by LKB1-AMPK	1.24	0.241	-1.89	CAB39,CAB39L,LAMTOR1,LAMTOR3,PRKAB1,RRAGA,STK11	SR_3306	7
Activation of the pre-replicative complex	0.988	0.212	-1.89	CDC45,MCM3,MCM6,POLA2,POLE4,PRIM2,RPA2	SR_3306	7
Transcriptional regulation by the AP-2 (TFAP2) family of transcription factors	0.835	0.194	-1.89	APOE,CITED2,EP300,MYBL2,MYC,WWOX,YY1	SR_3306	7
Kinesins	0	0.115	-1.89	KIF1B,KIF2A,KLC3,TUBA1A,TUBA1B,TUBA1C,TUBB4B	SR_3306	7
Glutaryl-CoA Degradation	5.12	0.562	-1.89	ACAT1,ACAT2,CDYL,CYP2S1,HADH,HADHA,HADHB,HSD17B4,TBXAS1	Topotecan_Hydrochloride	9
Thrombin Signaling	2.8	0.169	-1.89	ADCY3,ARHGEF10L,CAMK1,CAMK1D,CAMK1G,CAMK2A,GNA12,GNA15,GNAI1,GNAI2,GNAQ,GNAS,GNB1,GNB4,GRB2,ITPR1,ITPR2,MAPK1,MYL5,MYL6,NFKB2,PIK3R5,PLCD3,PPP1R12A,PRKCA,PRKCB,PTK2,RAC1,RALA,RAP1A,RELA,RELB,RHOA,RHOF,RHOG,RHOQ,RHOV,ROCK1	Topotecan_Hydrochloride	38
Mitochondrial Fatty Acid Beta-Oxidation	2.06	0.292	-1.89	DECR1,ECHS1,HADH,HADHA,HADHB,PCCA,PCCB	Topotecan_Hydrochloride	7
RHO GTPases activate PKNs	1.68	0.25	-1.89	MYH10,MYL6,PPP1R12A,RAC1,RHOA,YWHAB,YWHAZ	Topotecan_Hydrochloride	7
Thrombin signalling through proteinase activated receptors (PARs)	1.39	0.219	-1.89	ARRB2,GNA12,GNA15,GNAQ,GNB1,GNB4,MAPK1	Topotecan_Hydrochloride	7
UVB-Induced MAPK Signaling	0.79	0.154	-1.89	FOS,H3-3A/H3-3B,JUN,MAPK1,MAPK9,PIK3R5,PRKCA,PRKCB	Topotecan_Hydrochloride	8
Endometrial Cancer Signaling	0.561	0.133	-1.89	CTNNA1,GRB2,GSK3B,MAPK1,MYC,PIK3R5,RALA,RAP1A	Topotecan_Hydrochloride	8
Antiproliferative Role of Somatostatin Receptor 2	0.263	0.104	-1.89	CDKN1A,GNB1,GNB4,MAPK1,PIK3R5,RALA,RAP1A,SSTR2	Topotecan_Hydrochloride	8
GP6 Signaling Pathway	2.22	0.252	-1.89	AKT1,APBB1IP,BTK,CALM1 (includes others),CERT1,COL18A1,COL22A1,COL8A2,COL9A3,FCER1G,FYB1,FYN,ITGB3,LAMB3,LCP2,LYN,NCK1,PDPK1,PIK3C2A,PIK3CG,PIK3R1,PIK3R4,PIK3R5,PRKCB,PRKCD,PRKCZ,RAC1,RHOG,SYK,TLN1,VAV1,VAV2	Vorinostat	32
Signal regulatory protein family interactions	2.07	0.438	-1.89	FYB1,PTK2B,PTPN6,SIRPA,SIRPB1,SRC,TYROBP	Vorinostat	7
Metabolism of cofactors	1.61	0.368	-1.89	AKT1,CALM1 (includes others),COQ2,HSP90AA1,NOS3,PTS,SPR	Vorinostat	7
Interconversion of nucleotide di- and triphosphates	1.27	0.318	-1.89	AK2,CMPK1,DCTD,GLRX,GSR,NME2,NME4	Vorinostat	7
Ion channel transport	1.4	0.169	3.024	ANO10,ANO6,ATP1A1,ATP6AP1,ATP6V0B,ATP6V0D2,ATP6V0E1,ATP6V1C1,ATP6V1C2,ATP6V1E1,ATP6V1F,ATP6V1G1,ATP8A1,ATP9B,BEST1,CALM1 (includes others),CAMK2G,FXYD2,FXYD6,MCOLN1,OSTM1,RPS27A,RYR1,STOM,TCIRG1,TPCN1,TRPV2,TSC22D3,UBA52,UBB,WNK1	SR_3306	31
Netrin Signaling	1.14	0.104	-1.886	ABLIM3,ACTR2,ACTR3,AKT3,ARPC1A,ARPC2,ARPC4,ARPC5L,CAMK2G,FYN,MAPK1,PGK1,PRKACA,PRKCA,PRKCD,RAC2,TRIO,VASP	AEE788	18
Role of Hypercytokinemia/hyperchemokinemia in the Pathogenesis of Influenza	4.29	0.209	-1.886	AREG,CCL2,CCL3,CCL4,CXCL10,CXCL3,CXCL8,EIF2AK2,IFIT2,IFIT3,IFNLR1,IL10,MYD88,OAS3,PYCARD,STAT1,TICAM1,TNF	Everolimus	18
Synthesis of DNA	2.52	0.151	-1.886	FEN1,MCM3,MCM5,PCNA,POLD2,PSMA7,PSMB7,PSMD1,PSMD12,PSMD4,PSME2,PSME3,RBX1,RFC2,RPA1,UBB,UBC,UBE2C	Everolimus	18
Colorectal Cancer Metastasis Signaling	1.59	0.0775	-1.886	ADCY3,ADCY7,BIRC5,CCND1,FOS,FZD1,FZD7,GNAI2,GNG7,GRB2,MYC,PIK3CG,PRKACA,RALA,RHOA,RHOF,RHOG,SIAH1,STAT1,TCF7,TGFBR1	ML314	21
Hematoma Resolution Signaling Pathway	4.81	0.0698	-1.886	ADIPOR1,CXCL8,FOS,GRINA,HMOX1,IL1B,MERTK,MMP2,MT-ND2,MT-ND4,NDUFAB1,NDUFB6,NDUFS1,SOD2,TNFSF15,TUBA1A,TUBA1B,TUBA1C	Perphenazine	18
Pathogen Induced Cytokine Storm Signaling Pathway	2.86	0.0485	-1.886	CCL1,CCL22,CCL4,CCL7,CCL8,CLEC7A,CXCL10,CXCL8,FOS,GSDME,HLA-DMB,IL1B,IL1RN,MYC,PPBP,STAT5A,TNFSF15,VEGFB	Perphenazine	18
Integrin Signaling	2.88	0.0896	-1.886	ACTA2,ACTB,ACTR3,AKT3,ARF3,ARPC1B,ARPC2,ARPC4,ARPC5,CAPNS1,GRB2,ITGAM,ITGB2,LIMS1,MYL12A,PFN1,RHOA,RHOB,TSPAN7	PQR620	19
Signaling by Rho Family GTPases	2.95	0.101	-1.886	ACTB,ACTG1,ACTR2,ACTR3,ARPC2,ARPC4,ARPC5,CFL1,FOS,GNA15,GNAI2,GNG7,ITGAL,ITGAM,ITGAX,ITGB2,MYL12A,MYL6,NCF2,PAK1,PKN1,PLD1,RAC1,RDX,RELB,SEPTIN2,VIM	Rapamycin	27
NIK-->noncanonical NF-kB signaling	3.66	0.3	-1.886	CUL1,NEDD8,PSMA1,PSMA3,PSMA4,PSMB6,PSMB7,PSMB9,PSMC2,PSMD11,PSMD12,PSMD7,PSMD9,PSME1,PSME3,RPS27A,UBA52,UBB	SR_3306	18
UFMylation Signaling Pathway	4.46	0.29	-1.886	ABCA1,ABCG1,EIF4G2,ERN1,GSK3B,H3-3A/H3-3B,IL1B,IL6,MYC,NCOA1,NFKB2,NR1H3,PABPC1,RPL26,SLC7A11,TNF,UFSP2,XBP1	Topotecan_Hydrochloride	18
IL-1 Signaling	4.13	0.323	-1.886	ADCY3,ADCY7,ECSIT,FOS,GNA11,GNA15,GNAI1,GNAQ,GNB1,GNB1L,GNB2,GNB4,GNB5,GNG10,GNG7,IL1A,IRAK1,MAP2K3,MAP2K6,MAPK13,MAPK8,MRAS,MYD88,NFKB1,NFKBIB,NFKBID,NFKBIE,PRKACA,PRKAR1B,PRKAR2B,TAB2	Vorinostat	31
Sensory processing of sound by outer hair cells of the cochlea	2.72	0.327	-1.886	ACTB,ACTG1,CIB2,EPB41L3,ESPN,GSN,KCNMA1,KCNMB1,KCNN2,MSN,MYO1C,MYO7A,PLS1,RIPOR2,TRIOBP,TWF1,TWF2,WHRN	Vorinostat	18
Glucose metabolism	1.06	0.225	-1.886	ADPGK,ALDOC,FBP1,GPI,HK2,HK3,NUP62,NUP98,PCK2,PFKM,PKM,PPP2R1A,PRKACA,SEH1L,SLC37A1,SLC37A2,TPI1,TPR	Vorinostat	18
G alpha (s) signalling events	0	0.124	-1.886	ADCY3,ADCY7,ADORA2B,ADRB2,ARRB2,GNAI1,GNB1,GNB2,GNB4,GNB5,GNG10,GNG7,GPR84,GRK2,GRK3,PDE2A,PDE4A,SRC	Vorinostat	18
PI3K/AKT Signaling	5.21	0.165	-1.877	AKT3,CCND1,CDC37,CDKN1A,CDKN1B,CTNNB1,FOXO3,GAB2,GDF15,HSP90AA1,HSP90AB1,IL17RA,IL1R1,IL21R,ITGA3,ITGAM,ITGB2,KRAS,LIMS1,MAPK1,MRAS,NFKBID,NFKBIE,RALA,RALB,RAP1A,RELB,TP53,TYK2,YWHAB,YWHAE,YWHAG,YWHAH	AEE788	33
Role of Macrophages, Fibroblasts and Endothelial Cells in Rheumatoid Arthritis	4.38	0.0691	-1.877	ATF4,CALM1 (includes others),CAMK2G,CCL2,CCND1,CEBPG,CSF1,CXCL8,FCGR3A/FCGR3B,FOS,IL1A,IL1RN,LTB,MAP2K3,MYC,MYD88,NLK,PDIA3,PLCB2,PRKCA,PRKCD,RALA,TNF	Cyclosporin_A	23
fMLP Signaling in Neutrophils	6.51	0.214	-1.877	ACTR2,ACTR3,ARPC2,ARPC4,CALM1 (includes others),CYBB,ELK1,FPR3,GNA13,GNAI2,GNAQ,GNG2,ITPR2,NCF2,NFKBID,NFKBIE,PIK3R3,PIK3R5,PLCB2,PRKCA,PRKCD,RAC1,RAC2,RALA,RALB,RAP2B,RELA,RELB	Everolimus	28
HGF Signaling	3.95	0.242	-1.877	AKT1,AKT2,ELF2,ELF4,FOS,GRB2,ITGA3,ITGA5,ITGAE,ITGAL,ITGAM,ITGAX,ITGB2,ITGB5,JUN,KRAS,MAP3K11,MAP3K12,MAP3K3,MAP3K7,MAPK1,MAPK10,MAPK3,PIK3CD,PIK3CG,PRKCD,RAC1,RALB,RAP2B,RASD1,RRAS,SOS2	SR_3306	32
Aryl Hydrocarbon Receptor Signaling	2.77	0.208	-1.877	AHR,AIP,ALDH1A1,ALDH2,ALDH3A2,ALDH4A1,ALDH5A1,APAF1,CCNA2,CCND3,CTSD,EP300,FOS,GSTK1,GSTO1,HSP90AA1,HSP90B1,HSPB1,JUN,MAPK1,MAPK3,MED1,MGST1,MYC,NCOR2,NEDD8,NFIC,NRIP1,RARA,RB1,TGM2,TP53,TRIP11	SR_3306	33
G Beta Gamma Signaling	1.86	0.194	-1.877	AKT1,AKT2,CACNA2D4,GNA11,GNA15,GNAI3,GNAS,GNB4,GNG12,GRB2,HBEGF,KCNJ6,KRAS,MAPK1,MAPK3,PDPK1,PIK3CG,PRKAR2A,PRKCD,RALB,RAP2B,RASD1,RRAS,SHC1,SOS2	SR_3306	25
ILK Signaling	7.94	0.323	-1.871	ACTB,ACTG1,ACTN1,ACTN4,AKT1,ARHGEF6,ATF4,CCND1,CFL1,CREB3L1,CREBBP,DOCK1,DSP,FLNB,FOS,ITGB2,ITGB3,ITGB5,ITGB7,LEF1,LIMS1,MAP2K6,MAPK3,MAPK8,MMP9,MUC1,MYC,MYH10,MYL5,MYL6,MYL6B,NFKB1,PARVB,PDPK1,PIK3C2A,PIK3CG,PIK3R1,PIK3R4,PIK3R5,PPM1J,PPP1R14B,PPP2R1A,PPP2R2B,PPP2R3A,PTEN,PTPA,RAC1,RAC2,RHOBTB1,RHOC,RHOF,RHOG,RHOH,RHOQ,RHOU,RND1,RND2,RND3,RPS6KA4,RPS6KA5,RSU1,SNAI1,TMSB10/TMSB4X,VEGFB,VIM	Vorinostat	65
Role of Tissue Factor in Cancer	7.39	0.314	-1.861	AKT1,ARRB2,BCL2L1,BIRC5,CCN1,CFL1,CSF1,CXCL1,CXCL8,F2R,F2RL1,F3,FGR,FLT1,FOS,FYN,GNA11,GNA15,GNAQ,HBEGF,HCK,ITGB3,LIMK1,LYN,MAP2K3,MAP2K6,MAPK13,MAPK3,MAPK8,MMP9,MRAS,NFKB1,NRAS,P4HB,PIK3C2A,PIK3CG,PIK3R1,PIK3R4,PIK3R5,PLAUR,PLCB1,PPM1J,PPP2R1A,PPP2R3A,PRSS3,PTEN,PTK2B,PTPA,RAC1,RAF1,RALA,RALB,RAP2A,RPS6KA1,RPS6KA4,RPS6KA5,RPS6KB1,RRAS,RRAS2,SNAI1,SRC,STAT5A,STAT5B,TGFBR1,TP53	Vorinostat	65
Molecular Mechanisms of Cancer	1.62	0.0409	-1.859	APH1B,BBC3,BRCA1,CCND1,CCND2,CDKN2C,E2F1,E2F8,EDN1,FFAR2,FZD7,GPR150,GPR68,GPR84,GRB2,HIPK2,IL1B,IL1R1,IL3RA,ITGAX,MAP3K5,MMP2,MMP7,MMP9,MYC,NFKBIA,PA2G4,PRKDC,RAC2,RAP2A,RBPJ,RHOH,SSTR2,TGFBR1,VEGFA	Resatorvid	35
Protein Sorting Signaling Pathway	3.87	0.197	-1.859	ADCY3,AP1G2,AP1S2,AP1S3,AP3B1,ARFGEF1,CLTC,COL7A1,COPA,CTBP1,GNAQ,GNAS,KDELR2,LYN,PI4K2A,PLD1,PLD3,PLD6,PRKACB,PRKAR1B,RER1,SERPINH1,SNX2,SNX24,SNX29,SNX3,SNX6,SNX9,SORT1,TMED3,TMED4,VPS26B,VPS29,WASHC4,WASHC5	Topotecan_Hydrochloride	35
Generic Transcription Pathway	0	0.0818	-1.859	CDK8,HDAC4,MAML3,MED8,NCOR1,NCOR2,NR1D1,NR1H3,NR4A2,NR4A3,PPARA,PPARD,PPARG,RBPJ,TBL1X,TBL1XR1,TRIM28,ZNF100,ZNF175,ZNF18,ZNF263,ZNF267,ZNF274,ZNF320,ZNF416,ZNF561,ZNF585B,ZNF667,ZNF680,ZNF707,ZNF710,ZNF772,ZNF776,ZNF79,ZNF92	Topotecan_Hydrochloride	35
FAK Signaling	0	0.0406	-1.852	ACTR2,ACTR3,ACVR1,ADORA2B,ADRA2C,ARHGEF7,ARPC2,ARPC4,C3AR1,CAPN2,CAPN5,CCND1,CCRL2,CD247,CD3G,CMKLR1,ETS2,FFAR4,FOS,FPR3,FZD1,FZD7,GPR108,GPR150,GPR34,GPR65,GPR82,GRB2,IL10RA,IL13RA1,IL3RA,ITGB3,MDM2,MYC,P2RY6,PIK3CG,RALA,RHOA,SOCS5,TCF7,TGFBR1,TRBC2	ML314	42
CTLA4 Signaling in Cytotoxic T Lymphocytes	0	0.0707	-1.852	AP1G2,AP1S2,AP1S3,AP2A2,AP2S1,B2M,CD80,CLTC,FOS,FYB1,GRB2,GSK3B,HLA-A,HLA-B,HLA-C,HLA-DMA,HLA-DPA1,HLA-DPB1,HLA-DQA1,HLA-DQA2,HLA-DRA,HLA-DRB1,HLA-E,HLA-F,HLA-G,JUN,LCP2,LYN,MAPK1,MAPK9,MR1,NFKB2,PIK3R5,PLD1,PLD3,PLD6,PPP2R1A,PPP2R5A,PTPA,RAC1,RALA,RAP1A,VAV1	Topotecan_Hydrochloride	43
Neutrophil Extracellular Trap Signaling Pathway	10.2	0.168	-1.833	AKT3,ATP5F1A,ATP5F1B,ATP5F1D,ATP5MC1,ATP5PB,C1QA,CD14,CD209,CERT1,COL15A1,COL22A1,COL4A2,CTSG,CYBB,CYC1,FCGR3A/FCGR3B,FYN,HCK,HIF1A,IGHM,IGKC,ITGA3,ITGAM,ITGB2,MAP2K6,MAPK1,MT-ATP6,MT-ND1,MT-ND3,MT-ND4,MT-ND5,NDUFA4,NDUFA8,NDUFAB1,NDUFB2,NDUFB6,NDUFB8,NDUFS1,NDUFS5,NDUFS6,NDUFV3,ORAI3,PLA2G7,PNPLA2,PPIF,PRKCA,PRKCD,RAC2,SDHB,SDHD,SELPLG,SERPINB1,SLC25A6,SRC,TIMM17A,TIMM23,TLR8,TNF,TOMM20,TOMM22,T…	AEE788	67
Senescence Pathway	3.57	0.241	-1.833	AKT1,ANAPC5,BHLHE40,CACNG7,CACNG8,CALM1 (includes others),CAPN1,CAPN2,CAPN5,CAPNS1,CAT,CBX7,CCND1,CCND2,CDK1,CDKN1A,CEBPB,CREBBP,CXCL8,DHCR24,EIF4EBP1,ELF4,FOXO3,GADD45A,GADD45G,HIPK2,IL1A,IRF3,KAT2B,MAP2K3,MAP2K6,MAPK3,MAPKAPK2,MAPKAPK3,MAPKAPK5,MDM2,MRAS,NFATC1,NFKB1,NRAS,PHF1,PHF19,PIK3C2A,PIK3CG,PIK3R1,PIK3R4,PIK3R5,PPM1J,PPP1CA,PPP2R1A,PPP2R2B,PPP2R3A,PPP3CC,PRKCZ,PTEN,PTPA,RAF1,RALA,RALB,RA…	Vorinostat	72
Production of Nitric Oxide and Reactive Oxygen Species in Macrophages	4.91	0.168	-1.826	APOC1,APOE,ARG2,CLU,CYBB,IFNGR2,IKBKE,MAP3K12,MAP3K13,MAP3K2,MAP3K3,NCF2,NCF4,NFKBID,NFKBIE,PIK3R3,PIK3R5,PPP1R11,PPP1R14B,PRKCA,PRKCD,PTPA,RAC1,RAC2,RELA,RELB,RHOB,RHOQ,S100A8,STAT1,TNF,TNFRSF1B	Everolimus	32
Synaptogenesis Signaling Pathway	1.35	0.102	-1.826	ACTR2,ACTR3,ADCY3,ADCY7,AP2S1,APOE,ARPC2,ARPC4,ATF4,BAD,CADM1,CALM1 (includes others),CFL1,CREB3L2,CTNNB1,DNAJC5,FYN,GPAA1,GRB2,GRINA,HCK,PAK1,PIK3R3,PIK3R5,PRKAG2,PRKCD,RAC1,RALA,RALB,RAP2B,RASGRF1,TIAM1	Everolimus	32
HIF1α Signaling	7.14	0.153	-1.826	CAMK1,CAMK2G,EDN1,EIF4EBP1,ELOB,GPI,HK1,HK2,HK3,HMOX1,HSP90AA1,HSPA1A/HSPA1B,KRAS,LDHA,LDHB,MAP2K3,MKNK1,MMP14,MMP2,MMP9,NCF2,PKM,RAC1,RACK1,RALA,RALB,RAN,RBX1,SAT1,SAT2,VEGFB,VIM	Rapamycin	32
S100 Family Signaling Pathway	1.22	0.0389	-1.826	AHNAK,ANXA1,ATP5F1A,ATP5F1B,ATP5PO,CCL3,CCL4,CD36,CTSD,EZR,FCGR2A,FFAR2,FZD7,GPR150,GPR68,GPR84,HBEGF,IL1B,ITPR2,MMP2,MMP7,MMP9,NCF1,RAC2,S100A8,S100A9,SSTR2,TPM4,VEGFA,VEGFB	Resatorvid	30
D-myo-inositol-5-phosphate Metabolism	2.65	0.171	-1.826	ACP5,DUSP1,DUSP2,DUSP6,FIG4,INPP5D,ITPK1,MTMR6,NUDT14,NUDT3,PIP4K2C,PLCD3,PPFIA1,PPP1R10,PPP1R12A,PPP1R14B,PPP1R1A,PPP2R1A,PPP2R5A,PPP3CA,PPP4C,PPP4R1,PTPA,PTPN1,PTPRC,PTPRF,PTPRJ,PTPRM,PTPRO,RASA1,SGPP2,SIRPA,STYX,TNS3	Topotecan_Hydrochloride	34
Myelination Signaling Pathway	2.36	0.113	-1.808	ACVR1,APH1A,APH1B,ARHGAP4,ATF4,AXIN1,BMPR1B,CALM1 (includes others),DAG1,EGR2,FGFR1,FGR,FKBP1A,FOS,HCK,HDAC1,HDAC5,ID2,IDI1,IGF2R,ITGB2,ITGB5,JUN,LAMA2,MBP,NCSTN,PDGFRA,PIK3CG,PPP3CA,PRKACA,RAC1,RALB,RAP1A,SCD,SLC16A1,XAF1,YY1	Abemaciclib	37
Mitotic G2-G2/M phases	3.55	0.186	-1.808	CCNA2,CCNB2,CDK1,CDKN1A,CLASP1,CNTRL,CSNK1D,DYNC1H1,DYNLL1,FBXW11,FOXM1,HSP90AB1,MYBL2,PAFAH1B1,PHLDA1,PLK1,PPP1R12A,PPP2R1A,PSMA3,PSMA4,PSMA7,PSMB4,PSMB5,PSMB7,PSMB8,PSMC2,PSMD4,PSME1,PSME2,RPS27A,TUBA1A,TUBA1B,TUBB,TUBB4B,TUBGCP3,UBA52,UBB	Topotecan_Hydrochloride	37
EPH-Ephrin signaling	2.54	0.16	-1.807	ACTB,ACTG1,ACTR2,ACTR3,APH1A,APH1B,ARPC1B,ARPC2,CFL1,CLTA,MYL12A,MYL6,NCSTN,RAC1,TIAM1	Abemaciclib	15
Apelin Endothelial Signaling Pathway	1.6	0.121	-1.807	ADCY3,ADCY7,CALM1 (includes others),CCL2,FOS,GNA12,GNA13,GNAI2,GNG10,HDAC5,JUN,MEF2A,PIK3CG,PRKCA,PRKCB,RALB,RAP1A	Abemaciclib	17
Reelin Signaling in Neurons	1.4	0.116	-1.807	ACTR2,ACTR3,APOE,ARHGEF2,ARHGEF6,ARPC1B,ARPC2,CFL1,FGR,GRINA,HCK,LRP8,MAP2K3,PIK3CG,RAC1,RAP1A	Abemaciclib	16
Intrinsic Pathway for Apoptosis	5.3	0.273	-1.807	AKT3,BBC3,BID,BMF,C1QBP,CYCS,DYNLL1,E2F1,GSDME,MAPK1,TP53,YWHAB,YWHAE,YWHAG,YWHAH	AEE788	15
PAK Signaling	3.18	0.162	-1.807	ARHGAP10,CFL1,ITGA3,ITGAM,ITGB2,KRAS,LIMK1,MAPK1,MRAS,MYL12A,MYL12B,MYL5,MYL6,PDGFA,PTK2B,RALA,RALB,RAP1A,TNF	AEE788	19
ILK Signaling	4.46	0.0846	-1.807	ACTB,ACTG1,ACTN1,ATF4,CCND1,CFL1,FOS,KRT18,MYC,MYL6,MYO18A,NACA,PPP1R14B,PTPA,RAC2,TMSB10/TMSB4X,TNF	Cyclosporin_A	17
NF-κB Activation by Viruses	3.77	0.205	-1.807	CD4,EIF2AK2,IKBKE,ITGB3,NFKBID,NFKBIE,PIK3R3,PIK3R5,PRKCA,PRKCD,RALA,RALB,RAP2B,RELA,RELB,TNFRSF14	Everolimus	16
Inhibition of ARE-Mediated mRNA Degradation Pathway	1.73	0.123	-1.807	DCP2,LTB,PRKAG2,PSMA7,PSMB7,PSMD1,PSMD12,PSMD4,PSME2,PSME3,PTPA,TNF,TNFRSF1B,TNFSF8,TNFSF9,YWHAB,YWHAE,YWHAG,YWHAH,ZNF331	Everolimus	20
Integrin Signaling	4.21	0.0802	-1.807	ACTB,ACTN1,ACTR2,ACTR3,ARPC2,GSN,ITGAM,ITGB2,LIMS1,MAP2K2,MYL12A,RAC2,RHOA,RHOQ,TNK2,TSPAN4,WIPF1	Lopinavir	17
Actin Cytoskeleton Signaling	3.95	0.0738	-1.807	ACTB,ACTN1,ACTR2,ACTR3,ARPC2,CD14,CFL1,EZR,GSN,ITGAM,ITGB2,MAP2K2,MSN,MYL12A,RAC2,RHOA,TMSB10/TMSB4X,TRIO	Lopinavir	18
Chronic Myeloid Leukemia Signaling	2.08	0.054	-1.807	BIRC5,CALM1 (includes others),CCND1,CCND2,E2F1,E2F8,HDAC8,HSP90AA1,MAP2K2,NUMB,PLK1,RAC2,RAN,SPP1,SPRED1	Lopinavir	15
Chemokine Signaling	5.1	0.185	-1.807	CALM1 (includes others),CAMK1,CAMK1G,CCL13,CCL2,CCL4,CCL7,CFL1,CXCR4,FOS,GNAI2,PIK3CG,PLCB2,RALA,RHOA	ML314	15
Fcγ Receptor-mediated Phagocytosis in Macrophages and Monocytes	4.3	0.16	-1.807	ACTA2,ACTB,ACTR2,ACTR3,ARPC2,ARPC4,FCGR3A/FCGR3B,FGR,HCK,INPP5D,PIK3CG,PLD1,PRKCE,TLN1,VASP	ML314	15
Role of NFAT in Regulation of the Immune Response	0	0.0193	-1.807	CALM1 (includes others),CD247,CD3G,FCGR3A/FCGR3B,FOS,GNAI2,GNG7,GRB2,HLA-A,HLA-B,HLA-DMB,IGLC3,IKBKE,ITPR2,KPNA6,MEF2C,PIK3CG,PLCB2,RALA,TRBC2	ML314	20
Chemokine Signaling	4.66	0.185	-1.807	CALM1 (includes others),CAMK1,CAMK2G,CCL13,CCL2,CCL4,CCL7,CFL1,CXCR4,FOS,GNAI2,KRAS,PLCB2,RALA,RALB	Rapamycin	15
IL-6 Signaling	2.85	0.124	-1.807	A2M,CSNK2A2,CXCL8,FOS,GRB2,IL1R1,IL1RN,KRAS,MAP2K3,MCL1,NFKBIA,PTPN11,RALA,RALB,RELB,SRF	Rapamycin	16
TCR signaling	2.53	0.119	-1.807	CD3E,CD4,CDC34,EVL,HLA-DPB1,HLA-DQA1,LCK,LCP2,NFKBIA,PAK1,PSMC2,PSME3,PTPRC,UBC,VASP	Rapamycin	15
Endometrial Cancer Signaling	3.17	0.283	-1.807	AKT1,AKT2,AXIN1,GRB2,KRAS,MAPK1,MAPK3,MYC,PDPK1,PIK3CD,PIK3CG,RALB,RAP2B,RASD1,RRAS,SOS2,TP53	SR_3306	17
Cell Cycle Control of Chromosomal Replication	3.39	0.268	-1.807	CDC45,CDK1,CDK14,CDK18,CDK19,CDK4,CDK6,CDK8,LIG1,MCM4,PCNA,POLD1,PRIM2,TOP2A,TOP2B	Topotecan_Hydrochloride	15
Glioma Invasiveness Signaling	2.57	0.219	-1.807	CD44,MAPK1,PIK3R5,PLAU,PLAUR,PTK2,RAC1,RALA,RAP1A,RHOA,RHOF,RHOG,RHOQ,RHOV,TIMP1,TIMP2	Topotecan_Hydrochloride	16
RAB GEFs exchange GTP for GDP on RABs	1.42	0.169	-1.807	DENND1C,DENND4C,RAB10,RAB1A,RAB31,RAB32,RAB5B,RAB6B,RAB7A,RAB7B,RIN3,TRAPPC11,TRAPPC2L,TRAPPC3,TRAPPC9	Topotecan_Hydrochloride	15
Factors involved in megakaryocyte development and platelet production	1.35	0.165	-1.807	ACTB,CAPZB,DOCK1,DOCK10,DOCK2,DOCK4,DOCK8,EHD1,ITPK1,MAFF,MAFG,PRKACB,PRKAR1B,RAC1,SH2B3	Topotecan_Hydrochloride	15
Ion channel transport	1.45	0.082	3.357	ANO10,ATP1A1,ATP6AP1,ATP6V0B,ATP6V0D2,ATP6V1C2,ATP6V1H,ATP9A,CALM1 (includes others),CLCN7,SGK1,TRPM2,TRPM7,TSC22D3,TTYH2	ML314	15
Synaptogenesis Signaling Pathway	0.472	0.0794	-1.8	ACTR2,ACTR3,ADCY3,ADCY7,APOE,ARPC1B,ARPC2,ATF4,CALM1 (includes others),CFL1,EIF4EBP2,FGR,GRINA,HCK,HSPA8,LRP8,PIK3CG,PRKACA,RAC1,RALB,RAP1A,SNCA,SYT17,TIAM1,TLN1	Abemaciclib	25
Fcγ Receptor-mediated Phagocytosis in Macrophages and Monocytes	8.16	0.266	-1.8	ACTA2,ACTB,ACTG1,ACTR2,ACTR3,AKT3,ARF6,ARPC1A,ARPC2,ARPC4,ARPC5L,FCGR3A/FCGR3B,FYN,GAB2,HCK,HMOX1,MAPK1,PLD1,PLD3,PRKCA,PRKCD,PTK2B,RAC2,SRC,VASP	AEE788	25
RHOA Signaling	5.66	0.202	-1.8	ACTA2,ACTB,ACTG1,ACTR2,ACTR3,ARHGAP4,ARPC1A,ARPC2,ARPC4,ARPC5L,CFL1,IGF1R,LIMK1,LPAR1,MYL12A,MYL12B,MYL5,MYL6,PFN1,PLD1,PTK2B,RDX,RND3,SEPTIN2,SEPTIN7	AEE788	25
Cardiac Hypertrophy Signaling	1.44	0.103	-1.8	ADCY3,ADRA2B,ADRA2C,CALM1 (includes others),GNB5,GNG7,HSPB1,IGF1R,KRAS,MAP2K6,MAP3K12,MAPK1,MAPKAPK2,MAPKAPK3,MRAS,MYL12A,MYL12B,MYL5,MYL6,PRKACA,RAC2,RALA,RALB,RAP1A,RHOG,RND3,SRF	AEE788	27
Cell surface interactions at the vascular wall	2.98	0.118	-1.8	ATP1B3,CD44,CD47,CD48,CD74,CD84,DOK2,FCER1G,FN1,GRB2,IGKC,INPP5D,ITGAL,ITGAX,JAML,LYN,PPIA,SELPLG,SLC16A3,SLC3A2,SLC7A11,SLC7A5,SPN,THBD,TREM1	GSK805	25
Pulmonary Fibrosis Idiopathic Signaling Pathway	2.25	0.0828	-1.8	ACTA2,ACTB,ACVR1,BBC3,BIRC5,CAV1,CCND1,COL15A1,COL22A1,COL8A2,EIF4EBP1,FOS,FZD1,FZD7,GRB2,IL13RA1,IL1B,MRTFA,PIK3CG,RALA,RBPJ,RHOA,ROCK1,SERPINE1,TCF7,TGFBR1,VIM	ML314	27
14-3-3-mediated Signaling	4.71	0.26	-1.8	AKT1,AKT2,CBL,FOS,GRB2,JUN,KRAS,MAPK1,MAPK10,MAPK3,PDCD6IP,PDIA3,PIK3CD,PIK3CG,PRKCD,RALB,RAP2B,RASD1,RPS6KA1,RRAS,SNCA,SRPK2,STK11,TNFRSF1A,TRAF2,TUBA1A,TUBA1B,TUBA1C,TUBB4B,VIM,YWHAB,YWHAG,YWHAH	SR_3306	33
Nucleotide Excision Repair	3.66	0.258	-1.8	CDK7,COPS3,COPS4,COPS7A,CUL4A,ELL,EP300,PARP1,PCNA,POLE4,POLR2E,POLR2J,POLR2L,RAD23B,RNF111,RPA2,RPS27A,SUMO3,UBA52,UBB,UBE2N,USP7,XPA,XPC,ZNF830	SR_3306	25
Prostate Cancer Signaling	2.57	0.219	-1.8	AKT1,AKT2,CREB1,E2F4,GRB2,HDAC1,HDAC2,HDAC7,HSP90AA1,HSP90B1,KRAS,MAPK1,MAPK3,NFKBIE,PA2G4,PDPK1,PIK3CD,PIK3CG,RALB,RAP2B,RASD1,RB1,RRAS,SOS2,TP53	SR_3306	25
Thyroid Cancer Signaling	3.3	0.316	-1.8	AKT1,ALK,CCND1,CXCL8,CXCR4,FOS,FOXO1,LEF1,MAPK3,MRAS,MYC,NRAS,PIK3C2A,PIK3CG,PIK3R1,PIK3R4,PIK3R5,PTEN,RALA,RALB,RAP2A,RRAS,RRAS2,TCF7,TP53	Vorinostat	25
Salvage Pathways of Pyrimidine Ribonucleotides	2.27	0.268	-1.8	ADPGK,AICDA,CDA,CDK1,CDK5,CMPK1,CSNK1D,DAPK1,DMPK,IRAK1,LIMK1,MAP2K3,MAP2K6,MAP3K8,MAP3K9,MAPK3,MAPK8,NME2,NME4,NME6,PAK2,PIM1,PRKCD,SGK1,UPP1,UPRT	Vorinostat	26
Virus Entry via Endocytic Pathways	7.85	0.237	-1.789	ACTA2,ACTB,ACTG1,AP3S2,B2M,CD55,CLTB,CLTC,CXADR,FLNA,FYN,HLA-A,HLA-B,HLA-C,HLA-E,HLA-F,ITGB2,KRAS,MR1,MRAS,PRKCA,PRKCD,RAC2,RALA,RALB,RAP1A,SRC,TFRC	AEE788	28
IL-6 Signaling	3.9	0.171	-1.789	A2M,AKT3,CD14,CYP19A1,FOS,HSPB1,IL1R1,IL1RN,KRAS,MAP2K6,MAPK1,MAPKAPK2,MRAS,NFKBID,NFKBIE,RALA,RALB,RAP1A,RELB,SRF,TNF,TNFAIP6	AEE788	22
CXCR4 Signaling	2.67	0.137	-1.789	ADCY3,AKT3,CD4,CXCR4,FOS,GNB5,GNG7,KRAS,MAPK1,MRAS,MYL12A,MYL12B,MYL5,MYL6,PRKCA,PRKCD,RAC2,RALA,RALB,RAP1A,RHOG,RND3,SRC	AEE788	23
Virus Entry via Endocytic Pathways	6.94	0.229	-1.789	ACTB,ACTG1,AP1B1,AP1S1,AP2S1,AP5B1,CD55,CLTB,FLNB,FYN,HLA-A,HLA-B,HLA-C,HLA-E,HLA-F,HLA-G,ITGB3,PIK3R3,PIK3R5,PRKCA,PRKCD,RAC1,RAC2,RALA,RALB,RAP2B,TFRC	Everolimus	27
Acetylcholine Receptor Signaling Pathway	1.07	0.103	-1.789	ADCY3,ADCY7,APH1B,ATF4,CALM1 (includes others),CASP4,CASP9,CREB3L2,FYN,GNAI2,GNAQ,HMOX1,ITPR2,PIK3R3,PIK3R5,PLCB2,PRKAG2,PRKCA,PRKCD,TNF	Everolimus	20
Iron uptake and transport	5.45	0.207	-1.155	ATP6V0D1,ATP6V0D2,ATP6V0E1,ATP6V1A,ATP6V1C1,ATP6V1D,CYBRD1,FTH1,FTL,HFE,HMOX1,UBC	PQR620	12
HIF1α Signaling	2.83	0.1	-1.789	APEX1,CAMK1,CAMK1G,CDKN1A,EIF4EBP1,GPI,HK1,HK3,HSP90AA1,MDM2,MKNK1,PIK3CG,PKM,PRKCE,RACK1,RALA,RAN,RBX1,SAT1,SERPINE1,VIM	ML314	21
FXR/RXR Activation	4.01	0.107	-1.789	AKT3,APOE,CXCL8,EIF2AK3,FASN,FBP1,GSTP1,HMOX1,ICAM1,IL1B,MGST3,NLRP3,OSM,PCK2,RXRA,TNFSF10,TNFSF13B,TNFSF15,TNFSF9,TXNIP	PQR620	20
Gene Silencing by RNA	1.97	0.211	-1.789	AGO3,AGO4,H2AX,H2BC15,HSP90AA1,NUP155,NUP210,NUP42,NUP58,NUP62,NUP85,NUP93,POLR2E,POLR2J,POLR2L,POM121/POM121C,TDRD6,TDRD9,TNRC6B,TPR	SR_3306	20
PDGF Signaling	3.35	0.23	-1.789	CAV1,CRK,FOS,GRB2,INPP5D,JAK3,JUN,MAPK1,MYC,PDGFB,PDGFC,PIK3R5,PRKCA,PRKCB,RALA,RAP1A,RASA1,SPHK1,STAT1,TYK2	Topotecan_Hydrochloride	20
Insulin Receptor Signaling	1.3	0.15	-1.789	CRK,GRB2,GSK3B,INPP5D,MAPK1,PIK3R5,PPP1R10,PPP1R12A,PPP1R14B,PRKACB,PRKAR1B,PTPN1,PTPRF,RALA,RAP1A,RAPGEF1,RHOQ,SCNN1A,SGK1,TRIP10,VAMP2	Topotecan_Hydrochloride	21
Signaling by NTRK1 (TRKA)	1.49	0.247	-1.789	AP2A1,AP2A2,DNM3,DUSP3,DUSP6,MAPK13,MAPK3,MAPKAPK2,MAPKAPK3,NRAS,PIK3R1,PPP2R1A,RALA,RALB,RALGDS,RAPGEF1,RIT1,RPS6KA1,RPS6KA5,SRC	Vorinostat	20
Iron uptake and transport	2.43	0.31	-0.471	ALAD,ATP6V0B,ATP6V0D2,ATP6V1D,ATP6V1E2,ATP6V1F,CUL1,FBXL5,FTL,HFE,HMOX1,SKP1,SLC11A2,SLC40A1,STEAP3,TCIRG1,UBA52,UBB	Vorinostat	18
Phagosome Formation	2.38	0.102	-1.78	ACTR2,ACTR3,ADGRE3,ADGRE5,ADORA2B,ADORA3,AP1B1,AP1S1,ARPC2,ARPC4,BCAR1,C5AR1,CCRL2,CD209,CD36,CFL1,CLEC4E,CLEC7A,CMKLR1,COLEC12,ELMO1,FCGR1A,FCGR2A,FCGR2C,FCGR3A/FCGR3B,FFAR2,FPR3,FYN,FZD2,GPR108,GPR137B,GPR150,GPR157,GPR160,GPR161,GPR183,GPR34,GPR65,GPR68,GPR82,GRB2,HCK,HMOX1,IGHM,ITGAM,ITGAX,ITGB3,ITPR2,LPAR3,MARCO,MYD88,MYL6,P2RY13,P2RY6,PAK1,PIK3R3,PIK3R5,PLA2G7,PLD1,PRKCA,PRKCD,PTGER2,RAC1,R…	Everolimus	71
Colorectal Cancer Metastasis Signaling	7.58	0.295	-1.778	ADCY3,ADCY7,AKT1,APC,APPL1,BAX,BCL2L1,BIRC5,CCND1,FOS,FZD1,FZD2,FZD9,GNA11,GNA15,GNAI1,GNAQ,GNB1,GNB1L,GNB2,GNB4,GNB5,GNG10,GNG7,GRK2,GRK3,IL6R,JAK1,LEF1,LRP6,MAPK3,MAPK8,MMP12,MMP14,MMP15,MMP9,MRAS,MSH2,MYC,NFKB1,NRAS,PIK3C2A,PIK3CG,PIK3R1,PIK3R4,PIK3R5,PRKACA,PRKAR1B,PRKAR2B,RAC1,RAC2,RALA,RALB,RALGDS,RAP2A,RHOBTB1,RHOC,RHOF,RHOG,RHOH,RHOQ,RHOU,RND1,RND2,RND3,RRAS,RRAS2,SRC,STAT1,TCF7,TGFBR1,TL…	Vorinostat	80
Iron uptake and transport	4.3	0.293	-0.243	ACO1,ATP6AP1,ATP6V0B,ATP6V0D2,ATP6V1A,ATP6V1B2,ATP6V1E2,ATP6V1F,ATP6V1G1,ATP6V1H,GLRX3,RPS27A,SLC46A1,STEAP3,TFRC,UBA52,UBB	Topotecan_Hydrochloride	17
Phagosome Formation	1.66	0.0474	-1.768	ACTR3,ADGRL4,ARPC2,ARPC5,CD14,CD209,CD36,CFL1,CLEC4E,CLEC7A,CR1,FCGR1A,FCGR3A/FCGR3B,FGR,FN1,FPR3,GPR183,GPR68,GPRC5C,HCK,HMOX1,LIMK1,MRC1,MSR1,MYD88,PLD3,PNPLA2,PTAFR,RAC2,RAP2B,RAPGEF1,ROCK1,TLR4	JQ_1	33
Gap Junction Signaling	4.19	0.102	-1.768	ACTA2,ACTB,ADCY3,ADCY7,ATF4,BIRC5,CALM1 (includes others),CASP7,CAV1,CCND1,GNAI2,GRB2,IL1B,ITPR2,MAP3K5,MYC,P2RY6,PIK3CG,PLCB2,PLCD1,PRKACA,PRKCE,RALA,SP3,TCF7,TGFBR1,TUBA1A,TUBA1B,TUBA1C,TUBA4A,TUBB,TUBB4B,VDAC3	ML314	33
EPH-Ephrin signaling	4.76	0.34	-1.768	ACTB,ACTG1,ACTR2,ACTR3,AP2A1,AP2A2,APH1A,ARHGEF7,ARPC1B,ARPC2,ARPC3,ARPC4,CFL1,EFNA3,EFNA4,EFNB3,EPHA1,EPHB3,EPHB4,FYN,ITSN1,LIMK1,LYN,MMP9,MYH10,MYL12B,MYL6,PAK2,RAC1,SDC2,SRC,VAV2	Vorinostat	32
Neddylation	5.59	0.159	-1.761	ASB8,CDKN1A,COMMD6,COPS3,COPS7A,CUL2,CUL4B,DCAF6,DCAF8,DCUN1D3,DDB1,DPP3,ELOB,ELOC,ERCC8,FBXL5,FBXO32,FBXW4,FBXW5,GAN,HIF1A,KLHL21,PSMA1,PSMA5,PSMB2,PSMB3,PSMC3,PSMC5,PSMD1,PSMD7,PSME2,PSME3,RBX1,SPSB1,SPSB3,SQSTM1,UBC,UBE2D2,WSB2	AEE788	39
CTLA4 Signaling in Cytotoxic T Lymphocytes	0	0.0641	-1.761	AKT3,B2M,CD86,CLTB,CLTC,FOS,FYN,HCK,HLA-A,HLA-B,HLA-C,HLA-DMA,HLA-DMB,HLA-DOA,HLA-DPA1,HLA-DPB1,HLA-DQA1,HLA-DQA2,HLA-DQB1,HLA-DQB2,HLA-DRA,HLA-DRB1,HLA-DRB5,HLA-E,HLA-F,HMOX1,ITGA3,ITGB2,KRAS,MAPK1,MR1,MRAS,PLD1,PLD3,RAC2,RALA,RALB,RAP1A,SRC	AEE788	39
Epithelial Adherens Junction Signaling	6.77	0.247	-1.761	ACTR2,ACTR3,ACVR1,ARHGAP35,ARPC1A,ARPC1B,ARPC2,ARPC3,ARPC4,ARPC5,CRK,CTNNA1,DIAPH1,FARP2,IQGAP1,LATS2,LIMK1,MYH10,NANOS1,NF2,PAK2,PPP2R1A,PPP2R5A,PRKAB1,PRKAB2,PTPA,RAC1,RALA,RAP1A,RAPGEF1,RHOA,ROCK1,STK11,STK4,TCF7,TGFBR2,TIAM1,YWHAB,YWHAZ	Topotecan_Hydrochloride	39
Protein Sorting Signaling Pathway	10.4	0.309	-1.753	ADCY3,ADCY7,AP3B1,AP3M1,AP3S1,AP4E1,CLTA,COPB1,COPB2,COPZ2,CTBP1,FGR,GBA1,GGA3,GNAS,GOLGA1,GOLGA4,GPLD1,HCK,IGF2R,KDELR1,KDELR2,LCK,LMAN1,LYN,M6PR,PI4K2A,PI4KB,PLD3,PLD5,PREB,PRKAR2A,RAB11A,RAB11FIP1,RER1,SCARB2,SEC24C,SEC31A,SERPINH1,SNX11,SNX2,SNX27,SNX29,SNX3,SNX4,SNX8,SNX9,TMED10,TMED3,TMED4,TMED8,TMED9,VPS26B,WASHC4,WASHC5	SR_3306	55
Iron uptake and transport	1.71	0.0862	0.447	ATP6AP1,ATP6V0B,ATP6V1A,GLRX3,UBC	Lopinavir	5
LPS-stimulated MAPK Signaling	1.73	0.141	-1.732	CD14,FOS,JUN,MAP2K3,MAPK13,NFKBIA,PIK3CG,PRKCA,PRKCB,RAC1,RALB,RAP1A	Abemaciclib	12
PDGF Signaling	1.66	0.138	-1.732	CSNK2A2,FOS,JUN,MYC,OCRL,PDGFRA,PIK3CG,PRKCA,PRKCB,RALB,RAP1A,STAT1	Abemaciclib	12
Glioblastoma Multiforme Signaling	1.4	0.111	-1.732	AXIN1,CCND1,CCND3,CDK4,CDK6,CDKN1A,E2F1,E2F8,ITPR2,MYC,PDGFRA,PDIA3,PIK3CG,PLCE1,RAC1,RAC2,RALB,RAP1A,TP53	Abemaciclib	19
Apelin Cardiomyocyte Signaling Pathway	1.28	0.121	-1.732	CAT,GNAI2,MAPK13,MYL12A,MYL6,MYL6B,PDIA3,PIK3CG,PLCE1,PRKCA,PRKCB,SLC8A1	Abemaciclib	12
Neuropathic Pain Signaling in Dorsal Horn Neurons	1.23	0.119	-1.732	CAMK1,CAMK1G,FOS,GRINA,ITPR2,KCNN4,PDIA3,PIK3CG,PLCE1,PRKACA,PRKCA,PRKCB	Abemaciclib	12
Role of Osteoclasts in Rheumatoid Arthritis Signaling Pathway	1.07	0.0942	-1.732	ACP5,ADAM8,ATF4,CALM1 (includes others),CCND1,CERT1,COL15A1,COL22A1,COL4A2,CSF1R,CTSK,FCGR3A/FCGR3B,FOS,GSN,HCST,IL10,IL1B,IL1R1,JUN,MAP2K3,MAPK13,NFKBIA,PIK3CG,PPP3CA,RAC1,RAC2,RALB,RAP1A,XIAP	Abemaciclib	29
Corticotropin Releasing Hormone Signaling	0.874	0.0987	-1.732	ADCY3,ADCY7,ATF4,CALM1 (includes others),FOS,GNAI2,ITPR2,JUN,JUND,MAPK13,MEF2A,PRKACA,PRKCA,PRKCB,RAP1A	Abemaciclib	15
Transcriptional Regulatory Network in Embryonic Stem Cells	0.283	0.0732	-1.732	ACVR1,BMPR1B,FGFR1,IGF2R,MYC,PIK3CG,RALB,RAP1A,RIF1,TGFBR1,TGFBR2,TP53	Abemaciclib	12
Synaptic Long Term Depression	0	0.0657	-1.732	GNA12,GNA13,GNAI2,ITPR2,PDIA3,PLB1,PLCE1,PNPLA4,PRKCA,PRKCB,PTPA,RALB,RAP1A	Abemaciclib	13
TEC Kinase Signaling	0	0.0381	-1.732	ACTA2,ACTB,ACTG1,FGR,FOS,GNA12,GNA13,GNAI2,GNG10,GTF2I,HCK,ITGAM,ITGB2,ITGB5,PIK3CG,PRKCA,PRKCB,RAC1,RAC2,STAT1,STAT5A,TNFSF10	Abemaciclib	22
PEDF Signaling	3.06	0.179	-1.732	AKT3,KRAS,MAPK1,MRAS,NFKBID,NFKBIE,PNPLA2,PPARG,RALA,RALB,RAP1A,RELB,SOD2,SRF,TP53	AEE788	15
VEGF Family Ligand-Receptor Interactions	1.78	0.143	-1.732	AKT3,FLT1,FOS,KRAS,MAPK1,MRAS,PRKCA,PRKCD,RALA,RALB,RAP1A,VEGFB	AEE788	12
Prolactin Signaling	1.74	0.137	-1.732	FOS,FYN,KCNMA1,KRAS,MAPK1,MRAS,MYC,PRKCA,PRKCD,RALA,RALB,RAP1A,STAT5A	AEE788	13
Iron uptake and transport	1.63	0.069	1	ATP6V0B,ATP6V1C2,STEAP3,UBB	Retinoic_acid	4
Type II Diabetes Mellitus Signaling	0.677	0.0915	-1.732	ADIPOR1,AKT3,IRS2,MAPK1,NFKBID,NFKBIE,PKM,PPARG,PRKCA,PRKCD,RELB,SLC27A1,TNF,TRADD	AEE788	14
Erythropoietin Signaling Pathway	2.51	0.0682	-1.732	CCND1,CCND2,CXCL8,FOS,IL1A,LTB,PRKCA,PRKCD,RAC2,RALA,TNF,TNFSF15	Cyclosporin_A	12
IL-8 Signaling	2.32	0.0619	-1.732	CCND1,CCND2,CXCL8,FOS,GNAI2,HMOX1,PLCB2,PRKCA,PRKCD,PTK2B,RAC2,RALA,VASP	Cyclosporin_A	13
Adrenomedullin signaling pathway	2.09	0.0603	-1.732	CALM1 (includes others),FOS,IL1A,IL1RN,MAP2K3,MATK,PDIA3,PLCB2,PRKACA,PTK2B,RALA,TNF	Cyclosporin_A	12
Endometrial Cancer Signaling	3.42	0.217	-1.732	BAD,CASP9,CCND1,CTNNB1,ELK1,GRB2,MYC,PIK3R3,PIK3R5,RALA,RALB,RAP2B,TP53	Everolimus	13
Thrombopoietin Signaling	2.68	0.19	-1.732	GRB2,IRS2,MYC,PIK3R3,PIK3R5,PRKCA,PRKCD,RALA,RALB,RAP2B,STAT1,STAT5B	Everolimus	12
Role of JAK1 and JAK3 in γc Cytokine Signaling	2.34	0.174	-1.732	GRB2,IL21R,IRS2,PIK3R3,PIK3R5,RALA,RALB,RAP2B,SOCS3,STAT1,STAT5B,SYK	Everolimus	12
Translocation of SLC2A4 (GLUT4) to the plasma membrane	2.97	0.169	-1.732	ACTB,ACTG1,CALM1 (includes others),RALA,RHOQ,TBC1D1,TUBA1A,TUBA1B,TUBA1C,TUBB4A,YWHAB,YWHAH	GSK805	12
Iron uptake and transport	2.49	0.19	1.508	ATP6AP1,ATP6V0B,ATP6V1B2,CYBRD1,FTH1,HMOX1,SLC46A1,STEAP3,TFRC,UBB,UBC	Everolimus	11
Parkinson's Signaling Pathway	5.46	0.0879	-1.732	ATP6V0B,ATP6V0D1,ATP6V0D2,CALM1 (includes others),FCGR1A,FCGR3A/FCGR3B,IL4I1,MT-ND1,MT-ND2,MT-ND4,NDUFA8,OSM,PINK1,SMOX,TGFB1,TLR4,TNFSF12,TNFSF13B,TNFSF15,TNFSF8,TNFSF9,TUBA1A,TUBA1C,TUBB4B,UBA52,UBB,UBC	JQ_1	27
HMGB1 Signaling	2.46	0.102	-1.732	CCL2,CXCL8,FOS,HMGB1,IFNGR2,IL1B,LTB,OSM,PIK3CG,RALA,RHOA,RHOF,RHOG,SERPINE1,TNFSF13B,TNFSF15,TNFSF9	ML314	17
fMLP Signaling in Neutrophils	1.92	0.0992	-1.732	ACTR2,ACTR3,ARPC2,ARPC4,CALM1 (includes others),FPR3,GNAI2,GNG7,ITPR2,PIK3CG,PLCB2,PRKCE,RALA	ML314	13
TCR signaling	1.68	0.0952	-1.732	CD247,CD3G,CDC34,EVL,INPP5D,PSMA7,PSMD1,PSMD13,PSME2,PSME3,RIPK2,VASP	ML314	12
IL-33 Signaling Pathway	0.914	0.0703	-1.732	ATF4,CASP4,CASP7,CCL1,CCL2,CXCL8,FOS,H2AX,IKBKE,IL1B,IL1RN,PIK3CG,PRKACA	ML314	13
TCF dependent signaling in response to WNT	0.569	0.0603	-1.732	CAV1,DVL2,FZD1,H2AX,MYC,PSMA7,PSMD1,PSMD13,PSME2,PSME3,RBX1,TCF7	ML314	12
fMLP Signaling in Neutrophils	2.52	0.0992	-1.732	ACTR3,ARPC1B,ARPC2,ARPC4,ARPC5,CALM1 (includes others),CYBB,GNAS,GNB1,NCF2,NFKBIA,RELA,RELB	PQR620	13
Iron uptake and transport	5.05	0.224	1.941	ACO1,ATP6AP1,ATP6V0B,ATP6V1B2,ATP6V1D,CP,CYBRD1,FTH1,HMOX1,SLC46A1,TCIRG1,TFRC,UBC	Rapamycin	13
14-3-3-mediated Signaling	4.89	0.157	-1.732	FOS,GRB2,KRAS,MAP3K5,PLCB2,RALA,RALB,TUBA1A,TUBA1B,TUBA1C,TUBA4A,TUBB,TUBB2B,TUBB4B,TUBB6,VIM,YWHAB,YWHAG,YWHAH,YWHAZ	Rapamycin	20
Inhibition of ARE-Mediated mRNA Degradation Pathway	1.02	0.0798	-1.732	EXOSC1,LTB,PRKACA,PSMC2,PSME3,PTPA,TNFSF8,YWHAB,YWHAG,YWHAH,YWHAZ,ZFP36,ZFP36L2	Rapamycin	13
Leukocyte Extravasation Signaling	2.84	0.0725	-1.732	ACTB,ACTG1,CD44,CD99,EZR,ICAM1,MMP2,MMP7,MMP9,NCF1,RAC2,RHOH,TIMP2,TIMP3	Resatorvid	14
Integrin Signaling	2.06	0.0613	-1.732	ACTB,ACTG1,ARPC2,ASAP1,CAPN2,GRB2,GSN,ITGAX,LIMS1,PFN1,RAC2,RAP2A,RHOH	Resatorvid	13
Histone Modification Signaling Pathway	0.837	0.0407	-1.732	CBX6,MACROH2A1,MMP2,MYC,PHF19,PRKDC,SNHG7,TGM2,UHRF1,VEGFA,VEGFB,YWHAH	Resatorvid	12
Opioid Signaling Pathway	3.04	0.05	-1.732	ADCY3,CALM1 (includes others),CAMK1,CDKN1B,GNA15,GNAI2,GNG2,HCK,PRKCD,PRKCE,RAC2,RGS19,RGS5,RRAS	Retinoic_acid	14
Signaling by NOTCH4	5.94	0.325	-1.732	ACTA2,ADAM10,AKT1,APH1A,CUL1,EP300,MAML2,NCSTN,NOTCH1,PSMA1,PSMA3,PSMA4,PSMB6,PSMB7,PSMB9,PSMC2,PSMD11,PSMD12,PSMD7,PSMD9,PSME1,PSME3,RBPJ,RPS27A,TACC3,UBA52,UBB	SR_3306	27
Signaling by CSF1 (M-CSF) in myeloid cells	3.76	0.387	-1.732	CBL,CSF1R,GRB2,HCK,KRAS,LYN,PIK3CG,RPS27A,SHC1,STAT1,UBA52,UBB	SR_3306	12
HMGB1 Signaling	2.69	0.204	-1.732	AKT1,AKT2,CCL2,CXCL8,FNBP1,FOS,ICAM1,IFNGR1,JUN,KRAS,LTB,MAP2K3,MAPK1,MAPK10,MAPK3,OSM,PIK3CD,PIK3CG,RAC1,RAC2,RALB,RAP2B,RASD1,RHOA,RHOC,RHOQ,RHOU,RND1,RRAS,TLR4,TNFRSF1A,TNFRSF1B,TNFSF10,TNFSF12	SR_3306	34
RNA Polymerase III Transcription	2.53	0.293	-1.732	CRCP,GTF3C2,GTF3C4,NFIC,POLR1C,POLR1D,POLR2E,POLR2L,POLR3B,POLR3GL,SSB,ZNF143	SR_3306	12
D-myo-inositol (1,4,5,6)-Tetrakisphosphate Biosynthesis	2.29	0.191	-1.732	ACP5,ATP1A1,CDC25B,DUSP11,DUSP13B,DUSP14,DUSP6,FIG4,G6PC3,IGBP1,ILKAP,ITPK1,MTMR6,NUDT1,NUDT14,NUDT5,PPFIBP2,PPP1CB,PPP1R10,PPP1R11,PPP1R12A,PPP1R14B,PPP1R8,PPP2CB,PPP2R1A,PPP2R5C,PPP3CA,PPP4C,PPTC7,PTPN1,PTPN6,SGPP2,STYX,TNS3,WBP11	SR_3306	35
D-myo-inositol (3,4,5,6)-tetrakisphosphate Biosynthesis	2.29	0.191	-1.732	ACP5,ATP1A1,CDC25B,DUSP11,DUSP13B,DUSP14,DUSP6,FIG4,G6PC3,IGBP1,ILKAP,ITPK1,MTMR6,NUDT1,NUDT14,NUDT5,PPFIBP2,PPP1CB,PPP1R10,PPP1R11,PPP1R12A,PPP1R14B,PPP1R8,PPP2CB,PPP2R1A,PPP2R5C,PPP3CA,PPP4C,PPTC7,PTPN1,PTPN6,SGPP2,STYX,TNS3,WBP11	SR_3306	35
Aldosterone Signaling in Epithelial Cells	1.97	0.186	-1.732	AHCY,CCDC51,DNAJA1,DNAJB1,DNAJB5,DNAJB9,DNAJC15,DNAJC2,DNAJC21,DNAJC4,DNAJC5B,DNAJC7,DNAJC8,HSP90AA1,HSP90B1,HSPA1A/HSPA1B,HSPA4,HSPB1,IFT25,KCNMA1,KRAS,MAPK1,MAPK3,PDIA3,PDPK1,PIK3CD,PIK3CG,PIP4K2A,PRKCD,SLC9A1,SOS2,TRAP1	SR_3306	32
EGF Signaling	1.43	0.214	-1.732	AKT1,AKT2,FOS,GRB2,JUN,MAPK1,MAPK3,PIK3CD,PIK3CG,SHC1,SOS2,STAT1	SR_3306	12
Role of Hypercytokinemia/hyperchemokinemia in the Pathogenesis of Influenza	0.436	0.14	-1.732	CCL2,CCL3,CCL4,CCL5,CXCL3,CXCL8,IFIT3,IL10,MYD88,STAT1,TICAM1,TLR4	SR_3306	12
G alpha (q) signalling events	0	0.069	-1.732	APP,CCL23,GNA11,GNA15,GNB4,GNG12,GPR68,NMB,P2RY11,PTAFR,RGS1,RGS19	SR_3306	12
HIF1α Signaling	7.55	0.234	-1.732	ADM,APEX1,CAMK1,CAMK1D,CAMK1G,CAMK2A,CDKN1A,CYBB,ELOB,FLT1,GPI,HK1,HK2,HK3,HSPA1A/HSPA1B,HSPA5,IL6,JUN,LDHA,LDHB,MAP2K7,MAPK1,MKNK2,MMP14,MMP19,MMP7,MMP8,NCF2,NCOA1,P4HTM,PDGFB,PDGFC,PGF,PIK3R5,PKM,PPP3CA,PRKCA,PRKCB,RAC1,RALA,RAP1A,RPS6,SAT1,SAT2,SERPINE1,VEGFA,VEGFB,VHL,VIM	Topotecan_Hydrochloride	49
Endothelin-1 Signaling	1.58	0.149	-1.732	ADCY3,CASP1,ECE1,FOS,GNA12,GNA15,GNAI1,GNAI2,GNAQ,GNAS,GRB2,ITPR1,ITPR2,JUN,MAPK1,MAPK9,MYC,PIK3R5,PLA2G7,PLCD3,PLD1,PLD3,PLD6,PNPLA2,PRKCA,PRKCB,PTGS2,RALA,RAP1A	Topotecan_Hydrochloride	29
Apelin Cardiomyocyte Signaling Pathway	0.494	0.121	-1.732	CAT,GNAI1,GNAI2,ITPR1,MAPK1,MAPK9,MYL5,MYL6,PIK3R5,PLCD3,PRKCA,PRKCB	Topotecan_Hydrochloride	12
Role of IL-17F in Allergic Inflammatory Airway Diseases	2.67	0.34	-1.732	ATF4,CCL2,CCL7,CREB3L1,CREBBP,CXCL1,CXCL10,CXCL8,IL17RA,IL17RB,MAPK3,NFKB1,RAF1,RPS6KA1,RPS6KA4,RPS6KA5	Vorinostat	16
Gap junction trafficking and regulation	2.27	0.353	-1.732	ACTB,ACTG1,DAB2,MYO6,SRC,TUBA1A,TUBA1B,TUBA1C,TUBB2B,TUBB4A,TUBB4B,TUBB6	Vorinostat	12
Signaling by PDGF	0.654	0.207	-1.732	COL9A3,NCK1,NRAS,PDGFA,PDGFRA,PIK3R1,PTPN12,RAPGEF1,SRC,STAT1,STAT5A,STAT5B	Vorinostat	12
HIF1α Signaling	8.81	0.33	-1.723	AKT1,APEX1,CAMK1,CAMK1D,CAMK2G,CDKN1A,CREBBP,CYBB,EDN1,EIF4EBP1,ELOB,ELOC,FLT1,GPI,HIF1AN,HK2,HK3,HMOX1,HSP90AA1,HSPA1A/HSPA1B,HSPA2,HSPA8,HSPA9,IL6R,LDHA,LDHB,MAP2K3,MAP2K6,MAPK3,MDM2,MKNK2,MMP12,MMP14,MMP15,MMP9,MRAS,NCF1,NCF2,NRAS,PIK3C2A,PIK3CG,PIK3R1,PIK3R4,PIK3R5,PKM,PPP3CC,PRKCB,PRKCD,PRKCZ,RAC1,RAC2,RACK1,RAF1,RALA,RALB,RAN,RAP2A,RBX1,RPS6,RPS6KB1,RRAS,RRAS2,SAT1,SLC2A4,SLC2A5,STUB1,TP53,…	Vorinostat	69
Sirtuin Signaling Pathway	12.2	0.278	-1.722	ADAM10,AKT1,APP,ATG10,ATG12,ATG13,ATG4B,ATG4D,ATG5,ATP5F1A,ATP5F1B,ATP5F1D,ATP5F1E,BCL2L11,BMAL1,BPGM,CXCL8,DUSP6,EPAS1,GABARAP,GABARAPL2,GADD45B,GTF3C2,H1-10,JUN,LDHA,MAPK1,MAPK3,MAPK7,MT-ND1,MT-ND3,MT-ND5,MYC,NDUFA1,NDUFA10,NDUFA11,NDUFA2,NDUFA3,NDUFA4,NDUFA8,NDUFB11,NDUFB2,NDUFB5,NDUFB6,NDUFS2,NDUFS6,NDUFV1,NDUFV3,NR1H2,PARP1,PDK1,PFKFB3,PGAM1,PGK1,POLR1B,POLR1C,POLR1D,PPIF,PRKDC,SDHB,SDHC,SDH…	SR_3306	81
fMLP Signaling in Neutrophils	10	0.397	-1.718	ACTR2,ACTR3,ARPC1B,ARPC2,ARPC3,ARPC4,ARPC5L,CALM1 (includes others),CYBB,FPR2,FPR3,GNA11,GNA15,GNAI1,GNAQ,GNB1,GNB1L,GNB2,GNB4,GNB5,GNG10,GNG7,MAPK3,MRAS,NCF1,NCF2,NFATC1,NFKB1,NFKBIB,NFKBID,NFKBIE,NRAS,PIK3C2A,PIK3CG,PIK3R1,PIK3R4,PIK3R5,PLCB1,PLCB2,PPP3CC,PRKCB,PRKCD,PRKCZ,RAC1,RAC2,RAF1,RALA,RALB,RAP2A,RRAS,RRAS2,WAS	Vorinostat	52
PI3K/AKT Signaling	7.64	0.32	-1.718	AKT1,BCL2L1,CCND1,CDC37,CDKN1A,EIF4EBP1,FOXO1,FOXO3,HSP90AA1,IL10RA,IL17RA,IL17RB,IL17RD,IL21R,IL27RA,IL2RG,IL3RA,IL4R,IL6R,IL7R,INPP5D,INPP5K,INPPL1,ITGA7,ITGAL,ITGAX,ITGB2,ITGB3,ITGB5,ITGB7,JAK1,LIMS1,MAP3K8,MAPK3,MAPK8IP1,MCL1,MDM2,MRAS,NFKB1,NFKBIB,NFKBID,NFKBIE,NOS3,NRAS,PDPK1,PIK3CG,PIK3R1,PPM1J,PPP2R1A,PPP2R2B,PPP2R3A,PTEN,PTPA,RAF1,RALA,RALB,RAP2A,RPS6KB1,RRAS,RRAS2,TP53,YWHAH,YWHAQ,YWHAZ	Vorinostat	64
Clathrin-mediated endocytosis	4.97	0.315	-1.718	ACTB,ACTG1,ACTR2,ACTR3,ADRB2,AP2A1,AP2A2,AREG,ARF6,ARPC2,ARPC3,ARPC4,ARRB2,CBL,CD3G,DAB2,DNM3,EREG,FCHO2,HBEGF,HIP1,HSPA8,IGF2R,IL7R,ITSN1,LDLR,LDLRAP1,NECAP2,PACSIN2,PIK3C2A,RAB5C,SH3GL3,SH3KBP1,SNX9,STAM2,SYT11,TRIP10,UBA52,UBB,VAMP7,VAMP8	Vorinostat	41
Macrophage Alternative Activation Signaling Pathway	5.83	0.179	-1.715	ACLY,ADORA2B,ATF4,CCL22,CD36,CIITA,CLEC10A,CREB3L2,CSF1,DUSP1,GRB2,IGHM,IL10,IRS2,KLF4,LPL,MARCO,MLST8,MYC,NFKBID,NFKBIE,PIK3R3,PIK3R5,PPARD,PPARG,RELA,RELB,RPS6KA1,RPS6KA5,SOCS3,STAT1,SYK,TNF,TSC22D3	Everolimus	34
Role of NFAT in Cardiac Hypertrophy	2.32	0.161	-1.715	ADCY3,CACNA1C,CACNA2D4,CALM1 (includes others),CAMK1,CAMK1D,CAMK1G,CAMK2A,GNAI1,GNAI2,GNAQ,GNAS,GNB1,GNB4,GRB2,GSK3B,HDAC4,IL6,ITPR1,ITPR2,LIF,MAP2K7,MAPK1,MAPK9,MEF2A,MEF2C,PIK3R5,PLCD3,PPP3CA,PRKACB,PRKAR1B,PRKCA,PRKCB,RALA,RAP1A,TGFBR2	Topotecan_Hydrochloride	36
Cellular Effects of Sildenafil (Viagra)	0.628	0.112	-1.709	ACTA2,ACTB,ACTG1,ACVR1,ADCY3,ADGRE3,ADRA2B,BCL2,CACNA1C,CACNA2D4,CALM1 (includes others),CCR5,CCR7,CCRL2,CREB3,FAS,FFAR2,FPR3,FZD4,FZD6,FZD7,GNAI1,GNAI2,GNAQ,GNB1,GNB4,GPR108,GPR132,GPR137,GPR150,GPR157,GPR160,GPR18,GPR35,HCAR2,HCAR3,HSP90AB1,HSP90B1,IL6,JUN,KCNN1,LPAR1,MAP2K7,MAP3K5,MAPK1,MAPK9,MAS1,MCHR1,MEF2A,MEF2C,MYH10,MYL5,MYL6,NFKB2,P2RY2,PDGFC,PGF,PIK3R5,PPARG,PPP1R10,PPP1R12A,PPP1R14B,PP…	Topotecan_Hydrochloride	77
ERK/MAPK Signaling	2.77	0.13	-1.706	ATF4,DOCK1,DUSP6,ELF4,FOS,H3-3A/H3-3B,HSPB1,ITGAM,ITGB2,ITGB5,MYC,PIK3CG,PPP1CA,PPP1R12A,PPP1R14B,PRKACA,PRKCA,PRKCB,PTPA,RAC1,RAC2,RALB,RAP1A,STAT1,TLN1,YWHAB,YWHAG,YWHAH	Abemaciclib	28
Necroptosis Signaling Pathway	2.76	0.142	-1.706	CAPNS1,CYBB,FKBP1A,MLKL,PPP3CA,PYCARD,RBL1,SLC25A4,SLC25A5,SLC25A6,STAT1,TIMM17A,TIMM17B,TIMM8B,TNFSF10,TOMM20,TOMM7,TP53,TRPM7,TSPO,UBC,VDAC3	Abemaciclib	22
Pulmonary Healing Signaling Pathway	1.52	0.111	-1.706	BMPR1B,CCND1,CFL1,CXCR4,ETV5,FGFR1,FGR,HBEGF,HCK,IDH2,MAPK13,MYC,MYD88,NFKBIA,PRKCA,PRKCB,RAC1,RALB,RAP1A,RBPJ,STAT5A,VEGFB	Abemaciclib	22
Class A/1 (Rhodopsin-like receptors)	1.19	0.0694	-1.706	ADORA2B,ADRA2C,C3,C3AR1,CCL1,CCL13,CCL2,CCL22,CCL4,CCL7,CCRL2,CMKLR1,CXCL10,CXCL5,CXCL8,CXCR4,FFAR4,FPR3,GPR65,HEBP1,P2RY6,PPBP	ML314	22
Macroautophagy	5.28	0.338	-1.706	ATG10,ATG12,ATG13,ATG4B,ATG4D,ATG5,CHMP2B,CHMP3,CHMP6,CHMP7,DYNLL1,DYNLL2,GABARAP,GABARAPL2,LAMTOR1,LAMTOR3,PRKAB1,RB1CC1,RRAGA,UVRAG,WDR45,WIPI2	SR_3306	22
Hedgehog ligand biogenesis	5.28	0.338	-1.706	DERL2,OS9,P4HB,PSMA1,PSMA3,PSMA4,PSMB6,PSMB7,PSMB9,PSMC2,PSMD11,PSMD12,PSMD7,PSMD9,PSME1,PSME3,RPS27A,SCUBE2,SYVN1,UBA52,UBB,VCP	SR_3306	22
Apelin Endothelial Signaling Pathway	3.66	0.206	-1.706	ADCY3,CALM1 (includes others),CCL2,FOS,GNA12,GNA15,GNAI1,GNAI2,GNAQ,GNAS,GNB1,GNB4,HDAC4,JUN,KLF2,MAPK1,MAPK9,MEF2A,MEF2C,NFKB2,PIK3R5,PRKAB1,PRKAB2,PRKCA,PRKCB,RALA,RAP1A,RELA,RELB	Topotecan_Hydrochloride	29
Iron uptake and transport	2.33	0.103	2.449	ATP6V0B,ATP6V0D2,ATP6V1C2,ATP6V1G1,HMOX1,UBC	Cyclosporin_A	6
Gα12/13 Signaling	2.04	0.173	-1.706	GNA12,JUN,LPAR1,MAP2K7,MAP3K5,MAPK1,MAPK9,MEF2A,MEF2C,MYL5,MYL6,NFKB2,PIK3R5,PTK2,PXN,RALA,RAP1A,RASA1,RELA,RELB,RHOA,ROCK1,VAV1	Topotecan_Hydrochloride	23
HSP90 chaperone cycle for steroid hormone receptors in the presence of ligand	4.68	0.4	-1.706	ACTR1A,CAPZA1,CAPZB,DCTN3,DNAJA4,DNAJB1,DYNC1H1,DYNLL2,FKBP4,HSP90AA1,HSPA1A/HSPA1B,HSPA2,HSPA8,NR3C1,PTGES3,TUBA1A,TUBA1B,TUBA1C,TUBB2B,TUBB4A,TUBB4B,TUBB6	Vorinostat	22
STAT3 Pathway	3.59	0.163	-1.698	BMPR1B,CDKN1A,CISH,FGFR1,FLT1,IGF2R,IL10RB,IL13RA1,IL1B,IL1R1,IL21R,IL27RA,IL3RA,MAPK13,MYC,PDGFRA,RAC1,RALB,RAP1A,SOCS3,TGFBR1,TGFBR2	Abemaciclib	22
p38 MAPK Signaling	3.45	0.167	-1.698	ATF4,DAXX,DDIT3,DUSP10,H3-3A/H3-3B,HSPB1,IL1B,IL1R1,IL1RN,IRAK1,IRAK2,MAP2K3,MAPK13,MEF2A,MYC,RPS6KA2,STAT1,TGFBR1,TGFBR2,TP53	Abemaciclib	20
Iron uptake and transport	3.71	0.224	2.496	ACO1,ATP6AP1,ATP6V0A1,ATP6V0D2,ATP6V1C1,ATP6V1C2,CYBRD1,FBXL5,FTH1,FTL,HMOX1,TFRC,UBC	AEE788	13
Beta-catenin independent WNT signaling	3.02	0.167	-1.698	CALM1 (includes others),CLTA,DAAM1,DVL2,GNG10,ITPR2,MYC,PARD6A,PFN1,PPP3CA,PRKCA,PRKCB,RAC1,RAC2,RPS27A,UBA52,UBC	Abemaciclib	17
CXCR4 Signaling	2.02	0.125	-1.698	ADCY3,ADCY7,CXCR4,DOCK1,FOS,GNA12,GNA13,GNAI2,GNG10,ITPR2,JUN,MYL12A,MYL6,MYL6B,PIK3CG,PRKCA,PRKCB,RAC1,RAC2,RALB,RAP1A	Abemaciclib	21
Iron uptake and transport	4.46	0.224	2.496	ATP6AP1,ATP6V0B,ATP6V0D2,ATP6V0E1,ATP6V1B2,ATP6V1F,ATP6V1G1,ATP6V1H,FTH1,FTL,MCOLN1,UBB,UBC	GSK805	13
IL-17A Signaling in Fibroblasts	4.36	0.212	-1.698	ACTA2,CCL2,CCL7,CCL8,CEBPD,CXCL1,FOS,HIF1A,IL17RA,MAPK1,NFKBID,NFKBIE,P4HA1,P4HB,PRKCA,RELB,TNF	AEE788	17
ABC-family proteins mediated transport	3.08	0.168	-1.698	ABCA5,ABCC3,ABCG1,EIF2S1,EIF2S3,OS9,PSMA1,PSMA5,PSMB2,PSMB3,PSMC3,PSMC5,PSMD1,PSMD7,PSME2,PSME3,UBC	AEE788	17
Estrogen Receptor Signaling	2.09	0.0489	-1.698	ATF4,ATP5MC1,CCND1,CFL1,FOS,GNAI2,HSP90B1,LEPR,MMP7,MYC,MYL6,NDUFA8,NDUFB6,PDIA3,PLCB2,PRKACA,PRKCA,PRKCD,PRKDC,RALA	Cyclosporin_A	20
HGF Signaling	3.13	0.159	-1.698	CCND1,ELK1,ETS2,GAB1,GRB2,ITGAM,ITGAX,ITGB3,MAP3K12,MAP3K13,MAP3K2,MAP3K3,PAK1,PIK3R3,PIK3R5,PRKCA,PRKCD,RAC1,RALA,RALB,RAP2B	Everolimus	21
PD-1, PD-L1 cancer immunotherapy pathway	3.06	0.168	-1.698	CD274,CDKN1B,CSK,ELK1,HLA-A,HLA-B,HLA-C,HLA-E,HLA-F,HLA-G,IFNGR2,PDCD1,PDCD1LG2,PIK3R3,PIK3R5,STAT5B,TNF,TNFRSF1B	Everolimus	18
L1CAM interactions	1.95	0.136	-1.698	ACTB,ACTG1,AP2S1,DNM3,EZR,ITGB3,MSN,PAK1,RAC1,RPS6KA1,RPS6KA5,SHTN1,TUBA1A,TUBA1B,TUBA1C,TUBB4A,TUBB4B	Everolimus	17
p70S6K Signaling	0	0.038	-1.698	BAD,EEF2,EEF2K,GNAI2,GNAQ,GRB2,IGHM,PIK3R3,PIK3R5,PLCB2,PLD1,PRKCA,PRKCD,PTPA,RALA,RALB,RAP2B,SYK,YWHAB,YWHAE,YWHAG,YWHAH	Everolimus	22
EPH-Ephrin signaling	4.35	0.181	-1.698	ACTB,ACTG1,ACTR2,ARPC1B,ARPC2,ARPC5,CFL1,CLTC,EPHB1,ITSN1,LYN,MYL12A,MYL6,NCSTN,SDCBP,TIAM1,WASL	GSK805	17
Actin Cytoskeleton Signaling	3.35	0.0779	-1.698	ACTN1,ACTN4,ACTR3,APC,ARHGEF6,ARPC2,ARPC5,CD14,CFL1,FLNA,FN1,GSN,LIMK1,MATK,RAC2,RAP2B,ROCK1,TIAM1,TMSB10/TMSB4X	JQ_1	19
Natural Killer Cell Signaling	1.75	0.0859	-1.698	CD226,CD247,CD48,CFL1,FCGR3A/FCGR3B,GRB2,HLA-A,HLA-B,HLA-C,HLA-E,HLA-F,LILRB1,MAP3K5,PIK3CG,RALA,RASSF5,ROCK1	ML314	17
COPI-mediated anterograde transport	4.58	0.167	-1.698	CAPZA1,CAPZA2,CAPZB,DCTN5,KDELR1,KDELR2,NSF,RAB1B,STX5,TMED10,TUBA1A,TUBA1B,TUBA1C,TUBA4A,TUBB2B,TUBB4B,TUBB6	Rapamycin	17
Tumor Microenvironment Pathway	4.76	0.095	-1.698	CCL2,CCND1,CD44,CSF1,ICAM1,IL1B,MMP2,MMP7,MMP9,MYC,OSM,PLAU,RAP2A,TNC,TNFRSF1A,VEGFA,VEGFB	Resatorvid	17
ID1 Signaling Pathway	4.12	0.0846	-1.698	BIRC5,CCND1,CDC20,CDKN1C,E2F1,MMP2,MMP9,MYC,RAP2A,S100A9,TGFBR1,TGM2,TNFRSF1A,TYMS,VEGFA,VEGFB,YES1	Resatorvid	17
Gap Junction Signaling	3.8	0.0523	-1.698	ACTB,ACTG1,ADCY3,CALM1 (includes others),CDKN1B,GNAI2,PDIA3,PRKCD,PRKCE,RRAS,RUNX2,TNFRSF1B,TUBA1A,TUBA1B,TUBA1C,TUBB,TUBB4B	Retinoic_acid	17
Transcriptional activity of SMAD2/SMAD3:SMAD4 heterotrimer	4.99	0.367	-1.698	E2F4,EP300,HDAC1,JUNB,MAPK1,MAPK3,MYC,NCOR2,PARP1,RNF111,RPS27A,STAT1,TGIF2,TRIM33,UBA52,UBB,USP9X,YBX1	SR_3306	18
IL-2 Signaling	3.97	0.306	-1.698	AKT1,AKT2,FOS,GRB2,IL2RG,JUN,KRAS,LCK,MAPK1,MAPK3,PIK3CD,PIK3CG,RALB,RAP2B,RASD1,RRAS,SHC1,SOS2,SYK	SR_3306	19
IL-7 Signaling Pathway	2.24	0.231	-1.698	AKT1,AKT2,BAK1,CCND3,GRB2,IL2RG,JUN,LYN,MAPK1,MAPK3,MCL1,MYC,PDPK1,PIK3CD,PIK3CG,SHC1,SOS2,STAT1	SR_3306	18
WNT/SHH Axonal Guidance Signaling Pathway	0	0.114	-1.698	ADCY3,ADCY7,ARF6,CAMK2G,FGR,FZD5,HCK,LCK,LYN,MAPK10,PIK3CD,PIK3CG,PRKAR2A,SEMA3D,YWHAB,YWHAG,YWHAH	SR_3306	17
SAPK/JNK Signaling	0	0.0359	-1.698	CRK,DAXX,GADD45A,GNA12,GNB1,GNB4,GRB2,JUN,MAP2K7,MAP3K10,MAP3K11,MAP3K5,MAPK9,PIK3R5,RAC1,RALA,RAP1A,SH2D2A	Topotecan_Hydrochloride	18
HER-2 Signaling in Breast Cancer	7.47	0.256	-1.697	AKT1,AKT2,ARF5,ARF6,BCL2L11,CASP3,CASP7,COX4I1,COX5B,COX6A1,COX6B1,COX6B2,COX7A2L,COX7C,COX8A,CYB5A,ELF2,ELF4,FCER1G,FGR,FOS,GRB2,HBEGF,HCK,ITGB2,ITGB5,JUN,KRAS,LCK,LYN,MAPK1,MAPK3,MMP2,MT-CO2,MYC,NFKBIE,NUP155,NUP42,NUP58,NUP62,NUP85,NUP93,PDK1,PIK3CD,PIK3CG,POM121/POM121C,PRKCD,RALB,RAP2B,RASD1,RB1,RPS6,RRAS,SOS2,SURF1,TP53,TPR,XIAP	SR_3306	58
Myelination Signaling Pathway	2.53	0.153	-1.697	ACVR1,APC,APH1B,ARHGAP1,ARHGAP35,ARHGAP4,BMP2,CALM1 (includes others),CREB3,DAG1,EGR2,FASN,FKBP1A,FOS,FZD4,FZD6,FZD7,GRB2,GSK3B,HDAC4,HMGCR,ID2,IDI1,ITGB5,ITGB8,JUN,KLK1,LAMA2,LAMC2,LYN,MAPK1,NFKB2,PDGFB,PDGFC,PIK3R5,POU3F1,PPP3CA,PRKACB,PRKAR1B,PTK2,PTPRA,RAC1,RALA,RAP1A,RHEB,RHOA,ROCK1,SCD,WNT7A,ZEB2	Topotecan_Hydrochloride	50
Hepatic Fibrosis Signaling Pathway	8.96	0.158	-1.692	ACTA2,ACVR1,AKT3,ATF4,CALM1 (includes others),CCDC88A,CCL2,CCL3,CCND1,CD40,CDKN1B,CTNNB1,CYBB,DVL2,EDN1,FLT1,FOS,FTH1,FTL,FZD2,FZD7,HIF1A,IL17RA,IL1R1,IL1RN,IRS2,ITGA3,ITGAM,ITGB2,KLF9,KRAS,LEPR,LRP1,MAP2K6,MAPK1,MRAS,MYC,MYD88,MYL12A,MYL12B,MYL5,MYL6,NFKBID,NFKBIE,PDCD4,PDGFA,PPARG,PRKACA,PRKCA,PRKCD,RAC2,RALA,RALB,RAP1A,RELB,RHOG,RND3,SDHB,SDHD,SERPINE1,SOD2,TFRC,TNF,TRADD,TRPM7,VEGFB	AEE788	66
Serotonin Receptor Signaling	1.21	0.0917	-1.677	ACAT1,ADCY3,ADCY7,ATF4,CALM1 (includes others),FBP1,FGR,GNA12,GNA13,GNAI2,GNG10,H3-3A/H3-3B,HCK,IL1B,JUN,KCNJ5,KCNN4,MAP2K3,MAPK13,MYC,NFKBIA,ORAI3,PDIA3,PIK3CG,PLB1,PLCE1,PLD1,PLD3,PLD6,PNPLA4,PPP1R12A,PRKACA,PRKCA,PRKCB,PTS,QDPR,RAC1,RAC2,RALB,RAP1A,RBL1,SQSTM1,TNNI2	Abemaciclib	43
Histone Modification Signaling Pathway	1.9	0.146	-1.677	ATRX,BRD2,BRWD1,CDYL,H1-0,H1-2,H2BC5,H3-3A/H3-3B,HDAC4,HLCS,KAT7,KDM6B,KMT2E,KMT5A,LRWD1,MACROH2A1,MAPK9,MORC4,MYC,NCAPG2,NFKB2,PBRM1,PDGFC,PGF,PHF1,PPARD,PRDM5,PRKCB,PRKDC,PRMT1,RIOX1,SETD2,SMARCA2,SMYD2,SND1,SNHG7,TDRD3,TNF,TRIM24,VEGFA,VEGFB,YWHAB,YWHAZ	Topotecan_Hydrochloride	43
COPI-mediated anterograde transport	5.01	0.284	-1.671	ARF5,ARFGAP3,BET1,CD59,COG7,COPB1,COPB2,COPZ2,DCTN3,DYNC1LI1,DYNC1LI2,DYNLL1,DYNLL2,GORASP1,GOSR1,GOSR2,KDELR1,KDELR2,NSF,RAB1A,RAB1B,TMED10,TMED3,TMED9,TUBA1A,TUBA1B,TUBA1C,TUBB4B,YKT6	SR_3306	29
p75 NTR receptor-mediated signalling	3.03	0.29	-1.671	ABR,APH1A,ARHGDIA,ARHGEF1,ARHGEF10L,ARHGEF2,ARHGEF6,ARHGEF7,BCL2L11,BEX3,FGD4,HDAC3,IRAK1,ITSN1,MAGED1,MAPK8,MYD88,NFKB1,OMG,PLEKHG2,PREX1,RAC1,RIPK2,RTN4,SQSTM1,UBA52,UBB,VAV1,VAV2	Vorinostat	29
Non-Small Cell Lung Cancer Signaling	3.44	0.181	-1.667	CCND1,CCND3,CDK4,CDK6,E2F1,HDAC1,HDAC5,ITPR2,PDPK1,PIK3CG,PRKCA,RALB,RAP1A,RASSF5,RBL1,RXRA,TP53	Abemaciclib	17
Transcriptional regulation by the AP-2 (TFAP2) family of transcription factors	3.09	0.25	-1.667	APOE,ATAD2,CDKN1A,CITED2,DEK,MYBL2,MYC,NPM1,YY1	Abemaciclib	9
Agrin Interactions at Neuromuscular Junction	2	0.159	-1.667	ACTA2,ACTB,ACTG1,ARHGEF6,DAG1,JUN,LAMA2,RAC1,RAC2,RALB,RAP1A	Abemaciclib	11
Antioxidant Action of Vitamin C	1.46	0.123	-1.667	GLRX,GSTO1,MAPK13,NFKBIA,PDIA3,PLB1,PLCE1,PLD1,PLD3,PLD6,PNPLA4,SLC2A8,STAT5A,TXNRD1	Abemaciclib	14
Role of MAPK Signaling in Inhibiting the Pathogenesis of Influenza	1.24	0.127	-1.667	CCL2,CXCL10,IL1B,JUN,MAP2K3,MAPK13,MYD88,NFKBIA,PLB1,PNPLA4	Abemaciclib	10
Cholesterol biosynthesis	4.45	0.36	-1.667	ACAT2,EBP,FDPS,HMGCR,HMGCS1,IDI1,MSMO1,PLPP6,SREBF1	AEE788	9
IL-1 Signaling	1.7	0.135	-1.667	ADCY3,FOS,GNB5,GNG7,IL1R1,MAP2K6,MAPK1,MRAS,MYD88,NFKBID,NFKBIE,PRKACA,RELB	AEE788	13
GDNF Family Ligand-Receptor Interactions	1.03	0.118	-1.667	DOK2,FOS,IRS2,KRAS,MAPK1,MRAS,RALA,RALB,RAP1A	AEE788	9
Salvage Pathways of Pyrimidine Ribonucleotides	0.801	0.103	-1.667	CDK6,LIMK1,MAP2K6,MAPK1,NME1,NME3,PIM1,PRKCD,PYCR3,UCK2	AEE788	10
Sphingosine-1-phosphate Signaling	0.613	0.0917	-1.667	ADCY3,AKT3,ASAH1,MAPK1,PDGFA,PTK2B,RAC2,RHOG,RND3,S1PR2,SPHK1	AEE788	11
Mitotic Prophase	0.493	0.0874	-1.667	H2AC6,LMNA,MAPK1,NEK6,NUP155,NUP50,PRKCA,SET,USO1	AEE788	9
CCR5 Signaling in Macrophages	0	0.024	-1.667	CALM1 (includes others),CCL3,CCL4,CD4,FOS,GNB5,GNG7,MAPK1,MRAS,PRKCA,PRKCD,PTK2B	AEE788	12
Corticotropin Releasing Hormone Signaling	0	0.0658	-1.667	ADCY3,ATF4,CALM1 (includes others),FOS,JUND,MAPK1,PRKACA,PRKCA,PRKCD,RAP1A	AEE788	10
Interleukin-10 signaling	5.57	0.2	-1.667	CCL2,CCL22,CCL3,CCL4,CSF1,CXCL8,IL1A,IL1RN,TNF	Cyclosporin_A	9
14-3-3-mediated Signaling	3.76	0.0945	-1.667	FOS,PDIA3,PLCB2,PRKCA,PRKCD,RALA,TNF,TUBA1A,TUBA1B,TUBB,YWHAB,YWHAH	Cyclosporin_A	12
Aryl Hydrocarbon Receptor Signaling	2.88	0.0755	-1.667	CCND1,CCND2,CTSD,E2F1,FOS,GSTP1,HSP90B1,IL1A,MGST1,MYC,NQO2,TNF	Cyclosporin_A	12
Epithelial Adherens Junction Signaling	1.55	0.057	-1.667	ARPC2,ARPC4,CFL1,HGF,PTPA,RALA,TIAM1,YWHAB,YWHAH	Cyclosporin_A	9
Oxytocin in Brain Signaling Pathway	1.04	0.0452	-1.667	ATF4,CALM1 (includes others),DDIT3,EIF2A,GNAI2,PRKCA,PRKCD,RALA,TNF	Cyclosporin_A	9
Renal Cell Carcinoma Signaling	4.25	0.215	-1.667	CUL2,ELOC,FH,GAB1,GRB2,HIF1A,PAK1,PIK3R3,PIK3R5,RAC1,RALA,RALB,RAP2B,RBX1,UBB,UBC,VEGFA	Everolimus	17
RHO GTPases activate PKNs	3.89	0.321	-1.667	MYL6,PAK1,PKN1,RAC1,RHOB,YWHAB,YWHAE,YWHAG,YWHAH	Everolimus	9
Senescence Pathway	3.36	0.13	-1.667	ATF3,BHLHE40,CALM1 (includes others),CAPN2,CAPNS1,CBX7,CCND1,CCND2,CCND3,CDK1,CDK6,CDKN1B,CDKN2B,CHEK2,CXCL8,DHCR24,DLD,E2F8,ETS2,GADD45A,GADD45G,IKBKE,ITPR2,MAPKAPK3,PARP1,PDHA1,PDHB,PHF1,PIK3R3,PIK3R5,PTPA,RALA,RALB,RAP2B,RPS6KA5,SOD2,SQSTM1,TP53,YPEL3	Everolimus	39
Interleukin-2 family signaling	2.22	0.196	-1.667	GRB2,IL21R,IL3RA,INPP5D,LGALS9,PIK3R3,STAT1,STAT5B,SYK	Everolimus	9
CNTF Signaling	1.62	0.158	-1.667	GRB2,PIK3R3,PIK3R5,RALA,RALB,RAP2B,RPS6KA1,RPS6KA5,STAT1	Everolimus	9
Agrin Interactions at Neuromuscular Junction	1.51	0.145	-1.667	ACTB,ACTG1,CTTN,DAG1,PAK1,RAC1,RAC2,RALA,RALB,RAP2B	Everolimus	10
SUMOylation of DNA damage response and repair proteins	0.958	0.118	-1.667	NSMCE3,NUP155,NUP85,PARP1,RPA1,SEC13,SEH1L,SMC1A,SUMO3	Everolimus	9
Opioid Signalling	0.884	0.111	-1.667	ADCY3,ADCY7,CALM1 (includes others),GNAI2,GNAQ,GNG2,ITPR2,PLCB2,PRKCA,PRKCD	Everolimus	10
VEGF Family Ligand-Receptor Interactions	0.767	0.107	-1.667	GRB2,PIK3R3,PIK3R5,PRKCA,PRKCD,RALA,RALB,RAP2B,VEGFA	Everolimus	9
Apelin Cardiomyocyte Signaling Pathway	0.502	0.0909	-1.667	ATP2A3,GNAI2,HIF1A,MYL6,PIK3R3,PIK3R5,PLCB2,PRKCA,PRKCD	Everolimus	9
Cyclins and Cell Cycle Regulation	2.25	0.14	-1.667	CCND1,CCND2,CCND3,CDC34,CDK4,CDK6,CDKN1A,CDKN1B,HDAC1,PTPA,RBX1,TFDP1	GSK805	12
Activation of NMDA receptors and postsynaptic events	1.91	0.131	-1.667	CALM1 (includes others),CAMK1,CAMK2D,CAMKK1,PRKACA,PRKAR2B,RPS6KA2,TUBA1A,TUBA1B,TUBA1C,TUBB4A	GSK805	11
Mitochondrial protein import	1.84	0.141	-1.667	ACO2,ATP5F1A,ATP5MC1,HSPA9,SLC25A4,TIMM10B,TIMM17A,TOMM22,TOMM40	GSK805	9
Extra-nuclear estrogen signaling	1.5	0.123	-1.667	CALM1 (includes others),CCND1,CDKN1B,FOS,GNAI2,HBEGF,HSPB1,SRF,UHMK1	GSK805	9
ABRA Signaling Pathway	3.09	0.0978	-1.667	ACTB,ACTN1,ACTR3,CFL1,ESRRA,GSN,RHOA,TPM3,TPM4	Lopinavir	9
Fcγ Receptor-mediated Phagocytosis in Macrophages and Monocytes	3.03	0.0957	-1.667	ACTB,ACTR2,ACTR3,ARPC2,EZR,FCGR1A,LCP2,PLD3,RAC2	Lopinavir	9
ILK Signaling	2.09	0.0597	-1.667	ACTB,ACTN1,ATF4,CCND1,CFL1,FBLIM1,ITGB2,LIMS1,RAC2,RHOA,RHOQ,TMSB10/TMSB4X	Lopinavir	12
NOD1/2 Signaling Pathway	1.16	0.0476	-1.667	BIRC3,HSP90AA1,IL1B,LTB,MAP2K2,MAP2K3,MYD88,SLC15A3,TNFSF14	Lopinavir	9
Sertoli Cell-Germ Cell Junction Signaling Pathway (Enhanced)	0.735	0.0381	-1.667	A2M,ACTB,ACTR2,ACTR3,ARPC2,MAP2K2,MAP2K3,RAC2,TNFRSF1B	Lopinavir	9
Cardiac Hypertrophy Signaling (Enhanced)	0	0.024	-1.667	ACE,CALM1 (includes others),EIF4EBP1,HDAC8,IL1B,ITGAM,ITGB2,LTB,MAP2K2,MAP2K3,RHOA,TNFRSF1B,TNFSF14	Lopinavir	13
Hedgehog 'off' state	2.9	0.124	-1.667	ADCY3,ADCY7,PRKACA,PSMA7,PSMD1,PSMD13,PSME2,PSME3,RBX1,TUBA1A,TUBA1B,TUBA1C,TUBA4A,TUBB4B	ML314	14
Cardiac Hypertrophy Signaling (Enhanced)	2.4	0.0756	-1.667	ACVR1,ADCY3,ADCY7,ADRA2C,APEX1,CALM1 (includes others),CXCL8,DVL2,EIF4EBP1,FZD1,FZD7,GNAI2,GNG7,IKBKE,IL10RA,IL13RA1,IL1B,IL3RA,ITGB3,ITPR2,LTB,MAP3K5,MAPKAPK3,MEF2C,MKNK1,MYC,OSM,PDE12,PDE8A,PIK3CG,PLCB2,PLCD1,PRKACA,PRKCE,RALA,RHOA,ROCK1,TGFBR1,TNFSF13B,TNFSF15,TNFSF9	ML314	41
Regulation of RUNX2 expression and activity	2.04	0.123	-1.667	HIVEP3,PPARGC1B,PSMA7,PSMD1,PSMD13,PSME2,PSME3,RBX1,STAT1	ML314	9
Regulation of mitotic cell cycle	1.55	0.102	-1.667	ANAPC16,AURKA,CDK1,PSMA7,PSMD1,PSMD13,PSME2,PSME3,UBE2C	ML314	9
Iron uptake and transport	1.65	0.121	2.646	ACO1,ATP6AP1,ATP6V0B,ATP6V0D2,ATP6V1C2,ATP6V1H,TFRC	ML314	7
Prolactin Signaling	1.37	0.0947	-1.667	FOS,GRB2,MYC,PIK3CG,PRKCE,RALA,SOCS5,STAT1,TCF7	ML314	9
Gα12/13 Signaling	0.689	0.0677	-1.667	CDH23,IKBKE,MAP3K5,MEF2C,MYL6,PIK3CG,RALA,RHOA,ROCK1	ML314	9
G Protein Signaling Mediated by Tubby	0	0.0192	-1.667	CD247,CD3G,GNAI2,GNG7,GRB2,MYC,PLCB2,THRA,TRBC2	ML314	9
Iron uptake and transport	3.6	0.121	2.646	ACO1,ATP6V0D1,ATP6V0D2,ATP6V1C2,HMOX1,TFRC,UBB	Perphenazine	7
SPINK1 General Cancer Pathway	2.69	0.13	-1.667	AKT3,JAK2,MT1E,MT1F,MT1G,MT1H,MT1M,MT1X,MT2A	PQR620	9
Role of MAPK Signaling in Promoting the Pathogenesis of Influenza	1.33	0.0789	-1.667	ATP6V0D1,ATP6V0D2,ATP6V0E1,ATP6V1A,ATP6V1C1,ATP6V1D,MAP3K5,NFKBIA,PLA2G7	PQR620	9
Assembly and cell surface presentation of NMDA receptors	3.43	0.209	-1.667	CAMK2G,GRIN2D,TUBA1A,TUBA1B,TUBA1C,TUBA4A,TUBB2B,TUBB4B,TUBB6	Rapamycin	9
Virus Entry via Endocytic Pathways	3.27	0.136	-1.667	ACTB,ACTG1,AP1B1,AP1G1,B2M,HLA-A,HLA-B,HLA-C,HLA-E,HLA-F,ITGB2,KRAS,RAC1,RALA,RALB,TFRC	Rapamycin	16
Death Receptor Signaling	1.88	0.115	-1.667	ACTB,ACTG1,ARHGDIB,CYC1,CYCS,LMNA,MAP3K5,NFKBIA,PARP1,PARP9,RELB	Rapamycin	11
TCF dependent signaling in response to WNT	0	0.0452	-1.667	CSNK2A2,CUL3,H2AX,PSMC2,PSME3,RBX1,TCF7,UBC,YWHAZ	Rapamycin	9
Aryl Hydrocarbon Receptor Signaling	4.24	0.0943	-1.667	ALDH3A2,CCNA2,CCND1,CCND2,CTSD,CYP1B1,E2F1,GSTP1,HSPB1,IL1B,MCM7,MGST1,MYC,NQO1,TGM2	Resatorvid	15
Regulation of mitotic cell cycle	3.02	0.102	-1.667	BUB1B,CCNA2,CDC20,CDK1,MAD2L1,PSME2,UBB,UBC,UBE2C	Resatorvid	9
HMGB1 Signaling	2.48	0.0719	-1.667	CCL2,ICAM1,IFNGR2,IL1B,IL1R1,OSM,RAC2,RAP2A,RHOH,SERPINE1,TNFRSF1A,TNFSF15	Resatorvid	12
Clathrin-mediated endocytosis	3.1	0.0692	-1.667	ACTB,ACTG1,DAB2,LDLR,LDLRAP1,REPS2,SNX9,STON2,UBB	Retinoic_acid	9
Phospholipase C Signaling	0	0.0107	-1.667	ADCY3,AHNAK,CALM1 (includes others),GNG2,MARCKS,MYL6,PRKCD,PRKCE,RAC2,RRAS,TGM2,TRBC2	Retinoic_acid	12
Endoplasmic Reticulum Stress Pathway	3.33	0.429	-1.667	ATF6,CALR,CASP3,CASP7,EIF2S1,HSP90B1,TAOK3,TRAF2,XBP1	SR_3306	9
Pyroptosis	2.43	0.333	-1.667	BAK1,CASP3,CHMP2B,CHMP3,CHMP6,CHMP7,CYCS,GSDME,TP53	SR_3306	9
tRNA Charging	1.36	0.231	-1.667	EPRS1,FARSA,HARS1,LARS2,MARS2,QARS1,RARS1,TARS2,WARS1	SR_3306	9
Antiproliferative Role of Somatostatin Receptor 2	0.632	0.156	-1.667	GNB4,GNG12,KRAS,MAPK1,MAPK3,PIK3CD,PIK3CG,PTPN6,RALB,RAP2B,RASD1,RRAS	SR_3306	12
Cholesterol biosynthesis	3.25	0.36	-1.667	ACAT2,DHCR24,FDPS,HMGCR,HMGCS1,IDI1,MSMO1,SC5D,TM7SF2	Topotecan_Hydrochloride	9
Fatty Acid β-oxidation I	2.21	0.265	-1.667	ACSL1,AUH,ECHS1,HADH,HADHA,HADHB,HSD17B4,SCP2,SDS	Topotecan_Hydrochloride	9
Signaling by SCF-KIT	1.54	0.209	-1.667	GRB2,LYN,PRKCA,PTPRU,RAC1,SH2B3,SOCS1,STAT1,VAV1	Topotecan_Hydrochloride	9
UVC-Induced MAPK Signaling	1.13	0.176	-1.667	FOS,JUN,MAPK1,MAPK9,PRKCA,PRKCB,RALA,RAP1A,SMPD2	Topotecan_Hydrochloride	9
HSP90 chaperone cycle for steroid hormone receptors in the presence of ligand	0.965	0.164	-1.667	CAPZB,DYNC1H1,DYNLL1,FKBP4,HSP90AB1,HSPA1A/HSPA1B,TUBA1A,TUBA1B,TUBB4B	Topotecan_Hydrochloride	9
Signaling by PDGF	0.858	0.155	-1.667	COL4A2,CRK,GRB2,NCK2,PDGFB,PDGFC,RAPGEF1,RASA1,STAT1	Topotecan_Hydrochloride	9
FLT3 Signaling in Hematopoietic Progenitor Cells	0.325	0.11	-1.667	CREB3,GRB2,INPP5D,MAPK1,PIK3R5,RALA,RAP1A,RPS6KA2,STAT1	Topotecan_Hydrochloride	9
FcγRIIB Signaling in B Lymphocytes	0	0.0264	-1.667	CACNA1C,CACNA2D4,CD79A,GRB2,IGHM,INPP5D,ITPR1,ITPR2,LYN,MAPK9,PIK3R5,RALA,RAP1A,SYK	Topotecan_Hydrochloride	14
NUR77 Signaling in T Lymphocytes	0	0.0468	-1.667	B2M,BCL2,CALM1 (includes others),CD80,CYCS,HLA-A,HLA-B,HLA-C,HLA-DMA,HLA-DPA1,HLA-DPB1,HLA-DQA1,HLA-DQA2,HLA-DRA,HLA-DRB1,HLA-E,HLA-F,HLA-G,MAPK1,MR1,PCNA,PPP3CA,PRKCA,PRKCB	Topotecan_Hydrochloride	24
ISGylation Signaling Pathway	5.04	0.333	-1.667	ARIH1,BIRC5,CCND1,CHMP5,CREBBP,EIF2A,EIF4E2,FLNB,HERC5,IRF3,IRF5,IRF6,ISG15,ITGAL,ITGB2,JAK1,MAGT1,MAPK8,NFKB1,PCNA,PRKN,RPS15,RTN4,S100A4,SQSTM1,STAT1,STING1,TLR1,TLR2,TLR5,TLR6,TLR8,TP53,TRIM25,UBA7,XIAP	Vorinostat	36
Prostate Cancer Signaling	4.86	0.325	-1.667	AKT1,ATF4,CCND1,CDKN1A,CREB3L1,CREBBP,FOXO1,HDAC11,HDAC3,HDAC4,HDAC7,HSP90AA1,LEF1,MAPK3,MDM2,MRAS,NFKB1,NFKBIB,NFKBID,NFKBIE,NRAS,PDPK1,PIK3C2A,PIK3CG,PIK3R1,PIK3R4,PIK3R5,PTEN,RAF1,RALA,RALB,RAP2A,RRAS,RRAS2,SIN3A,TFDP1,TP53	Vorinostat	37
Nucleotide catabolism	1.36	0.3	-1.667	ENTPD1,ENTPD6,ENTPD7,ITPA,NT5M,NUDT15,NUDT5,SAMHD1,TYMP	Vorinostat	9
G-Protein Coupled Receptor Signaling	2.63	0.104	-1.65	ADCY3,ADCY7,ADGRE3,ADGRE5,ADORA2B,ADORA3,APEX1,ATF4,C5AR1,CALM1 (includes others),CCND1,CCRL2,CMKLR1,CNGB1,CREB3L2,CTNNB1,DUSP1,DUSP4,DUSP6,FFAR2,FPR3,FYN,FZD2,GNA13,GNAI2,GNAQ,GNG2,GPR108,GPR137B,GPR150,GPR157,GPR160,GPR161,GPR183,GPR34,GPR65,GPR68,GPR82,GRB2,GRK6,IKBKE,LPAR3,MAP3K12,MAP3K13,MAP3K2,MAP3K3,MYL6,NFKBID,NFKBIE,P2RY13,P2RY6,PAK1,PDE11A,PDE2A,PIK3R3,PIK3R5,PLCB2,PRKAG2,PRKCA,PTGER2,R…	Everolimus	73
FAK Signaling	0	0.0803	-1.646	ACTR3,ACVR1B,ADGRE2,ADGRL3,AKT1,AKT2,ARHGEF7,ARPC1B,ARPC3,ARPC4,ARPC5,ASAP1,C3AR1,C5AR1,C5AR2,CAPN2,CAPNS1,CCR1,CCR5,CMKLR1,CRK,CSK,ECM1,EFNA4,ELF2,ELF4,FCER1G,FOS,FPR3,FZD5,GIT2,GPR108,GPR137B,GPR150,GPR26,GPR68,GPR82,GPR84,GPRC5A,GRB2,GRM4,IL10RA,IL2RG,ITGA3,ITGA5,ITGAE,ITGAL,ITGAM,ITGAX,ITGB2,ITGB5,JUN,KRAS,LCK,MAPK1,MAPK10,MAPK3,MAPK7,MAPKAPK5,MMP14,MMP2,MMP9,MYC,P2RY11,PAK2,PDPK1,PIK3CD,PIK3…	SR_3306	83
Chronic Myeloid Leukemia Signaling	6.99	0.165	-1.64	ADCY3,AURKA,AXIN1,BCL2L1,CALM1 (includes others),CCND1,CCND3,CDK4,CDK6,CDKN1A,CEBPA,DVL2,E2F1,E2F8,FOS,GAB2,HCK,HDAC1,HDAC5,HNRNPA1,HSP90AA1,HSP90AB1,HSP90B1,IRF8,JUN,MCL1,MYC,NUMB,PCBP2,PDIA3,PIK3CG,PLCE1,PPP3CA,RAC1,RAC2,RALB,RAP1A,RBL1,RCC1,SPRED1,STAT5A,TGFBR1,TGFBR2,TNFSF10,TP53,XIAP	Abemaciclib	46
RAR Activation	2.13	0.105	-1.64	ACTB,ACVR1,ADCY3,ADCY7,AKR1C3,ALDH1A1,ATF4,CDKN1A,CITED2,CRABP2,CSNK2A2,DHRS3,DHRS9,FOS,HLTF,IL1B,IL3RA,JUN,MAPK13,NR2F6,PARP1,PDPK1,PIK3CG,PLD6,PPARD,PRKACA,PRMT2,RAC1,RAC2,RDH12,RPL7A,RPS6KA2,RXRA,SMARCC1,SMPDL3A,SOCS3,SORBS3,STAT5A,TDP2,TGFBR1,TGFBR2,TNFSF10,TNFSF13B,TNFSF14,TNFSF8	Abemaciclib	45
IL-17 Signaling	2.46	0.241	-1.64	AKT1,CCL2,CCL20,CCL22,CD70,CEBPB,CLCF1,CXCL1,CXCL8,EDA,FOS,HSP90AA1,IL17RA,IL17RB,IL1A,JAK1,LTB,MAP2K3,MAP2K6,MAPK13,MAPK3,MAPK8,MMP9,MRAS,NFKB1,NRAS,OSM,PIK3C2A,PIK3CG,PIK3R1,PIK3R4,PIK3R5,RALA,RALB,RAP2A,RRAS,RRAS2,SRSF1,TAB2,TNFSF10,TNFSF12,TNFSF13B,TNFSF8,TNFSF9,VEGFB	Vorinostat	45
Natural Killer Cell Signaling	7.42	0.318	-1.638	AKT1,CD247,CD48,CFL1,COL18A1,FCER1G,FCGR3A/FCGR3B,FYN,HCST,HLA-A,HSPA1A/HSPA1B,HSPA2,HSPA8,HSPA9,ITGAL,LAIR1,LCP2,LILRB1,LIMK1,MAP2K3,MAP3K11,MAP3K12,MAP3K13,MAP3K15,MAP3K8,MAP3K9,MAPK13,MAPK3,MICA,MRAS,MYD88,NCK1,NFATC1,NFKB1,NRAS,PAK2,PIK3C2A,PIK3CG,PIK3R1,PIK3R4,PIK3R5,PTK2B,PTPN6,RAC1,RAC2,RAF1,RALA,RALB,RAP2A,RASSF5,RRAS,RRAS2,SIGLEC7,STAT4,SYK,TNFSF10,TYROBP,ULBP1,ULBP2,VAV1,VAV2,WAS,WIPF1	Vorinostat	63
Isoleucine Degradation I	3.07	0.353	-1.633	ACAD8,ACAT1,ACAT2,DLD,ECHS1,SDS	Abemaciclib	6
Regulation of TLR by endogenous ligand	2.53	0.286	-1.633	CD14,CD36,GSDME,HMGB1,S100A8,S100A9	Abemaciclib	6
Syndecan interactions	1.96	0.222	-1.633	ACTN1,ITGB5,PRKCA,SDC3,SDC4,TNC	Abemaciclib	6
MAPK6/MAPK4 signaling	1.84	0.141	-1.633	CCND3,HSPB1,JUN,MYC,PRKACA,PSMA7,PSMB4,PSMD11,PSMD4,RAC1,RPS27A,UBA52,UBC	Abemaciclib	13
Cell Cycle Regulation by BTG Family Proteins	1.76	0.184	-1.633	BTG1,BTG2,CCND1,CDK4,E2F1,E2F8,PTPA	Abemaciclib	7
Glutathione-mediated Detoxification	1.76	0.184	-1.633	GSTK1,GSTM3,GSTO1,GSTP1,GSTT2/GSTT2B,MGST3,PTGES	Abemaciclib	7
ERBB4 Signaling	1.26	0.132	-1.633	APH1A,APH1B,NCSTN,PDPK1,PIK3CG,PRKCA,PRKCB,RALB,RAP1A	Abemaciclib	9
Renal Cell Carcinoma Signaling	1.24	0.127	-1.633	FOS,JUN,PIK3CG,RAC1,RALB,RAP1A,RBX1,RPS27A,UBA52,UBC	Abemaciclib	10
G alpha (z) signalling events	0.889	0.125	-1.633	ADCY3,ADCY7,GNAI2,GNG10,PRKCA,PRKCB	Abemaciclib	6
Retinoic acid Mediated Apoptosis Signaling	1.19	0.133	-1.633	BID,CRABP2,PARP1,PARP3,PARP6,PARP9,RXRA,TNFSF10	Abemaciclib	8
PXR/RXR Activation	0.486	0.0923	-1.633	ALAS1,ALDH1A1,ALDH3A2,PRKACA,RXRA,SCD	Abemaciclib	6
SUMOylation of DNA damage response and repair proteins	0.328	0.0789	-1.633	NDC1,NSMCE2,NSMCE4A,NUP155,PARP1,SUMO3	Abemaciclib	6
Iron uptake and transport	6.39	0.293	2.668	ATP6AP1,ATP6V0A1,ATP6V0B,ATP6V0D1,ATP6V0D2,ATP6V0E1,ATP6V0E2,ATP6V1F,ATP6V1G1,ATP6V1H,CUL1,FLVCR1,MCOLN1,RPS27A,TCIRG1,UBA52,UBC	Abemaciclib	17
G Protein Signaling Mediated by Tubby	0	0.0128	-1.633	GNA12,GNA13,GNAI2,GNG10,MYC,OIP5-AS1	Abemaciclib	6
Dissolution of Fibrin Clot	3.82	0.462	-1.633	ANXA2,PLAUR,S100A10,SERPINB6,SERPINB8,SERPINE1	AEE788	6
MAPK6/MAPK4 signaling	3.57	0.185	-1.633	CCND3,FOXO3,HSPB1,MYC,PRKACA,PSMA1,PSMA5,PSMB2,PSMB3,PSMC3,PSMC5,PSMD1,PSMD7,PSME2,PSME3,SEPTIN7,UBC	AEE788	17
Signaling by FGFR3	1.19	0.15	-1.633	KRAS,MAPK1,MKNK1,SPRY2,SRC,UBC	AEE788	6
Signaling by FGFR4	1.15	0.146	-1.633	KRAS,MAPK1,MKNK1,SPRY2,SRC,UBC	AEE788	6
EGF Signaling	0.673	0.107	-1.633	AKT3,FOS,MAPK1,PRKCA,SRC,SRF	AEE788	6
Cardiac conduction	0	0.0538	-1.633	ATP1B1,ATP1B3,CALM1 (includes others),CAMK2G,KCNE3,KCNK13,PRKACA	AEE788	7
HDR through Homologous Recombination (HRR) or Single Strand Annealing (SSA)	0	0.0536	-1.633	CCNA2,CLSPN,ERCC1,PCNA,POLD2,UBC	AEE788	6
Regulation of TP53 Activity through Phosphorylation	0	0.0645	-1.633	AURKA,CCNA2,TAF13,TAF9,TP53,UBC	AEE788	6
Iron uptake and transport	6.91	0.397	2.711	ATP6AP1,ATP6V0B,ATP6V0D2,ATP6V0E1,ATP6V1C1,ATP6V1C2,ATP6V1E1,ATP6V1F,ATP6V1G1,CP,CUL1,CYBRD1,FBXL5,FTH1,FTL,HMOX2,MCOLN1,NEDD8,RPS27A,TCIRG1,TFRC,UBA52,UBB	SR_3306	23
MyD88:MAL(TIRAP) cascade initiated on plasma membrane	3.06	0.143	-1.633	CD36,HMGB1,MYD88,S100A8,S100A9,UBC	Cyclosporin_A	6
α-Adrenergic Signaling	2.02	0.0734	-1.633	CALM1 (includes others),GNAI2,GYS1,PRKACA,PRKCA,PRKCD,PYGL,RALA	Cyclosporin_A	8
Atherosclerosis Signaling	1.99	0.0677	-1.633	CCL2,CD36,CSF1,CXCL8,F3,IL1A,IL1RN,S100A8,TNF	Cyclosporin_A	9
Iron uptake and transport	5.63	0.19	2.714	ATP6V0B,ATP6V0D1,ATP6V0D2,FTH1,FTL,HMOX1,STEAP3,TFRC,UBA52,UBB,UBC	JQ_1	11
Role of JAK family kinases in IL-6-type Cytokine Signaling	1.7	0.0759	-1.633	BIRC5,CCND1,FOS,HSP90B1,JUNB,MYC	Cyclosporin_A	6
Oxidative Stress Induced Senescence	1.54	0.0698	-1.633	CDKN2C,E2F1,FOS,MAP2K3,PHC2,UBC	Cyclosporin_A	6
Apelin Cardiomyocyte Signaling Pathway	1.29	0.0606	-1.633	GNAI2,MYL6,PDIA3,PLCB2,PRKCA,PRKCD	Cyclosporin_A	6
Paxillin Signaling	1.16	0.0561	-1.633	ACTB,ACTG1,ACTN1,GIT2,PTK2B,RALA	Cyclosporin_A	6
CXCR4 Signaling	1.07	0.0476	-1.633	FOS,GNAI2,MYL6,PLCB2,PRKCA,PRKCD,RAC2,RALA	Cyclosporin_A	8
Corticotropin Releasing Hormone Signaling	0.928	0.0461	-1.633	ATF4,CALM1 (includes others),FOS,GNAI2,PRKACA,PRKCA,PRKCD	Cyclosporin_A	7
L1CAM interactions	0.911	0.048	-1.633	ACTB,ACTG1,HSPA8,LYPLA2,TUBA1A,TUBA1B	Cyclosporin_A	6
D-myo-inositol-5-phosphate Metabolism	0.766	0.0402	-1.633	ACP5,DUSP6,PLCB2,PPP1R14B,PSPH,PTPA,PTPRC,TNS3	Cyclosporin_A	8
Superpathway of Inositol Phosphate Compounds	0.508	0.0338	-1.633	ACP5,DUSP6,PLCB2,PPP1R14B,PSPH,PTPA,PTPRC,TNS3	Cyclosporin_A	8
GNRH Signaling	3.02	0.141	-1.633	ADCY3,ADCY7,ATF4,CALM1 (includes others),CREB3L2,ELK1,GNAI2,GNAQ,GNG2,GRB2,HBEGF,ITPR2,MAP3K12,MAP3K13,MAP3K2,MAP3K3,PAK1,PLCB2,PRKAG2,PRKCA,PRKCD,RAC1,RALA,RALB,RAP2B,RELA,RELB	Everolimus	27
Nucleotide salvage	2.47	0.286	-1.633	APRT,DCK,HPRT1,TK1,TK2,UPP1	Everolimus	6
Fatty Acid β-oxidation I	1.43	0.176	-1.633	ACAA1,ECHS1,HADHB,IVD,SCP2,SDS	Everolimus	6
Coagulation System	1.37	0.171	-1.633	A2M,F13A1,F3,PLAU,PLAUR,TFPI	Everolimus	6
Ethanol Degradation II	1.37	0.171	-1.633	AKR1A1,ALDH1A1,ALDH1B1,ALDH2,ALDH9A1,DHRS4	Everolimus	6
Noradrenaline and Adrenaline Degradation	1.27	0.162	-1.633	AKR1A1,ALDH1A1,ALDH1B1,ALDH2,ALDH9A1,DHRS4	Everolimus	6
UVC-Induced MAPK Signaling	0.755	0.118	-1.633	PRKCA,PRKCD,RALA,RALB,RAP2B,TP53	Everolimus	6
SUMOylation of chromatin organization proteins	0.629	0.107	-1.633	CHD3,NUP155,NUP85,SEC13,SEH1L,SUMO3	Everolimus	6
Kinesins	0.524	0.0984	-1.633	CENPE,TUBA1A,TUBA1B,TUBA1C,TUBB4A,TUBB4B	Everolimus	6
Role of NFAT in Regulation of the Immune Response	0	0.03	-1.633	CALM1 (includes others),CD4,CD86,CSNK1G1,FCGR1A,FCGR2A,FCGR2C,FCGR3A/FCGR3B,FYN,GNA13,GNAI2,GNAQ,GNG2,GRB2,HLA-A,HLA-B,IGHM,IKBKE,ITPR2,KPNA6,NFKBID,NFKBIE,PIK3R3,PIK3R5,PLCB2,RALA,RALB,RAP2B,RELA,RELB,SYK	Everolimus	31
CCR5 Signaling in Macrophages	0	0.022	-1.633	CALM1 (includes others),CCL3,CCL4,CD4,GNA13,GNAI2,GNAQ,GNG2,ITPR2,PRKCA,PRKCD	Everolimus	11
PXR/RXR Activation	0.699	0.0923	-1.633	NCOA1,PAPSS2,PRKACA,PRKAR2B,RXRA,SCD	GSK805	6
NER (Nucleotide Excision Repair, Enhanced Pathway)	0.504	0.0769	-1.633	CUL4A,PCNA,POLE3,POLR2L,RBX1,TCEA1,USP7	GSK805	7
Semaphorin interactions	1.75	0.0938	-1.633	CFL1,DPYSL2,LIMK1,PTPRC,ROCK1,TREM2	JQ_1	6
G alpha (12/13) signalling events	1.33	0.075	-1.633	ARHGEF6,BTK,GNB5,GNG10,ROCK1,TIAM1	JQ_1	6
IL-15 Production	0.668	0.0488	-1.633	BTK,FGR,FLT1,HCK,JAK1,MATK	JQ_1	6
White Adipose Tissue Browning Pathway	0.527	0.0435	-1.633	ADCY7,CAMP,GNAS,LDHA,LDHB,RXRA	JQ_1	6
14-3-3-mediated Signaling	3.8	0.0945	-1.633	MAP2K2,TUBA1A,TUBA1B,TUBA1C,TUBB,TUBB4B,TUBB6,YWHAB,YWHAE,YWHAG,YWHAH,YWHAZ	Lopinavir	12
RAC Signaling	1.93	0.0657	-1.633	ACTR2,ACTR3,ARPC2,CFL1,ITGAM,ITGB2,MAP2K2,RAC2,RHOA	Lopinavir	9
Type I Diabetes Mellitus Signaling	1.46	0.0413	-1.633	HLA-A,HLA-B,HLA-C,HLA-DMA,HLA-DMB,HLA-DPA1,HLA-DPB1,HLA-DQA1,HLA-DQA2,HLA-DQB1,HLA-DRA,HLA-DRB1,HLA-E,HLA-F,HSPD1,IFNGR2,IL1B,MAP2K3,MYD88,SOCS3,TNFRSF1B	Lopinavir	21
Cholecystokinin/Gastrin-mediated Signaling	1.39	0.0588	-1.633	IL1B,IL1RN,MAP2K2,MAP2K3,RAC2,RHOA,RHOQ	Lopinavir	7
Death Receptor Signaling	1.35	0.0625	-1.633	ACTB,ARHGDIB,BIRC3,PARP1,PARP9,TNFRSF1B	Lopinavir	6
LPS/IL-1 Mediated Inhibition of RXR Function	1.06	0.0428	-1.633	ALAS1,ALDH3B1,APOE,CD14,FABP3,FABP5,IL1B,IL1RN,MYD88,SCARB1,TNFRSF1B	Lopinavir	11
TR/RXR Activation	0.887	0.0469	-1.633	CCNA2,CCND1,ENO1,PFKP,PPARD,SCARB1	Lopinavir	6
WNT/SHH Axonal Guidance Signaling Pathway	0.676	0.0403	-1.633	SEMA3A,YWHAB,YWHAE,YWHAG,YWHAH,YWHAZ	Lopinavir	6
CD28 Signaling in T Helper Cells	0.645	0.0329	-1.633	ACTR2,ACTR3,ARPC2,CALM1 (includes others),HLA-A,HLA-B,HLA-DMA,HLA-DMB,HLA-DPA1,HLA-DPB1,HLA-DQA1,HLA-DQA2,HLA-DQB1,HLA-DRA,HLA-DRB1,LCP2,MAP2K2	Lopinavir	17
Cardiac Hypertrophy Signaling	0.258	0.0268	-1.633	CALM1 (includes others),MAP2K2,MAP2K3,MYL12A,RAC2,RHOA,RHOQ	Lopinavir	7
IL-10 Signaling	6.31	0.156	-1.633	ATF4,BHLHE40,BLVRB,CCND1,CDKN1A,DDIT4,FOS,HLA-A,HLA-B,HLA-C,HLA-DMB,HLA-E,HLA-F,IFNGR2,IKBKE,IL10,IL10RA,IL1B,IL1RN,INPP5D,MAFB,MAP4K4,PKM,STAT1	ML314	24
Estrogen-mediated S-phase Entry	2.87	0.231	-1.633	CCND1,CDK1,CDK4,CDKN1A,E2F8,MYC	ML314	6
Resolution of Abasic Sites (AP sites)	2.01	0.158	-1.633	APEX1,FEN1,MPG,PARP1,POLE3,RFC2	ML314	6
BER (Base Excision Repair) Pathway	1.71	0.136	-1.633	APEX1,FEN1,HMGB1,MPG,PARP1,RFC2	ML314	6
Kinesins	1.11	0.0984	-1.633	KIF16B,TUBA1A,TUBA1B,TUBA1C,TUBA4A,TUBB4B	ML314	6
Degradation of beta-catenin by the destruction complex	1.09	0.087	-1.633	MYC,PSMA7,PSMD1,PSMD13,PSME2,PSME3,RBX1,TCF7	ML314	8
Hedgehog ligand biogenesis	1.01	0.0923	-1.633	PSMA7,PSMD1,PSMD13,PSME2,PSME3,VCP	ML314	6
PI Metabolism	0.672	0.0732	-1.633	ARF3,INPP5D,PIK3CG,PIP4K2C,TNFAIP8L2,TNFAIP8L3	ML314	6
BEX2 Signaling Pathway	0.672	0.0732	-1.633	BBC3,BEX2,CCND1,CDKN1A,LMO2,TCF7	ML314	6
Hedgehog 'on' state	0.611	0.0698	-1.633	PSMA7,PSMD1,PSMD13,PSME2,PSME3,RBX1	ML314	6
Factors involved in megakaryocyte development and platelet production	0.543	0.0659	-1.633	ACTB,CAPZA1,CAPZB,MICAL1,PRKACA,RBSN	ML314	6
Binding and Uptake of Ligands by Scavenger Receptors	0.328	0.0536	-1.633	CD36,COLEC12,HSP90AA1,IGLC3,SCARB1,STAB1	ML314	6
Interleukin-10 signaling	3.39	0.133	-1.633	CCL22,CCL4,CXCL10,CXCL8,IL1B,IL1RN	Perphenazine	6
EPH-Ephrin signaling	1.78	0.0638	-1.633	ACTB,ACTG1,ACTR2,ARPC2,MMP2,MYL6	Perphenazine	6
Iron uptake and transport	6.16	0.19	3.317	ATP6AP1,ATP6V0A1,ATP6V0B,ATP6V0D2,CYBRD1,HMOX1,TCIRG1,TF,TFRC,UBB,UBC	Resatorvid	11
Semaphorin interactions	1.32	0.0938	-1.633	CFL1,HSP90AA1,HSP90AB1,MYL6,RHOA,RHOB	PQR620	6
ERK5 Signaling	1.07	0.0811	-1.633	MAPK7,RPS6KA2,RPS6KA5,YWHAB,YWHAH,YWHAZ	PQR620	6
Salvage Pathways of Pyrimidine Ribonucleotides	0.974	0.0722	-1.633	CDA,FAM20B,IRAK1,MAPK6,MAPK7,NME4,PIM1	PQR620	7
Endocannabinoid Developing Neuron Pathway	0.369	0.0472	-1.633	AKT3,CDKN1B,GNB1,MAPK6,MAPK7,RHOA	PQR620	6
NUR77 Signaling in T Lymphocytes	0	0.0351	-1.633	CALM1 (includes others),ESRRA,FCER1G,HLA-A,HLA-B,HLA-C,HLA-DOA,HLA-DPA1,HLA-DPB1,HLA-DQA1,HLA-DQA2,HLA-DQB1,HLA-DRA,HLA-E,HLA-F,MAPK7,RXRA,TNFSF10	PQR620	18
Sertoli Cell-Sertoli Cell Junction Signaling	2.56	0.0988	-1.633	A2M,ACTB,ACTG1,ATF4,CLDN23,GRB2,IL1R1,KRAS,MAP2K3,MAP3K5,MYO7A,PAK1,RAC1,RALA,RALB,TUBA1A,TUBA1B,TUBA1C,TUBA4A,TUBB,TUBB2B,TUBB4B,TUBB6,YBX3	Rapamycin	24
IL-1 Signaling	1.88	0.115	-1.633	ADCY3,FOS,GNA15,GNAI2,GNG7,IL1R1,MAP2K3,MYD88,NFKBIA,PRKACA,RELB	Rapamycin	11
RNA Polymerase III Transcription	1.69	0.146	-1.633	CRCP,GTF3C6,NFIC,POLR1D,POLR2L,POLR3H	Rapamycin	6
α-Adrenergic Signaling	1.51	0.101	-1.633	ADCY3,CALM1 (includes others),GNA15,GNAI2,GNG7,GYS1,ITPR2,KRAS,PRKACA,RALA,RALB	Rapamycin	11
CCR3 Signaling in Eosinophils	1.26	0.0896	-1.633	CALM1 (includes others),CFL1,GNA15,GNAI2,GNG7,ITPR2,KRAS,PAK1,PLCB2,RAC1,RALA,RALB	Rapamycin	12
Cell Cycle Control of Chromosomal Replication	1.12	0.107	-1.633	CDC45,CDK4,CDK6,MCM3,MCM4,TOP2A	Rapamycin	6
Type II Diabetes Mellitus Signaling	0.712	0.0719	-1.633	ADIPOR1,CACNA1C,CD36,IRS2,ITPR2,MAP3K5,NFKBIA,PKM,RELB,SLC27A1,SMPD2	Rapamycin	11
Hedgehog 'on' state	0.509	0.0698	-1.633	CUL3,PSMC2,PSME3,RBX1,SPOP,UBC	Rapamycin	6
Cell junction organization	0.436	0.0652	-1.633	ACTB,ACTG1,CLDN23,LIMS1,PLEC,VASP	Rapamycin	6
Sensory processing of sound by outer hair cells of the cochlea	2.31	0.109	-1.633	ACTB,ACTG1,EPB41L3,EZR,GSN,MPP1	Resatorvid	6
PI3K/AKT Signaling	1.52	0.055	-1.633	CCND1,GDF15,GRB2,IL1R1,IL3RA,ITGAX,LIMS1,MAP3K5,NFKBIA,RAP2A,YWHAH	Resatorvid	11
RHOA Signaling	0.83	0.0484	-1.633	ACTB,ACTG1,ARPC2,EZR,PFN1,SEPTIN9	Resatorvid	6
Macrophage Classical Activation Signaling Pathway	0.602	0.037	-0.378	CXCL8,IFNGR2,IL1A,LTB,MYD88,TNF,TNFSF15	Cyclosporin_A	7
D-myo-inositol (1,4,5,6)-Tetrakisphosphate Biosynthesis	0.561	0.0383	-1.633	ACP5,DUSP2,DUSP5,DUSP6,PPP1R14B,PPP1R8,TNS3	Resatorvid	7
D-myo-inositol (3,4,5,6)-tetrakisphosphate Biosynthesis	0.561	0.0383	-1.633	ACP5,DUSP2,DUSP5,DUSP6,PPP1R14B,PPP1R8,TNS3	Resatorvid	7
3-phosphoinositide Degradation	0.488	0.0361	-1.633	ACP5,DUSP2,DUSP5,DUSP6,PPP1R14B,PPP1R8,TNS3	Resatorvid	7
D-myo-inositol-5-phosphate Metabolism	0.458	0.0352	-1.633	ACP5,DUSP2,DUSP5,DUSP6,PPP1R14B,PPP1R8,TNS3	Resatorvid	7
Signaling by Rho Family GTPases	0.442	0.0337	-1.633	ACTB,ACTG1,ARPC2,EZR,ITGAX,NCF1,RAC2,RHOH,SEPTIN9	Resatorvid	9
Role of NFAT in Cardiac Hypertrophy	0	0.0268	-1.633	CAMK1,GRB2,ITPR2,RAP2A,SLC8A1,TGFBR1	Resatorvid	6
Aggrephagy	3.84	0.14	-1.633	TUBA1A,TUBA1B,TUBA1C,TUBB4B,UBB,VIM	Retinoic_acid	6
Coronavirus Replication Pathway	3.73	0.133	-1.633	CTSL,TUBA1A,TUBA1B,TUBA1C,TUBB,TUBB4B	Retinoic_acid	6
LPS/IL-1 Mediated Inhibition of RXR Function	2.91	0.0506	-1.633	ABCG1,ACSL1,ACSL3,ACSL4,APOC1,APOE,CHST15,CPT1A,HMGCS1,MGST1,MYD88,RXRA,TNFRSF1B	Retinoic_acid	13
Endocannabinoid Developing Neuron Pathway	1.48	0.0472	-1.633	ADCY3,CDKN1B,GNAI2,GNG2,RAC2,RRAS	Retinoic_acid	6
Intra-Golgi and retrograde Golgi-to-ER traffic	0.735	0.0296	-1.633	CYTH4,TMED10,TUBA1A,TUBA1B,TUBA1C,TUBB4B	Retinoic_acid	6
Telomerase Signaling	6.4	0.306	-1.633	AKT1,AKT2,ELF2,ELF4,GRB2,HDAC1,HDAC2,HDAC7,HSP90AA1,HSP90B1,IL2RG,KRAS,MAPK1,MAPK3,MYC,PDPK1,PIK3CD,PIK3CG,PPP2CB,PPP2R1A,PPP2R5C,RALB,RAP2B,RASD1,RB1,RRAS,SHC1,SOS2,TERF2,TERF2IP,TINF2,TP53,TPP1	SR_3306	33
Processing and activation of SUMO	3.04	0.545	-1.633	SAE1,SENP1,SENP2,SENP5,SUMO3,UBA2	SR_3306	6
Response of EIF2AK1 (HRI) to heme deficiency	2.19	0.4	-1.633	ATF5,CEBPG,EIF2AK1,EIF2S1,EIF2S2,EIF2S3	SR_3306	6
Macrophage Classical Activation Signaling Pathway	6.67	0.185	-0.343	CD14,CD80,CXCL10,CYBB,DLD,GBP2,GBP4,HLA-DMA,HLA-DMB,HLA-DPA1,HLA-DPB1,HLA-DQA1,HLA-DQA2,HLA-DQB1,HLA-DQB2,HLA-DRB1,HLA-DRB5,IFNGR2,IL10,IL13RA1,IL1B,IRAK1,IRF8,MYD88,NFKBIA,PARP9,PDHB,PKM,SOCS3,STAT1,TNFSF10,TNFSF13B,TNFSF14,TNFSF8,YY1	Abemaciclib	35
Growth hormone receptor signaling	1.18	0.25	-1.633	LYN,MAPK1,MAPK3,PTPN1,PTPN6,STAT1	SR_3306	6
Resolution of Abasic Sites (AP sites)	0.491	0.158	-1.633	ADPRS,MBD4,PARP1,PCNA,POLE4,RPA2	SR_3306	6
Assembly and cell surface presentation of NMDA receptors	0.359	0.14	-1.633	CAMK2G,GRIN2A,TUBA1A,TUBA1B,TUBA1C,TUBB4B	SR_3306	6
WNT/Ca+ pathway	0	0.0909	-1.633	AXIN1,CREB1,FZD5,PDE6D,PDIA3,PPP3CA	SR_3306	6
UDP-N-acetyl-D-galactosamine Biosynthesis II	2.97	0.462	-1.633	GNPDA1,GNPNAT1,GPI,HK1,HK2,HK3	Topotecan_Hydrochloride	6
Colanic Acid Building Blocks Biosynthesis	2.76	0.429	-1.633	GALK1,GALK2,GMDS,GMPPA,GPI,UGP2	Topotecan_Hydrochloride	6
RHO GTPases Activate ROCKs	2	0.316	-1.633	LIMK1,MYH10,MYL6,PPP1R12A,RHOA,ROCK1	Topotecan_Hydrochloride	6
Interconversion of nucleotide di- and triphosphates	1.68	0.273	-1.633	DTYMK,GLRX,GSR,NME1,NME4,TXNRD1	Topotecan_Hydrochloride	6
Glutamate binding, activation of AMPA receptors and synaptic plasticity	0.978	0.188	-1.633	AP2A2,AP2S1,CAMK2A,NSF,PRKCA,PRKCB	Topotecan_Hydrochloride	6
Superpathway of Methionine Degradation	0.68	0.154	-1.633	DLD,EEF1AKMT2,MGMT,PCCA,PCCB,PRMT1	Topotecan_Hydrochloride	6
Melanoma Signaling	0.597	0.14	-1.633	CDK4,CDKN1A,MAPK1,MITF,PIK3R5,RALA,RAP1A	Topotecan_Hydrochloride	7
Signaling by Retinoic Acid	0.526	0.136	-1.633	ALDH1A1,CRABP2,DHRS3,DLD,FABP5,PPARD	Topotecan_Hydrochloride	6
Factors involved in megakaryocyte development and platelet production	2.04	0.264	-1.633	ACTB,CAPZA1,CAPZB,CARMIL1,CDK5,DOCK1,DOCK11,DOCK2,DOCK8,EHD3,HBD,HMG20B,MAFF,MAFG,MICAL1,NFE2,PRKACA,PRKAR1B,PRKAR2B,RAC1,RBSN,SH2B3,SIN3A,TP53	Vorinostat	24
Pyroptosis Signaling Pathway	1.87	0.255	-1.633	BAX,CASP8,FOXO3,GBP2,GBP5,GSDMB,GSDME,HMGB1,IL1A,KCNQ1OT1,MAPK13,NFKB1,NLRC4,PRKACA,PRKAR1B,PRKAR2B,PYCARD,TLR1,TLR2,TLR5,TLR6,TLR8,TRAF3,TXNIP	Vorinostat	24
Synthesis of Prostaglandins (PG) and Thromboxanes (TX)	1.62	0.4	-1.633	HPGDS,PRXL2B,PTGES,PTGES3,PTGS1,TBXAS1	Vorinostat	6
Inflammasome pathway	1.04	0.3	-1.633	CASP8,CTSB,MYD88,NFKB1,NLRC4,PYCARD	Vorinostat	6
B Cell Activating Factor Signaling	0.831	0.233	-1.633	FOS,MAPK13,MAPK8,NFATC1,NFKB1,NFKBIB,NFKBID,NFKBIE,TNFSF13B,TRAF3	Vorinostat	10
TCA Cycle II (Eukaryotic)	0.805	0.261	-1.633	ACO2,IDH3B,IDH3G,MDH1B,OGDH,SDHD	Vorinostat	6
Mitotic Roles of Polo-Like Kinase	0.546	0.194	-1.633	ANAPC5,CAPN1,CDC20,CDK1,HSP90AA1,PLK3,PPM1J,PPP2R1A,PPP2R2B,PPP2R3A,PTPA,PTTG1,SLK	Vorinostat	13
Neutrophil Extracellular Trap Signaling Pathway	4.1	0.095	-1.622	ATP5F1A,ATP5MC1,ATP5PB,CAMP,CASP4,CASP7,CLEC7A,COL15A1,COL22A1,COL8A2,CXCL8,FCGR3A/FCGR3B,FGR,HCK,HMGB1,IGLC3,IL10,IL1B,ITPR2,MCL1,NDUFAB1,NDUFB6,NDUFB9,NDUFV3,ORAI3,PIK3CG,PLA2G7,PLAAT4,PLCB2,PLCD1,PRKCE,PYCARD,SLC25A6,TIMM17A,TOMM20,UQCRC2,UQCRFS1,VDAC3	ML314	38
Estrogen Receptor Signaling	7.8	0.125	-1.622	ADCY3,ATF4,ATP5F1A,ATP5F1B,ATP5MC1,ATP5PB,CACNA1C,CCND1,CFL1,CYC1,EIF4EBP1,FBXO32,FOS,GNA15,GNAI2,GNG7,GRB2,HSP90AA1,HSP90AB1,IGF2R,KRAS,MDK,MMP14,MMP2,MMP9,MYL12A,MYL6,NDUFA4,NDUFA8,NDUFA9,NDUFAB1,NDUFB2,NDUFB6,NDUFB9,NDUFS1,NDUFS6,NRIP1,PAK1,PLCB2,POLR2B,PRKACA,PRKDC,RALA,RALB,RELB,SDHC,SDHD,SOD2,UQCRC2,UQCRFS1,VEGFB	Rapamycin	51
Opioid Signaling Pathway	3.03	0.129	-1.616	ADCY3,ADCY7,AP2S1,ATF4,BAD,CALM1 (includes others),CAMK1,CAMK1G,CDKN1B,CLTB,CREB3L2,CTNNB1,ELK1,FYN,GNA13,GNAI2,GNAQ,GNG2,GRINA,GRK6,HCK,ITPR2,MYC,PRKAG2,PRKCA,PRKCD,RAC1,RAC2,RALA,RALB,RAP2B,RGS5,RGS9,RPS6KA1,RPS6KA5,TCF7	Everolimus	36
Activin Inhibin Signaling Pathway	0.774	0.147	-1.616	ACVR1B,AKT1,AKT2,CEBPA,EP300,FOS,HAMP,IGHG2,JUN,MAF,MAP2K3,MAP3K7,MAPK1,MAPK10,MAPK3,MAPK7,MMP2,MMP7,MXD1,MYD88,PIK3CD,PIK3CG,RHOA,TGIF2,TLR2,TLR4,TLR5,TLR8,TNFRSF1A,TNFRSF1B,TRAF2	SR_3306	31
Cargo recognition for clathrin-mediated endocytosis	3.19	0.29	-1.616	ADRB2,AP2A1,AP2A2,AREG,ARRB2,CBL,CD3G,COPS3,COPS7A,DAB2,EREG,FCHO2,GPS1,GRK2,GRK3,HBEGF,IGF2R,IL7R,ITSN1,LDLR,LDLRAP1,NECAP2,SH3GL3,SH3KBP1,STAM2,SYT11,TOR1A,UBA52,UBB,VAMP7,VAMP8	Vorinostat	31
Interferon alpha/beta signaling	6.38	0.268	-1.606	GBP2,HLA-A,HLA-B,HLA-C,HLA-E,HLA-H,IFI27,IFIT1,IFIT2,IFIT3,IFITM3,IRF7,IRF8,ISG15,OASL,SAMHD1,SOCS3,STAT1,XAF1	Abemaciclib	19
NAFLD Signaling Pathway	0.56	0.0841	-1.606	ATF4,CD36,DDIT3,FOS,IL1B,IRS2,JUN,MYD88,NR1H3,PIK3CG,PTPA,PYCARD,SCD,SOCS3,TLR8,TNFSF10,TNFSF13B,TNFSF14,TNFSF8	Abemaciclib	19
Signaling by NOTCH4	5.29	0.229	-1.606	ACTA2,APH1B,MAML2,NCSTN,NOTCH2,PSEN1,PSMA1,PSMA5,PSMB2,PSMB3,PSMC3,PSMC5,PSMD1,PSMD7,PSME2,PSME3,RBPJ,RBX1,UBC	AEE788	19
Transcriptional regulation by RUNX1	2.2	0.132	-1.606	CBFB,CBX6,CTSK,CTSL,H2AC6,LGALS3,LMO2,PSMA1,PSMA5,PSMB2,PSMB3,PSMC3,PSMC5,PSMD1,PSMD7,PSME2,PSME3,RYBP,SMARCD3,UBC	AEE788	20
Neutrophil Extracellular Trap Signaling Pathway	1.89	0.0475	-1.606	ATP5MC1,CASP4,CERT1,COL15A1,CXCL8,FCGR3A/FCGR3B,HCK,HMGB1,MAP2K3,NDUFA8,NDUFB6,PDIA3,PLCB2,PRKCA,PRKCD,RAC2,SLC25A6,TNF,TOMM20	Cyclosporin_A	19
Role of NFAT in Cardiac Hypertrophy	0.511	0.0848	-1.606	ADCY3,ADCY7,CALM1 (includes others),CAMK1,CAMK1G,GNAI2,GNAQ,GNG2,GRB2,ITPR2,PIK3R3,PIK3R5,PLCB2,PRKAG2,PRKCA,PRKCD,RALA,RALB,RAP2B	Everolimus	19
Macrophage Classical Activation Signaling Pathway	2.26	0.0952	0	CXCL10,CXCL8,DLD,GBP4,HLA-DMB,IFNGR2,IL10,IL13RA1,IL1B,LTB,OSM,PDHA1,PKM,STAT1,TNFSF13B,TNFSF15,TNFSF9,UQCRC2	ML314	18
Macrophage Classical Activation Signaling Pathway	3.78	0.0899	0.243	CD14,HLA-DQA1,IRAK1,JAK1,MAF,MYD88,NCF2,OSM,PKM,TGFB1,TLR4,TNFSF12,TNFSF13B,TNFSF15,TNFSF8,TNFSF9,UQCRC2	JQ_1	17
Response to elevated platelet cytosolic Ca2+	4.63	0.144	-1.606	A2M,APLP2,CALM1 (includes others),CAP1,CD36,CD63,CD9,CFD,CFL1,F13A1,ITGB3,LHFPL2,PFN1,PPBP,SERPINE1,TAGLN2,TLN1,TMSB10/TMSB4X,TUBA4A	ML314	19
Ribonucleotide Reductase Signaling Pathway	3.56	0.117	-1.606	ACTB,ATF4,BIRC5,CCND1,CDC34,CDK1,CDK4,CDKN1A,E2F8,EIF4EBP1,FOS,MLST8,MYBL2,MYC,PARP1,PARP15,PBRM1,PIK3CG,RBX1,RRM2	ML314	20
Oxytocin Signaling Pathway	1	0.0674	-1.606	ATF4,CALM1 (includes others),CAMKK1,CD36,CXCL8,FOS,GNAI2,GNG7,GRB2,ITPR2,MEF2C,MYL6,PIK3CG,PLCB2,PRKACA,PRKCE,RALA,RHOA,ROCK1	ML314	19
ERK/MAPK Signaling	4.49	0.126	-1.606	ATF4,DUSP6,EIF4EBP1,FOS,GRB2,H3-3A/H3-3B,ITGAL,ITGAM,ITGAX,ITGB2,KRAS,MKNK1,PAK1,PPP1R10,PPP1R11,PPP1R14B,PRKACA,PTPA,RAC1,RALA,RALB,SRF,TLN1,YWHAB,YWHAG,YWHAH,YWHAZ	Rapamycin	27
Pulmonary Fibrosis Idiopathic Signaling Pathway	3.68	0.0675	-1.606	ACTB,ACTG1,BBC3,BIRC5,CCND1,COL22A1,EDN1,FZD7,GRB2,IL1B,MMP2,MMP7,MMP9,NOTCH3,PINK1,PLAU,RAP2A,RBPJ,RPS6KA1,SERPINE1,SRF,TGFBR1	Resatorvid	22
Oxidative Stress Induced Senescence	3.25	0.256	-1.606	AGO3,AGO4,CBX4,CBX6,CBX8,CDKN2C,EED,FOS,H2AX,H2BC15,JUN,MAP2K3,MAPK1,MAPK10,MAPK3,MAPKAPK5,PHC2,RPS27A,TNRC6B,TP53,UBA52,UBB	SR_3306	22
RANK Signaling in Osteoclasts	2.18	0.22	-1.606	AKT1,AKT2,CALM1 (includes others),CBL,FOS,JUN,MAP3K11,MAP3K12,MAP3K3,MAP3K7,MAPK1,MAPK10,MAPK3,NFKBIE,PIK3CD,PIK3CG,PPP3CA,TAB2,TRAF2,XIAP	SR_3306	20
Immunogenic Cell Death Signaling Pathway	1.91	0.211	-1.606	ATG12,ATG4D,ATG5,BAK1,BCAP31,CALR,CASP3,CGAS,DAPK1,HSP90AA1,HSP90B1,HSPA1A/HSPA1B,HSPA4,IFNGR1,LRP1,PDIA3,TLR4,TNFRSF1A,TNFRSF1B	SR_3306	19
L1CAM interactions	0.713	0.152	-1.606	ACTB,ACTG1,AP2M1,CLTA,DNM1L,EZR,ITGA5,LYPLA2,MAPK1,MAPK3,RAC1,RANBP9,RPS6KA1,RPS6KA5,SCN1B,TUBA1A,TUBA1B,TUBA1C,TUBB4B	SR_3306	19
Corticotropin Releasing Hormone Signaling	2.17	0.171	-1.606	ADCY3,ARPC5,CACNA1C,CACNA2D4,CALM1 (includes others),CREB3,FOS,GNAI1,GNAI2,GNAQ,GNAS,ITPR1,ITPR2,JUN,MAPK1,MEF2A,MEF2C,POMC,PRKACB,PRKAR1B,PRKCA,PRKCB,PTGS2,RAP1A,UCN,VEGFA	Topotecan_Hydrochloride	26
eNOS Signaling	2.03	0.167	-1.606	ADCY3,CALM1 (includes others),CAV1,CCNA2,CHRNA3,FLT1,GNAQ,GNAS,HSP90AB1,HSP90B1,HSPA1A/HSPA1B,HSPA5,ITPR1,ITPR2,LPAR1,PDGFC,PGF,PIK3R5,PRKAB1,PRKAB2,PRKACB,PRKAR1B,PRKCA,PRKCB,VEGFA,VEGFB	Topotecan_Hydrochloride	26
G Beta Gamma Signaling	1.91	0.171	-1.606	CACNA1C,CACNA2D4,CAV1,GNA12,GNA15,GNAI1,GNAI2,GNAQ,GNAS,GNB1,GNB4,GRB2,HBEGF,ITPR1,ITPR2,MAPK1,PRKACB,PRKAR1B,PRKCA,PRKCB,RALA,RAP1A	Topotecan_Hydrochloride	22
Renal Cell Carcinoma Signaling	3.3	0.316	-1.606	AKT1,CREBBP,ELOB,ELOC,FOS,MAPK3,MRAS,NRAS,PAK2,PIK3C2A,PIK3CG,PIK3R1,PIK3R4,PIK3R5,RAC1,RAF1,RALA,RALB,RAP2A,RAPGEF1,RBX1,RRAS,RRAS2,UBA52,UBB	Vorinostat	25
Agrin Interactions at Neuromuscular Junction	2.27	0.29	-1.606	ACTB,ACTG1,ARHGEF6,ARHGEF7,DAG1,GABPA,MAPK3,MAPK8,MRAS,NRAS,NRG1,PAK2,RAC1,RAC2,RALA,RALB,RAP2A,RRAS,RRAS2,SRC	Vorinostat	20
IL-17A Signaling in Fibroblasts	1.29	0.237	-1.606	CCL2,CCL7,CCL8,CEBPB,CEBPD,CXCL1,FOS,IL17RA,IL17RB,MAPK13,MAPK3,MAPK8,NFKB1,NFKBIB,NFKBID,NFKBIE,P4HA3,P4HB,PRKCB	Vorinostat	19
Sertoli Cell-Sertoli Cell Junction Signaling	2.98	0.193	-1.605	A2M,ACTA2,ACTB,ACTG1,ACTN1,AKT1,AKT2,AXIN1,CDH23,CDH6,CDH7,CLDN23,CREB1,GRB2,ICAM1,ITGA3,JUN,JUP,KRAS,MAP2K3,MAP3K11,MAP3K12,MAP3K3,MAP3K7,MAPK1,MAPK10,MAPK3,NECTIN1,PAK2,PIK3CD,PIK3CG,RAC1,RALB,RAP2B,RASD1,RPS6KA1,RRAS,TIMP1,TNFRSF1A,TNFRSF1B,TUBA1A,TUBA1B,TUBA1C,TUBB4B,VCL,WAS,YBX3	SR_3306	47
CD28 Signaling in T Helper Cells	0	0.0522	-1.604	ACTR2,ACTR3,ARPC1B,ARPC2,BCL10,CALM1 (includes others),CD80,FOS,HLA-A,HLA-B,HLA-DMA,HLA-DMB,HLA-DPA1,HLA-DPB1,HLA-DQA1,HLA-DQA2,HLA-DQB1,HLA-DQB2,HLA-DRB1,HLA-DRB5,ITPR2,JUN,NFKBIA,PDPK1,PIK3CG,PPP3CA,RAC1	Abemaciclib	27
Cachexia Signaling Pathway	7.11	0.152	-1.604	ACVR1,ADCY3,AKT3,CCL2,CEBPD,DDIT4,EIF1,EIF2S1,EIF2S3,FBXO32,FOXO3,GABARAPL1,GDF15,HSP90AA1,HSP90AB1,HSPA1A/HSPA1B,HSPA8,HSPA9,IFNGR2,IGF1R,IL15,IL1R1,IL1RN,MAPK1,MFN1,MFN2,MYD88,P4HB,PHGDH,PNPLA2,PPARG,PRKACA,PRKCA,PRKCD,PSMA1,PSMA5,PSMB2,PSMB3,PSMC3,PSMC5,PSMD1,PSMD7,PSME2,PSME3,STAT2,STAT5A,TLR8,TNF,TNFRSF12A,TNFSF10,TNFSF12,TNFSF13B,TNFSF14,TNFSF15,TNFSF8,XBP1	AEE788	56
TP53 Regulates Transcription of Cell Cycle Genes	5.24	0.286	-1.604	AURKA,BTG2,CCNA2,CDKN1A,CDKN1B,E2F1,E2F8,GADD45A,NPM1,PCNA,PRMT1,RGCC,TP53,ZNF385A	AEE788	14
LPS/IL-1 Mediated Inhibition of RXR Function	1.74	0.109	-1.604	ABCC3,ABCG1,ACOX2,ALAS1,ALDH2,ALDH3B1,APOC1,APOE,CAT,CD14,CHST11,FABP3,GSTO1,GSTP1,HMGCS1,HS3ST2,IL1R1,IL1RN,MGST3,MYD88,NR1H2,NR1H3,PPARA,PPARGC1B,SCARB1,SLC27A1,SREBF1,TNF	AEE788	28
G Beta Gamma Signaling	1.36	0.116	-1.604	AKT3,GNB5,GNG7,HBEGF,KCNJ5,KRAS,MAPK1,MRAS,PRKACA,PRKCA,PRKCD,RALA,RALB,RAP1A,SRC	AEE788	15
Chemokine Signaling	7.49	0.173	-1.604	CALM1 (includes others),CAMK1,CAMK1G,CAMK2G,CCL2,CCL4,CCL7,CFL1,FOS,GNAI2,PLCB2,PRKCA,PTK2B,RALA	Cyclosporin_A	14
Hepatic Cholestasis	2.51	0.0628	-1.604	CALM1 (includes others),CXCL8,CYP27A1,HSD3B7,IL1A,IL1RN,LTB,MAP3K4,MYD88,PRKACA,PRKCA,PRKCD,TNF,TNFSF15	Cyclosporin_A	14
Beta-catenin independent WNT signaling	2.46	0.157	-1.604	AP2S1,CALM1 (includes others),CLTB,CTNNB1,FZD2,GNG2,ITPR2,MYC,PFN1,PLCB2,PRKCA,RAC1,RAC2,TCF7,UBB,UBC	Everolimus	16
Fc Epsilon RI Signaling	1.54	0.127	-1.604	FYN,GAB1,GRB2,INPP5D,PIK3R3,PIK3R5,PRKCA,PRKCD,RAC1,RAC2,RALA,RALB,RAP2B,SYK,TNF	Everolimus	15
TEC Kinase Signaling	0	0.0433	-1.604	ACTB,ACTG1,FYN,GNA13,GNAI2,GNAQ,GNG2,HCK,ITGAM,ITGAX,ITGB3,PAK1,PIK3R3,PIK3R5,PRKCA,PRKCD,RAC1,RAC2,RELA,RELB,RHOB,RHOQ,STAT1,STAT5B,TNF	Everolimus	25
Aryl Hydrocarbon Receptor Signaling	2.44	0.119	-1.604	CCND1,CCND2,CCND3,CDK4,CDK6,CDKN1A,CDKN1B,CTSD,FOS,GSTO1,HSPB1,IL1B,MGST2,MYC,NFE2L2,NQO1,RELB,RXRA,TFDP1	GSK805	19
IL-33 Signaling Pathway	0.634	0.0757	-1.604	ATF4,CASP4,CCL1,CCL2,CXCL8,FOS,IL1B,IL1RN,MYD88,PIK3CG,PIK3R5,PRKACA,PRKAR2B,TMED1	GSK805	14
MSP-RON Signaling in Macrophages Pathway	5.42	0.118	-1.604	ATF4,HLA-DMA,HLA-DMB,HLA-DPA1,HLA-DPB1,HLA-DQA1,HLA-DQA2,HLA-DQB1,HLA-DRA,HLA-DRB1,IFNGR2,ITGAM,ITGB2,SOCS3	Lopinavir	14
PI3K/AKT Signaling	3.07	0.105	-1.604	CCND1,CDKN1A,EIF4EBP1,GDF15,GRB2,HSP90AA1,IKBKE,IL10RA,IL13RA1,IL3RA,INPP5D,ITGB3,MAP3K5,MCL1,MDM2,PIK3CG,RALA,RHEB,YWHAB,YWHAG,YWHAH	ML314	21
IL-17 Signaling	1.12	0.0749	-1.604	CCL2,CCL22,CXCL5,CXCL8,FOS,HSP90AA1,IL1B,LTB,OSM,PIK3CG,RALA,TNFSF13B,TNFSF15,TNFSF9	ML314	14
Ephrin Receptor Signaling	3.13	0.0941	-1.604	ACTR3,AKT3,ARPC1B,ARPC2,ARPC4,ARPC5,CFL1,CXCR4,EFNB1,GNAS,GNB1,GRB2,GRINA,ITGAM,ITGB2,JAK2,MAP4K4,RHOA,VEGFB	PQR620	19
Cardiac Hypertrophy Signaling	0.906	0.0575	-1.604	CACNA1A,CACNA2D4,CALM1 (includes others),EIF2B3,GNAS,GNB1,GRB2,MAP3K12,MAP3K5,MYL12A,MYL6,PDIA3,RHOA,RHOB,TGFBR1	PQR620	15
RAC Signaling	3.91	0.139	-1.604	ACTR2,ACTR3,ARPC2,ARPC4,ARPC5,CD44,CFL1,ITGAL,ITGAM,ITGAX,ITGB2,KRAS,NCF2,PAK1,PLD1,RAC1,RALA,RALB,RELB	Rapamycin	19
Aryl Hydrocarbon Receptor Signaling	2.68	0.113	-1.604	AIP,ALDH1A1,CCND1,CCND2,CCND3,CDK4,CDK6,CTSD,E2F1,FOS,GSTO1,GSTP1,HSP90AA1,HSP90AB1,NFIC,NRIP1,RB1,RELB	Rapamycin	18
Regulation of IL-2 Expression in Activated and Anergic T Lymphocytes	0	0.0303	-1.604	CALM1 (includes others),CD3E,FOS,GRB2,KRAS,LCK,NFKBIA,PABPC4,RAC1,RALA,RALB,RELB,TOB1,TRBC2	Rapamycin	14
Systemic Lupus Erythematosus in B Cell Signaling Pathway	0.308	0.0194	-1.604	BCL2L11,CALM1 (includes others),CCND3,HCK,IFNAR2,IFNGR1,LILRB4,LTB,MYD88,PRKCD,PRKCE,RAC2,RRAS,TNFSF9	Retinoic_acid	14
MAPK targets/ Nuclear events mediated by MAP kinases	4.84	0.424	-1.604	CREB1,DUSP3,DUSP6,DUSP7,FOS,JUN,MAPK1,MAPK10,MAPK3,MAPK7,PPP2CB,PPP2R1A,RPS6KA1,RPS6KA5	SR_3306	14
Signaling by EGFR	2.66	0.28	-1.604	AAMP,ADAM10,ARHGEF7,CBL,CSK,GRB2,HBEGF,KRAS,RPS27A,SHC1,SPRY2,STAM2,UBA52,UBB	SR_3306	14
CD40 Signaling	2.2	0.239	-1.604	FCER2,FOS,ICAM1,JUN,MAP2K3,MAP3K7,MAPK1,MAPK10,MAPK3,NFKBIE,PIK3CD,PIK3CG,PTGS1,TNFAIP3,TRAF1,TRAF2	SR_3306	16
Role of JAK1 and JAK3 in γc Cytokine Signaling	1.4	0.203	-1.604	GRB2,IL2RG,KRAS,MAPK1,MAPK3,PIK3CD,PIK3CG,RALB,RAP2B,RASD1,RRAS,SHC1,STAT1,SYK	SR_3306	14
Growth Hormone Signaling	1.31	0.197	-1.604	A2M,CEBPA,FOS,MAPK1,MAPK3,PDPK1,PIK3CD,PIK3CG,PRKCD,PTPN6,RPS6KA1,RPS6KA5,SOCS5,STAT1	SR_3306	14
FcγRIIB Signaling in B Lymphocytes	0	0.0339	-1.604	AKT1,CACNA2D4,DOK1,FCGR2B,GRB2,IGHG2,KRAS,LYN,MAPK10,PDPK1,PIK3CD,PIK3CG,RALB,RAP2B,RASD1,RRAS,SHC1,SYK	SR_3306	18
Smooth Muscle Contraction	4.2	0.326	-1.604	ACTA2,ANXA1,ANXA2,ANXA6,CALD1,CALM1 (includes others),ITGB5,MYL5,MYL6,PAK2,PXN,TLN1,TPM3,TPM4	Topotecan_Hydrochloride	14
Mitochondrial biogenesis	2.31	0.219	-1.604	CALM1 (includes others),CHD9,CYCS,MEF2C,NCOA1,NCOR1,NR1D1,PPARA,PPARGC1B,PRKAB1,PRKAB2,SSBP1,TBL1X,TBL1XR1	Topotecan_Hydrochloride	14
Activation of NMDA receptors and postsynaptic events	1.62	0.179	-1.604	CALM1 (includes others),CAMK1,CAMK2A,MAPK1,NRGN,PRKAB1,PRKAB2,PRKACB,PRKAR1B,RAC1,RASGRF1,RPS6KA2,TUBA1A,TUBA1B,TUBB4B	Topotecan_Hydrochloride	15
G-protein beta:gamma signalling	3.67	0.438	-1.604	AKT1,ARHGEF6,BTK,GNB1,GNB2,GNB4,GNB5,GNG10,GNG7,PDPK1,PIK3CG,PIK3R5,PLCB1,PLCB2	Vorinostat	14
Cyclins and Cell Cycle Regulation	2.37	0.279	-1.604	CCNA2,CCND1,CCND2,CCNH,CDK1,CDKN1A,CDKN2D,CUL1,FBXL5,HDAC11,HDAC3,HDAC4,HDAC7,PPM1J,PPP2R1A,PPP2R2B,PPP2R3A,PTPA,RAF1,RBX1,SIN3A,SKP1,TFDP1,TP53	Vorinostat	24
Molecular Mechanisms of Cancer	0.785	0.134	-1.585	ADCY3,ADCY7,ADGRE2,ADGRL3,AKT1,AKT2,APAF1,APH1A,ARHGEF18,ARHGEF3,ARHGEF7,AXIN1,BAK1,BBC3,BCL2L11,BRCA1,C3AR1,C5AR1,C5AR2,CAMK2G,CASP3,CASP7,CBL,CCND3,CCR1,CCR5,CDC25B,CDKN2C,CMKLR1,CRK,CYCS,E2F4,EP300,FNBP1,FOS,FPR3,FZD5,GNA11,GNA15,GNAI3,GNAS,GNB4,GNG12,GPR108,GPR137B,GPR150,GPR26,GPR68,GPR82,GPR84,GPRC5A,GRB2,GRM4,HDAC1,HDAC2,HDAC7,IL10RA,IL2RG,ITGA3,ITGA5,ITGAE,ITGAL,ITGAM,ITGAX,ITGB2,ITGB5,JU…	SR_3306	115
G-Protein Coupled Receptor Signaling	0.74	0.0569	-1.581	ADCY3,ADCY7,ADORA2B,ADRA2C,APEX1,ATF4,C3AR1,CALM1 (includes others),CCND1,CCRL2,CMKLR1,DUSP6,FFAR4,FOS,FPR3,FZD1,FZD7,GNAI2,GNG7,GPR108,GPR150,GPR34,GPR65,GPR82,GRB2,IKBKE,MAP3K5,MEF2C,MKNK1,MRTFA,MYL6,P2RY6,PDE12,PDE8A,PIK3CG,PLCB2,PRKACA,PRKCE,RALA,ROCK1	ML314	40
Processing of Capped Intron-Containing Pre-mRNA	6.39	0.202	-1.576	ALYREF,CDC40,CLP1,CPSF2,CWC22,DDX41,DHX35,DHX9,FUS,GTF2F2,HNRNPA1,HNRNPA2B1,HNRNPA3,HNRNPD,HNRNPF,HNRNPH1,HNRNPM,IK,NUP133,NUP205,NUP42,NUP62,NUP85,NUP93,NXT1,PABPN1,PAPOLA,PCBP1,POLR2A,POLR2C,POLR2H,POM121/POM121C,PPIG,PRKRIP1,RBM39,SAP18,SF1,SF3B5,SNRNP25,SNRNP27,SNRNP40,SNRPD1,SNRPD2,SRSF1,SRSF2,SRSF3,SRSF5,SRSF7,SRSF8,SYF2,TCERG1,TPR,TRA2B,WDR70,XAB2,YBX1,ZCRB1,ZMAT2	Topotecan_Hydrochloride	58
Hepatic Fibrosis Signaling Pathway	5.22	0.137	-1.571	ATF4,CALM1 (includes others),CCL2,CCL3,CCND1,CD40,CDKN1B,CREB3L2,CSNK1G1,CTNNB1,CXCL8,CYBB,EDN1,ELK1,FTH1,FZD2,GNAI2,HIF1A,IKBKE,IL1R1,IRS2,ITGAM,ITGAX,ITGB3,MYC,MYD88,MYL6,NCF2,NFKBID,NFKBIE,PDGFA,PIK3R3,PIK3R5,PPARG,PRKAG2,PRKCA,PRKCD,RAC1,RAC2,RALA,RALB,RAP2B,RELA,RELB,RHOB,RHOQ,SDHA,SDHB,SDHC,SDHD,SOD2,TCF7,TFRC,TIMP1,TNF,TNFRSF1B,VEGFA	Everolimus	57
Insulin Secretion Signaling Pathway	2.76	0.185	-1.571	ADCY3,ADCY7,AGO3,AGO4,CACNA2D4,CAMK2G,CPE,CREB1,EIF1,EIF2B4,EIF2B5,EIF2S1,EIF2S2,EIF2S3,EIF4A3,ELP5,FGR,GNA11,GNA15,GNAS,GOSR1,GOSR2,GPAA1,HCK,LCK,LYN,MAPK1,MAPK3,NSF,PABPC1,PDHB,PDIA3,PIK3CD,PIK3CG,PRKAR2A,PRKCD,RPS6KA5,RYR1,SEC61G,SLC2A5,SPCS1,SRP14,SRP19,SRP68,SRP72,SSR1,SSR2,SSR3,SSR4,STAT1,YKT6	SR_3306	51
Necroptosis Signaling Pathway	4.12	0.168	-1.569	CAPN2,CAPNS1,CYBB,CYLD,EIF2AK2,FKBP1A,GLUL,PPIF,PYCARD,SLC25A3,SLC25A4,SLC25A6,STAT1,TICAM1,TIMM17A,TNF,TNFRSF1B,TNIP1,TOMM20,TOMM22,TOMM40,TOMM40L,TP53,TSPO,UBC,VDAC3	Everolimus	26
PPARα/RXRα Activation	4.37	0.16	-1.569	ACAA1,ADCY3,ADCY7,ADIPOR1,AIP,CD36,FASN,GK,GNAQ,GRB2,HSP90AA1,HSP90AB1,HSP90B1,IKBKE,IL1R1,INSR,LPL,MAP4K4,NCOR2,NFKBID,NFKBIE,NR2C2,PLCB2,PRKAG2,PRKCA,RALA,RALB,RAP2B,RELA,RELB,STAT5B	Everolimus	31
Macrophage Classical Activation Signaling Pathway	1.57	0.0423	0.378	CCL5,HIF1A,IFNAR2,IFNGR1,LTB,MAF,MYD88,TNFSF9	Retinoic_acid	8
Protein Kinase A Signaling	2.17	0.0779	-1.569	ADCY3,ADCY7,APEX1,ATF4,CALM1 (includes others),DUSP10,DUSP15,DUSP6,FLNB,GNAI2,GNG7,ITPR2,KDELR2,MYL6,PDE12,PDE8A,PLCB2,PLCD1,PPP1R11,PPP1R14B,PRKACA,PRKCE,RHOA,ROCK1,SIRPA,TCF7,TGFBR1,TNNI2,VASP,YWHAB,YWHAG,YWHAH	ML314	32
Macrophage Classical Activation Signaling Pathway	2.94	0.122	0.626	ACO2,CD14,CXCL8,HLA-DMB,HLA-DQB1,HLA-DRB1,IFNGR2,IL13RA1,IL15,IL1B,IRF1,MYD88,NCF2,NDUFS1,PDHA1,PKM,PPARG,SDHC,TICAM1,TNFSF10,TNFSF13B,TNFSF15,TNFSF9	GSK805	23
Macrophage Classical Activation Signaling Pathway	8.08	0.116	0.853	CD14,CXCL9,DLD,HLA-DMA,HLA-DMB,HLA-DPA1,HLA-DPB1,HLA-DQA1,HLA-DQA2,HLA-DQB1,HLA-DRA,HLA-DRB1,IFNGR2,IL1B,LTB,MYD88,PARP9,PKM,SDHD,SOCS3,TNFSF14,UQCRC2	Lopinavir	22
NF-κB Activation by Viruses	4.26	0.346	-1.569	AKT1,CCR5,CXCR5,ITGB3,MAPK3,MRAS,NFKB1,NFKBIB,NFKBID,NFKBIE,NRAS,PIK3C2A,PIK3CG,PIK3R1,PIK3R4,PIK3R5,PRKCB,PRKCD,PRKCZ,RAF1,RALA,RALB,RAP2A,RIPK1,RRAS,RRAS2,TNFRSF14	Vorinostat	27
p38 MAPK Signaling	2.33	0.258	-1.569	ATF4,CREB3L1,CREBBP,DDIT3,DUSP1,DUSP10,H3-3A/H3-3B,HSPB1,IL1A,IL1RN,IRAK1,MAP2K3,MAP2K6,MAPK13,MAPKAPK2,MAPKAPK3,MAPKAPK5,MKNK2,MYC,PLA2G12A,PLA2G4C,RPS6KA1,RPS6KA4,RPS6KA5,RPS6KB1,SRF,STAT1,TAB2,TGFBR1,TP53,TRADD	Vorinostat	31
Integrin Signaling	5.92	0.17	-1.567	ACTA2,ACTB,ACTG1,ACTR2,ACTR3,AKT3,ARF6,ARPC1A,ARPC2,ARPC4,ARPC5L,FYN,GSN,ITGA3,ITGAM,ITGB2,KRAS,LIMS1,MAPK1,MRAS,MYL12A,MYL12B,MYL5,NEDD9,PARVB,PFN1,RAC2,RALA,RALB,RAP1A,RHOG,RND3,SRC,TNK2,TSPAN4,VASP	AEE788	36
Neddylation	9.74	0.325	-1.565	BIRC5,BTBD1,BTBD6,CCDC22,CDKN1A,CISH,COMMD10,COMMD3,COMMD5,COMMD6,COMMD7,COPS3,COPS7A,CUL1,CUL4A,CUL7,DCAF11,DCAF13,DCAF16,DCAF5,DCAF6,DCUN1D2,DPP3,ELOB,ELOC,EPAS1,FBXL16,FBXL20,FBXL3,FBXL5,FBXO10,FBXO15,FBXO2,FBXO27,FBXO30,FBXO31,FBXO32,FBXO6,FBXO7,FBXW4,FBXW5,FEM1A,GPS1,KBTBD7,KCTD6,KEAP1,KLHL22,KLHL25,KLHL5,LRRC41,NFE2L2,PALB2,PSMA1,PSMA5,PSMA7,PSMB1,PSMB10,PSMB5,PSMD2,PSMD4,PSMD7,PSMD8,PSME1,…	Vorinostat	80
Gap Junction Signaling	2.17	0.215	-1.565	ACTB,ACTG1,ADCY3,ADCY7,AKT1,ATF4,BIRC5,CALM1 (includes others),CAV1,CCND1,CREB3L1,CREBBP,CSNK1D,DAGLB,DBN1,GJA3,GNAI1,GNAQ,HSPA8,KCNN1,KCNN2,KCNN4,LEF1,LPAR1,LRP6,MAPK3,MAPK8,MRAS,MYC,NFKB1,NRAS,P2RY13,P2RY6,PDGFRA,PIK3C2A,PIK3CG,PIK3R1,PIK3R4,PIK3R5,PLA2G12A,PLA2G4C,PLCB1,PLCB2,PLCD1,PLCD3,PPP3CC,PRKACA,PRKAR1B,PRKAR2B,PRKCB,PRKCD,PRKCZ,RAF1,RALA,RALB,RAP2A,RRAS,RRAS2,SRC,TCF7,TGFBR1,TUBA1A,TUBA…	Vorinostat	70
TEC Kinase Signaling	0	0.119	-1.543	ACTB,ACTG1,BTK,CD247,CD3G,FCER1G,FGR,FOS,FYN,GNA11,GNA15,GNAI1,GNAQ,GNB1,GNB1L,GNB2,GNB4,GNB5,GNG10,GNG7,HCK,ITGA7,ITGAL,ITGAX,ITGB2,ITGB3,ITGB5,ITGB7,JAK1,LYN,MAPK8,MRAS,NFKB1,PAK2,PIK3C2A,PIK3CG,PIK3R1,PIK3R4,PIK3R5,PRKCB,PRKCD,PRKCZ,PTK2B,RAC1,RAC2,RHOBTB1,RHOC,RHOF,RHOG,RHOH,RHOQ,RHOU,RND1,RND2,RND3,SRC,STAT1,STAT4,STAT5A,STAT5B,TNFRSF10A,TNFRSF10B,TNFRSF21,TNFSF10,TNFSF12,TRBC2,VAV1,VAV2,WAS	Vorinostat	69
Macrophage Classical Activation Signaling Pathway	5.83	0.249	0.926	ACO2,BPI,CCL20,CCL5,CXCL8,CYBB,EED,GBP4,HLA-DMA,HLA-DMB,HLA-DOA,HLA-DPA1,HLA-DPB1,HLA-DQA1,HLA-DQA2,HLA-DQB1,HLA-DQB2,HLA-DRA,HLA-DRB1,HLA-DRB5,IFNGR1,IL10,IRAK1,IRF8,JARID2,LTB,MAF,MAP3K7,MERTK,MTF2,MYD88,NCF2,NFKBIE,OSM,PDHB,PKM,SDHB,SDHC,SDHD,SPI1,STAT1,STK38,TICAM1,TLR4,TNFSF10,TNFSF12,YY1	SR_3306	47
Phospholipase C Signaling	0	0.0286	-1.528	ADCY3,ADCY7,AHNAK,ARHGEF2,ARHGEF6,ATF4,CALM1 (includes others),GNA13,GNG10,HDAC1,HDAC5,ITGAM,ITGB2,ITGB5,ITPR2,MEF2A,MYL12A,MYL6,MYL6B,PLCE1,PLD1,PLD3,PLD6,PPP1R12A,PPP3CA,PRKCA,PRKCB,RAC1,RAC2,RALB,RALGDS,RAP1A	Abemaciclib	32
RAC Signaling	5.09	0.19	-1.528	ACTR2,ACTR3,ARPC2,ARPC4,CD44,CFL1,CYBB,CYFIP1,ELK1,ITGAM,ITGAX,ITGB3,NCF2,NCKAP1,PAK1,PIK3R3,PIK3R5,PLD1,RAC1,RAC2,RALA,RALB,RAP2B,RELA,RELB,TIAM1	Everolimus	26
Signaling by ROBO receptors	3.92	0.181	-1.528	CAP1,CUL2,CXCR4,DAG1,ELOC,EVL,PAK1,PFN1,PRKCA,PSMA7,PSMB7,PSMD1,PSMD12,PSMD4,PSME2,PSME3,RAC1,RBX1,UBB,UBC,VASP	Everolimus	21
Oxytocin in Brain Signaling Pathway	1.4	0.111	-1.528	ATF4,CALM1 (includes others),CREB3L2,DDIT3,EIF2A,GNAI2,GNAQ,GNG2,ITPR2,NLRP2,PIK3R3,PIK3R5,PLA2G7,PRKCA,PRKCD,PTGS1,PYCARD,RALA,RALB,RAP2B,RGS2,TNF	Everolimus	22
Tumor Microenvironment Pathway	3.72	0.117	-1.528	CCL2,CCND1,CD274,CSF1,CXCL8,CXCR4,FOS,HLA-A,HLA-B,HLA-C,HLA-E,HLA-F,IL10,IL1B,ITGB3,LEPR,LGALS9,MYC,OSM,PIK3CG,RALA	ML314	21
Oxytocin Signaling Pathway	1.11	0.0745	-1.528	ATF4,CACNA1C,CALM1 (includes others),CD36,CXCL8,EEF2,FOS,GNAI2,GNG7,GRB2,ITPR2,KRAS,LPL,MFN2,MYL6,PLCB2,PPARD,PRKACA,RALA,RALB,RELB	Rapamycin	21
Extra-nuclear estrogen signaling	3.88	0.288	-1.528	AKT1,AKT2,CALM1 (includes others),CREB1,FOS,GNAI3,GNB4,GNG12,HBEGF,HSP90AA1,HSPB1,KRAS,MAPK1,MAPK3,MMP2,MMP7,MMP9,PDPK1,SHC1,XPO1,ZDHHC7	SR_3306	21
Fc Epsilon RI Signaling	1.53	0.186	-1.528	AKT1,AKT2,FCER1G,GRB2,KRAS,LYN,MAP2K3,MAPK1,MAPK10,MAPK3,PDPK1,PIK3CD,PIK3CG,PRKCD,RAC1,RAC2,RALB,RAP2B,RASD1,RRAS,SOS2,SYK	SR_3306	22
P2Y Purinergic Receptor Signaling Pathway	1.47	0.18	-1.528	ADCY3,ADCY7,AKT1,AKT2,CREB1,FOS,GNAI3,GNB4,GNG12,JUN,KRAS,MAPK1,MAPK3,MYC,P2RY11,PDIA3,PIK3CD,PIK3CG,PRKAR2A,PRKCD,RALB,RAP2B,RASD1,RRAS	SR_3306	24
PIP3 activates AKT signaling	0.708	0.15	-1.528	AKT1,AKT2,CREB1,FGFR2,FRS2,GRB2,HBEGF,IRAK1,LCK,MAPK1,MAPK3,MYD88,PDPK1,PIK3CD,PIP4K2A,PPP2CB,PPP2R1A,PPP2R5C,RAC1,RAC2,THEM4	SR_3306	21
Regulation of IL-2 Expression in Activated and Anergic T Lymphocytes	0	0.0455	-1.528	BCL10,CALM1 (includes others),FCER1G,FOS,GRB2,JUN,KRAS,LCK,MAPK1,MAPK10,MAPK3,NFKBIE,PABPC4,PPP3CA,RAC1,RALB,RAP2B,RASD1,RRAS,SOS2,TRBC2	SR_3306	21
GP6 Signaling Pathway	2.29	0.181	-1.528	ADAM10,APBB1IP,CALM1 (includes others),CERT1,COL4A2,COL7A1,FYB1,GRB2,GSK3B,ITPR1,LAMA2,LAMC2,LCP2,LYN,PIK3R5,PRKCA,PRKCB,PTK2,RAC1,RHOG,SYK,TLN1,VAV1	Topotecan_Hydrochloride	23
Macropinocytosis Signaling	5.48	0.382	-1.528	ACTN4,ARF6,CD14,CSF1,CSF1R,ITGB2,ITGB3,ITGB5,ITGB7,MRAS,MRC1,NRAS,PDGFA,PIK3C2A,PIK3CG,PIK3R1,PIK3R4,PIK3R5,PRKCB,PRKCD,PRKCZ,RAB34,RAC1,RALA,RALB,RAP2A,RRAS,RRAS2,SRC	Vorinostat	29
Cellular Effects of Sildenafil (Viagra)	0.922	0.0509	-1.521	ACTA2,ACTB,ADGRE3,ADGRE5,ADGRG2,ADORA2B,AKT3,ATP2A2,CACNA1A,CACNA2D4,CALM1 (includes others),CAPNS1,GNB1,GPR108,GPR82,HIF1A,HSP90AA1,HSP90AB1,KCNN4,LPAR6,MAP3K5,MAPK6,MAPK7,MYL12A,MYL6,NFKBIA,PDE3A,PPP1R14B,PTAFR,PTPA,SOD2,TBXA2R,TGFBR1,VEGFB,VIPR1	PQR620	35
Hematoma Resolution Signaling Pathway	6.42	0.136	-1.521	ADIPOR1,CD36,CXCL8,FOS,FTH1,GRIN2D,GRINA,HMOX1,IFNGR2,IL10,IL15,ITGAM,LTB,MMP14,MMP2,MMP9,MYD88,NDUFA4,NDUFA8,NDUFA9,NDUFAB1,NDUFB2,NDUFB6,NDUFB9,NDUFS1,NDUFS6,OSM,SOD1,SOD2,TNFSF8,TUBA1A,TUBA1B,TUBA1C,TUBA4A,UCP2	Rapamycin	35
Regulation of the Epithelial Mesenchymal Transition by Growth Factors Pathway	1.96	0.182	-1.521	AKT1,AKT2,DOCK10,FGFR2,FOS,FRS2,GRB2,ID2,JUN,KRAS,LATS1,LTB,MAP2K3,MAP3K7,MAPK1,MAPK10,MAPK3,MMP2,MMP9,PIK3CD,PIK3CG,RAC1,RALB,RAP2B,RASD1,RHOA,RRAS,SHC1,SOS2,TAB1,TNFRSF1A,TNFRSF1B,TNFSF10,TNFSF12,VIM	SR_3306	35
Neurovascular Coupling Signaling Pathway	0	0.155	-1.521	ADORA1,ADORA2B,CACNG7,CACNG8,CALM1 (includes others),CHRM4,ENTPD1,ENTPD6,ENTPD7,GABBR1,GNAQ,GRIN3A,GRINA,KCNMA1,KCNMB1,KCNMB4,KCNN1,KCNN2,KCNN4,NOS3,ORAI2,PLA2G12A,PLA2G4C,PLA2G7,PLAAT3,PLCB1,PLCB2,PNPLA4,PRKACA,PRKAR1B,PRKAR2B,PTGS1,SLC1A3,STIM1,TBXA2R,TRPV4	Vorinostat	36
Role of Macrophages, Fibroblasts and Endothelial Cells in Rheumatoid Arthritis	2.69	0.0871	-1.512	ATF4,CALM1 (includes others),CCL2,CCND1,CEBPA,CEBPG,CSF1,CXCL8,FCGR3A/FCGR3B,FOS,FZD1,FZD7,IGLC3,IKBKE,IL10,IL1B,IL1RN,LTB,MYC,OSM,PIK3CG,PLCB2,PLCD1,PRKCE,RALA,RHOA,ROCK1,TCF7,TNFSF13B	ML314	29
Thrombin Signaling	2.93	0.196	-1.512	ADCY3,ADCY7,AKT1,AKT2,ARHGEF18,ARHGEF3,ARHGEF7,CAMK1G,CAMK2G,CREB1,FNBP1,GNA11,GNA15,GNAI3,GNAS,GNB4,GNG12,GRB2,KRAS,MAPK1,MAPK3,MYL12A,MYL6,MYL6B,MYL9,PDIA3,PDPK1,PIK3CD,PIK3CG,PPP1CB,PPP1R12A,PRKCD,RAC1,RAC2,RALB,RAP2B,RASD1,RHOA,RHOC,RHOQ,RHOU,RND1,RRAS,SHC1	SR_3306	44
Cholecystokinin/Gastrin-mediated Signaling	5.09	0.244	-1.512	FOS,GNA12,GNAQ,GRB2,IL1A,IL1B,IL1RN,ITPR1,ITPR2,JUN,MAPK1,MAPK9,MEF2A,MEF2C,PRKCA,PRKCB,PTGS2,PTK2,PXN,RAC1,RALA,RAP1A,RHOA,RHOF,RHOG,RHOQ,RHOV,ROCK1,TNF	Topotecan_Hydrochloride	29
[truncated: 14,706 more rows]
